# Supplementary material for: Genomics of Dwarfism in Italian Local Chicken Breeds
Source: Genes (Basel). 2023 Mar 3;14(3):633. doi: 10.3390/genes14030633 (PMC10047989; doi:10.3390/genes14030633)
Supplement: Supplementary file 1 [file genes-14-00633-s001.zip]

Archive with 8 entries (8 files):
- Supplementary Material Figure S1.jpg
- Supplementary Material Figure S2.jpg
- Supplementary Material Figure S3.jpg
- Supplementary Material Figure S4.jpg
- Supplementary Material Figure S5.jpg
- Supplementary Material Table S1.xlsx
- Supplementary Material Table S2.pdf
- Supplementary Material Table S3.xlsx
