# Supplementary material for: Genomics of Dwarfism in Italian Local Chicken Breeds
Source: Genes (Basel). 2023 Mar 3;14(3):633. doi: 10.3390/genes14030633 (PMC10047989; doi:10.3390/genes14030633)
Supplement: Supplementary file 1 [file genes-14-00633-s001.zip › Supplementary Material Table S1.xlsx]

## Sheet: MM
#CHROM	POS	ID	REF	ALT	QUAL	FILTER	INFO	PER__1048_PER	PER__1058_PER	PER__1068_PER	PRM__1321_PRM	PRM__1397_PRM	PRL__13_PRL	PRM__149_PRM	PRL__1603_PRL	PRM__1642_PRM	PRM__1650_PRM	PRL__1697_PRL	PRL__1820_PRL	PRL__1827_PRL	PRM__183_PRM	PRL__1863_PRL	PRM__194_PRM	PRL__26_PRL	PRL__3020_PRL	PRL__3036_PRL	PRL__3037_PRL	PRL__3049_PRL	PRL__3069_PRL	PRL__3100_PRL	PRM__3211_PRM	PRM__3248_PRM	PRM__3254_PRM	PRM__3281_PRM	PER__3322_PER	PRM__3945_PRM	PRM__3949_PRM	PRM__3981_PRM	PER__4005_PER	PER__4051_PER	PER__4063_PER	PER__4065_PER	PER__4085_PER	PER__4098_PER	PRM__4706_PRM	PER__4777_PER	PRL__48_PRL	PER__5147_PER	PER__5170_PER
1	25557503	AX-75414740	T	G	.	.	PR;ANN=G|intron_variant|MODIFIER|ENSGALG00000038090|ENSGALG00000038090|transcript|ENSGALT00000062478.2|pseudogene|4/4|n.417-2290A>C||||||	0/0	0/0	0/0	0/0	0/0	0/0	0/0	0/0	0/0	0/0	0/0	0/0	0/0	0/0	0/0	0/0	0/0	0/0	0/0	0/0	0/0	0/0	0/0	0/0	0/0	0/0	0/0	0/0	0/0	0/0	0/0	0/0	0/0	0/0	0/0	0/0	0/0	0/0	0/0	0/0	0/0	0/0
1	25558791	AX-75414742	T	G	.	.	PR;ANN=G|intron_variant|MODIFIER|ENSGALG00000038090|ENSGALG00000038090|transcript|ENSGALT00000062478.2|pseudogene|4/4|n.417-3578A>C||||||	0/0	0/0	0/0	0/0	0/0	0/0	0/0	0/0	0/0	0/0	0/0	0/0	0/0	0/0	0/0	0/0	0/0	0/0	0/0	0/0	0/0	0/0	0/0	0/0	0/0	0/0	0/0	0/0	0/0	0/0	0/0	0/0	0/0	0/0	0/0	0/0	0/0	0/0	0/0	0/0	0/0	0/0
1	33364914	AX-80777890	C	G	.	.	PR;ANN=G|intergenic_region|MODIFIER|PPM1H-ENSGALG00000049627|ENSGALG00000009805-ENSGALG00000049627|intergenic_region|ENSGALG00000009805-ENSGALG00000049627|||n.33364914C>G||||||	0/0	0/1	0/0	0/0	0/0	0/0	0/0	0/0	0/0	0/0	0/0	0/0	0/0	0/0	0/0	0/0	0/0	0/0	0/0	0/0	0/0	0/0	0/0	0/0	0/0	0/0	0/0	0/1	0/0	0/0	0/0	0/0	0/1	0/0	0/0	0/1	0/0	0/0	0/1	0/0	0/0	0/1
1	33980930	AX-75431832	T	G	.	.	PR;ANN=G|intergenic_region|MODIFIER|TBC1D30-WIF1|ENSGALG00000009859-ENSGALG00000039209|intergenic_region|ENSGALG00000009859-ENSGALG00000039209|||n.33980930T>G||||||	0/0	0/0	0/0	0/0	0/0	0/0	0/0	0/0	0/0	0/0	0/0	0/0	0/0	0/0	0/0	0/0	0/0	0/0	0/0	0/0	0/0	0/0	0/0	0/0	0/0	0/0	0/0	0/0	0/0	0/0	0/0	0/0	0/0	0/0	0/0	0/0	0/0	0/0	0/0	0/0	0/0	0/0
1	33982642	AX-75431837	A	G	.	.	PR;ANN=G|intergenic_region|MODIFIER|TBC1D30-WIF1|ENSGALG00000009859-ENSGALG00000039209|intergenic_region|ENSGALG00000009859-ENSGALG00000039209|||n.33982642A>G||||||	0/0	0/0	0/0	0/0	0/0	0/0	0/0	0/0	0/0	0/0	0/0	0/0	0/0	0/0	0/0	0/0	0/0	0/0	0/0	0/0	0/0	0/0	0/0	0/0	0/0	0/0	0/0	0/0	0/0	0/0	0/0	0/0	0/0	0/0	0/0	0/0	0/0	0/0	0/0	0/0	0/0	0/0
1	34074273	AX-75432024	G	A	.	.	PR;ANN=A|intron_variant|MODIFIER|LEMD3|ENSGALG00000009873|transcript|ENSGALT00000016052.6|protein_coding|1/13|c.1436-1963G>A||||||,A|intron_variant|MODIFIER|LEMD3|ENSGALG00000009873|transcript|ENSGALT00000106923.1|protein_coding|1/12|c.1436-3500G>A||||||	0/0	0/0	0/0	1/.1	1/.1	1/.1	1/.1	1/.1	1/.1	1/.1	1/.1	1/.1	1/.1	1/.1	1/.1	1/.1	1/.1	1/.1	1/.1	1/.1	1/.1	1/.1	1/.1	1/.1	1/.1	1/.1	1/.1	0/0	1/.1	1/.1	1/.1	0/0	0/0	0/0	0/0	0/0	0/0	1/.1	0/0	1/.1	0/1	0/0
1	34212033	AX-75432337	T	C	.	.	PR;ANN=C|intergenic_region|MODIFIER|MSRB3-HMGA2|ENSGALG00000026661-ENSGALG00000009875|intergenic_region|ENSGALG00000026661-ENSGALG00000009875|||n.34212033T>C||||||	0/0	0/0	0/0	0/0	0/0	0/0	0/0	0/0	0/0	0/0	0/0	0/0	0/0	0/0	0/0	0/0	0/0	0/0	0/0	0/0	0/0	0/0	0/0	0/0	0/0	0/0	0/0	0/0	0/0	0/0	0/0	0/0	0/0	0/0	0/0	0/0	0/0	0/0	0/0	0/0	0/1	0/0
1	34378326	AX-75432737	G	A	.	.	PR;ANN=A|intron_variant|MODIFIER|HMGA2|ENSGALG00000009875|transcript|ENSGALT00000016055.5|protein_coding|3/4|c.250-31147G>A||||||	0/0	0/0	0/0	0/0	0/0	0/0	0/0	0/0	0/0	0/0	0/0	0/0	0/0	0/0	0/0	0/0	0/0	0/0	0/0	0/0	0/0	0/0	0/0	0/0	0/0	0/0	0/0	0/0	0/0	0/0	0/0	0/0	0/0	0/0	0/0	0/0	0/0	0/0	0/0	0/0	0/1	0/0
1	42207925	AX-75449240	G	A	.	.	PR;ANN=A|intron_variant|MODIFIER|NTS|ENSGALG00000027192|transcript|ENSGALT00000043317.4|protein_coding|1/3|c.61+115G>A||||||,A|intron_variant|MODIFIER|NTS|ENSGALG00000027192|transcript|ENSGALT00000099665.1|protein_coding|2/4|c.61+115G>A||||||	0/0	0/0	0/0	0/0	0/0	0/0	0/0	0/0	0/0	0/0	0/0	0/0	0/0	0/0	0/0	0/0	0/0	0/0	0/0	0/0	0/0	0/0	0/0	0/0	0/0	0/0	0/0	0/0	0/0	0/0	0/0	0/0	0/0	0/0	0/0	0/0	0/0	0/0	0/0	0/0	0/0	0/0
1	64805093	AX-75496409	A	G	.	.	PR;ANN=G|intron_variant|MODIFIER|ENSGALG00000051394|ENSGALG00000051394|transcript|ENSGALT00000099325.1|pseudogene|3/4|n.212+1864A>G||||||	0/0	0/0	0/0	0/0	0/0	0/0	0/0	0/0	0/0	0/0	0/0	0/0	0/0	0/0	0/0	0/0	0/0	0/0	0/0	0/0	0/0	0/0	0/0	0/0	0/0	0/0	0/0	0/1	0/0	0/0	0/0	0/1	0/0	0/0	0/0	0/1	0/1	0/0	0/0	0/0	0/0	0/0
1	76761280	AX-80775670	C	G	.	.	PR;ANN=G|intergenic_region|MODIFIER|ENSGALG00000040898-ENSGALG00000051407|ENSGALG00000040898-ENSGALG00000051407|intergenic_region|ENSGALG00000040898-ENSGALG00000051407|||n.76761280C>G||||||	0/0	0/0	0/0	0/0	0/0	0/0	./.	0/0	0/0	0/0	0/0	0/0	0/0	0/0	0/0	0/0	0/0	0/0	0/0	0/0	0/0	0/0	0/0	0/0	0/0	0/0	0/0	0/0	./.	0/0	0/0	0/0	0/0	0/0	0/0	0/0	0/0	0/0	0/0	0/0	0/0	0/0
1	93254044	AX-75555046	T	C	.	.	PR;ANN=C|intron_variant|MODIFIER|MAEL|ENSGALG00000019211|transcript|ENSGALT00000024921.6|protein_coding|1/11|c.-22+4150A>G||||||	0/0	0/0	0/0	1/.1	1/.1	0/0	1/.1	0/0	1/.1	1/.1	0/0	0/0	0/0	1/.1	0/0	1/.1	0/0	0/0	0/0	0/0	0/0	0/0	0/0	1/.1	1/.1	1/.1	1/.1	0/0	1/.1	1/.1	1/.1	0/0	0/0	0/0	0/0	0/0	0/0	1/.1	0/0	0/0	0/0	0/0
1	93260887	AX-75555060	A	G	.	.	PR;ANN=G|upstream_gene_variant|MODIFIER|MAEL|ENSGALG00000019211|transcript|ENSGALT00000024921.6|protein_coding||c.-2715T>C|||||2390|,G|intron_variant|MODIFIER|ILDR2|ENSGALG00000015458|transcript|ENSGALT00000024924.8|protein_coding|1/9|c.40+1204A>G||||||WARNING_TRANSCRIPT_NO_START_CODON,G|intron_variant|MODIFIER|ILDR2|ENSGALG00000015458|transcript|ENSGALT00000098377.1|protein_coding|1/8|c.40+1204A…	0/0	0/0	0/0	1/.1	1/.1	0/0	1/.1	0/0	1/.1	1/.1	0/0	0/0	0/0	1/.1	0/0	1/.1	0/0	0/0	0/0	0/0	0/0	0/0	0/0	1/.1	1/.1	1/.1	1/.1	0/0	1/.1	1/.1	1/.1	0/0	0/0	0/0	0/0	0/0	0/0	1/.1	0/0	0/0	0/0	0/0
1	93275130	AX-75555087	T	C	.	.	PR;ANN=C|intron_variant|MODIFIER|ILDR2|ENSGALG00000015458|transcript|ENSGALT00000024924.8|protein_coding|4/9|c.550+772T>C||||||WARNING_TRANSCRIPT_NO_START_CODON,C|intron_variant|MODIFIER|ILDR2|ENSGALG00000015458|transcript|ENSGALT00000098377.1|protein_coding|4/8|c.550+772T>C||||||WARNING_TRANSCRIPT_NO_START_CODON,C|intron_variant|MODIFIER|ILDR2|ENSGALG00000015458|transcript|ENSGALT00000098517.1|p…	0/0	0/0	0/0	1/.1	1/.1	0/0	1/.1	0/0	1/.1	1/.1	0/0	0/0	0/0	1/.1	0/0	1/.1	0/0	0/0	0/0	0/0	0/0	0/0	0/0	1/.1	1/.1	1/.1	1/.1	0/0	1/.1	1/.1	1/.1	0/0	0/0	0/0	0/0	0/0	0/0	1/.1	0/0	0/0	0/0	0/0
1	102011279	AX-75192520	T	C	.	.	PR;ANN=C|intergenic_region|MODIFIER|ENSGALG00000048133-ENSGALG00000052645|ENSGALG00000048133-ENSGALG00000052645|intergenic_region|ENSGALG00000048133-ENSGALG00000052645|||n.102011279T>C||||||	0/0	0/0	0/0	0/0	0/0	0/0	0/0	0/0	0/0	0/0	0/0	0/0	0/1	0/0	0/0	0/0	0/0	0/0	0/0	0/0	0/0	0/0	0/0	0/0	0/0	0/0	0/0	0/0	0/0	0/0	0/0	0/0	0/0	0/0	0/0	0/0	0/0	0/0	0/0	0/1	0/0	0/0
1	109013767	AX-75208323	C	T	.	.	PR;ANN=T|intron_variant|MODIFIER|ERG|ENSGALG00000016058|transcript|ENSGALT00000051538.2|protein_coding|1/9|c.39+9277G>A||||||	0/0	0/0	0/0	1/.1	1/.1	1/.1	1/.1	1/.1	1/.1	1/.1	1/.1	1/.1	1/.1	1/.1	1/.1	1/.1	1/.1	1/.1	1/.1	1/.1	1/.1	1/.1	1/.1	1/.1	1/.1	1/.1	1/.1	0/0	1/.1	1/.1	1/.1	0/0	0/0	0/0	0/0	0/0	0/0	1/.1	0/0	1/.1	0/0	0/0
1	130523912	AX-75254026	T	C	.	.	PR;ANN=C|intergenic_region|MODIFIER|ENSGALG00000019147-ENSGALG00000052524|ENSGALG00000019147-ENSGALG00000052524|intergenic_region|ENSGALG00000019147-ENSGALG00000052524|||n.130523912T>C||||||	0/0	0/0	0/0	0/0	0/0	0/0	0/0	0/0	0/0	0/0	0/0	./.	0/1	0/0	0/0	0/0	0/0	0/0	0/0	0/0	0/0	0/0	0/0	0/0	0/0	0/0	0/0	0/0	0/0	0/0	0/0	0/0	0/1	0/0	0/0	0/0	0/1	0/0	0/0	0/0	0/0	0/0
1	193189486	AX-75395889	C	T	.	.	PR;ANN=T|intergenic_region|MODIFIER|ENSGALG00000039029-ENSGALG00000049023|ENSGALG00000039029-ENSGALG00000049023|intergenic_region|ENSGALG00000039029-ENSGALG00000049023|||n.193189486C>T||||||	0/0	0/0	0/0	0/0	0/0	0/0	0/0	0/0	0/0	0/0	0/0	0/0	0/0	0/0	0/0	0/0	0/0	0/0	0/0	0/0	0/0	0/0	0/0	0/0	0/0	0/0	0/0	0/0	0/0	0/0	0/0	0/0	0/0	0/0	0/0	0/0	0/0	0/0	0/0	0/0	0/0	0/0
2	13606434	AX-76018369	G	A	.	.	PR;ANN=A|downstream_gene_variant|MODIFIER|ENSGALG00000047831|ENSGALG00000047831|transcript|ENSGALT00000102670.1|pseudogene||n.*2141G>A|||||2141|,A|intergenic_region|MODIFIER|ENSGALG00000047831-ENSGALG00000052963|ENSGALG00000047831-ENSGALG00000052963|intergenic_region|ENSGALG00000047831-ENSGALG00000052963|||n.13606434G>A||||||	0/0	0/0	0/0	0/0	0/0	0/0	0/0	0/0	0/0	0/0	0/0	0/0	0/0	0/0	0/0	0/0	0/0	0/0	0/0	0/0	0/0	0/0	0/0	0/0	0/0	0/0	0/0	0/0	0/0	0/0	0/0	0/0	0/0	0/0	0/0	0/0	0/0	0/0	0/0	0/0	0/0	0/0
2	16217162	AX-76045752	T	G	.	.	PR;ANN=G|intergenic_region|MODIFIER|APBB1IP-GAD2|ENSGALG00000007579-ENSGALG00000040436|intergenic_region|ENSGALG00000007579-ENSGALG00000040436|||n.16217162T>G||||||	0/0	0/0	0/0	1/.1	1/.1	1/.1	1/.1	1/.1	1/.1	1/.1	1/.1	1/.1	1/.1	1/.1	1/.1	1/.1	1/.1	1/.1	1/.1	1/.1	1/.1	1/.1	1/.1	1/.1	1/.1	1/.1	1/.1	0/0	1/.1	1/.1	1/.1	0/0	0/0	0/0	0/0	0/0	0/0	1/.1	0/0	1/.1	0/0	0/0
2	18926336	AX-76050803	T	C	.	.	PR;ANN=C|intron_variant|MODIFIER|MALRD1|ENSGALG00000008498|transcript|ENSGALT00000013845.5|protein_coding|20/39|c.3278+4845A>G||||||,C|intron_variant|MODIFIER|MALRD1|ENSGALG00000008498|transcript|ENSGALT00000098675.1|protein_coding|21/40|c.3122+4845A>G||||||,C|intron_variant|MODIFIER|MALRD1|ENSGALG00000008498|transcript|ENSGALT00000092453.1|protein_coding|21/37|c.3122+4845A>G||||||	0/0	0/0	0/0	0/0	0/0	0/0	0/0	0/0	0/0	0/0	0/0	0/0	0/0	0/0	0/0	0/0	0/0	0/0	0/0	0/0	0/0	0/0	0/0	0/0	0/0	0/0	0/0	0/0	0/0	0/0	0/0	0/0	0/0	0/0	0/0	0/0	0/0	0/0	0/0	0/0	0/0	0/0
2	18931628	AX-76050812	A	G	.	.	PR;ANN=G|intron_variant|MODIFIER|MALRD1|ENSGALG00000008498|transcript|ENSGALT00000013845.5|protein_coding|19/39|c.3107-276T>C||||||,G|intron_variant|MODIFIER|MALRD1|ENSGALG00000008498|transcript|ENSGALT00000098675.1|protein_coding|20/40|c.2951-276T>C||||||,G|intron_variant|MODIFIER|MALRD1|ENSGALG00000008498|transcript|ENSGALT00000092453.1|protein_coding|20/37|c.2951-276T>C||||||	0/0	0/0	0/0	0/0	0/0	0/0	0/0	0/0	0/0	0/0	0/0	0/0	0/0	0/0	0/0	0/0	0/0	0/0	0/0	0/0	0/0	0/0	0/0	0/0	0/0	0/0	0/0	0/0	0/0	0/0	0/0	0/0	0/0	0/0	0/0	0/0	0/0	0/0	0/0	0/0	0/0	0/0
2	18937335	AX-76050823	G	A	.	.	PR;ANN=A|intron_variant|MODIFIER|MALRD1|ENSGALG00000008498|transcript|ENSGALT00000013845.5|protein_coding|17/39|c.2839-1535C>T||||||,A|intron_variant|MODIFIER|MALRD1|ENSGALG00000008498|transcript|ENSGALT00000098675.1|protein_coding|18/40|c.2683-1535C>T||||||,A|intron_variant|MODIFIER|MALRD1|ENSGALG00000008498|transcript|ENSGALT00000092453.1|protein_coding|18/37|c.2683-1535C>T||||||	0/0	0/0	0/0	0/0	0/0	0/0	0/0	0/0	0/0	0/0	0/0	0/0	0/0	0/0	0/0	0/0	0/0	0/0	0/0	0/0	0/0	0/0	0/0	0/0	0/0	0/0	0/0	0/0	0/0	0/0	0/0	0/0	0/0	0/0	0/0	0/0	0/0	0/0	0/0	0/0	0/0	0/0
2	22125335	AX-76056349	A	G	.	.	PR;ANN=G|intergenic_region|MODIFIER|CDK14-FZD1|ENSGALG00000009062-ENSGALG00000009064|intergenic_region|ENSGALG00000009062-ENSGALG00000009064|||n.22125335A>G||||||	0/0	0/0	0/0	0/0	0/0	0/0	0/0	0/0	0/0	0/0	0/0	0/0	0/0	0/0	0/0	0/0	0/0	0/0	0/0	0/0	0/0	0/0	0/0	0/0	0/0	0/0	0/0	0/0	0/0	0/0	0/0	0/0	0/0	0/0	0/0	0/0	0/0	0/0	0/0	0/0	0/0	0/0
2	23109560	AX-76057887	G	A	.	.	PR;ANN=A|intron_variant|MODIFIER|CALCR|ENSGALG00000009509|transcript|ENSGALT00000015478.7|protein_coding|4/12|c.313+1936C>T||||||	0/0	0/0	0/0	0/0	0/0	0/0	0/0	0/0	0/0	0/0	0/0	0/0	0/0	0/0	0/0	0/0	0/0	0/0	0/0	0/0	0/0	0/0	0/0	0/0	0/0	0/0	0/0	0/0	0/0	0/0	0/0	0/0	0/0	0/0	0/0	0/0	0/0	0/0	0/0	0/0	0/0	0/1
2	90425792	AX-76178719	C	T	.	.	PR;ANN=T|intergenic_region|MODIFIER|GALR1-MBP|ENSGALG00000026011-ENSGALG00000013640|intergenic_region|ENSGALG00000026011-ENSGALG00000013640|||n.90425792C>T||||||	0/0	0/0	0/0	0/0	0/0	0/0	0/0	0/0	0/0	0/0	0/0	0/0	0/0	0/0	0/0	0/0	0/0	0/0	0/0	0/0	0/0	0/0	0/0	0/0	0/0	0/0	0/0	0/0	0/0	0/0	0/0	0/0	0/0	0/0	0/0	0/0	0/0	0/0	0/0	0/0	0/0	0/0
2	105699130	AX-75958721	C	T	.	.	PR;ANN=T|intergenic_region|MODIFIER|ENSGALG00000048758-ENSGALG00000049610|ENSGALG00000048758-ENSGALG00000049610|intergenic_region|ENSGALG00000048758-ENSGALG00000049610|||n.105699130C>T||||||	0/0	0/0	0/0	0/1	0/1	0/0	0/1	0/0	0/0	0/0	0/0	0/0	0/0	0/1	0/0	0/1	0/0	0/0	0/0	0/0	0/0	0/0	0/0	0/0	0/0	0/1	0/1	0/0	0/1	0/1	0/0	0/0	0/0	0/0	0/0	0/0	0/0	0/1	0/0	0/0	0/0	0/0
2	128136256	AX-76001582	A	G	.	.	PR;ANN=G|intergenic_region|MODIFIER|ENSGALG00000047328-ENSGALG00000053675|ENSGALG00000047328-ENSGALG00000053675|intergenic_region|ENSGALG00000047328-ENSGALG00000053675|||n.128136256A>G||||||	0/1	0/1	1/.1	0/0	0/0	0/0	0/0	0/0	0/0	0/0	0/0	0/0	0/0	0/0	0/0	0/0	0/0	0/0	0/0	0/0	0/0	0/0	0/0	0/0	0/0	0/0	0/0	1/.1	0/0	0/0	0/0	0/0	0/1	0/0	0/0	0/1	0/1	0/0	0/0	0/0	0/0	0/0
2	136518476	AX-76017233	T	C	.	.	PR;ANN=C|intergenic_region|MODIFIER|CCN3-ENPP2|ENSGALG00000038364-ENSGALG00000032746|intergenic_region|ENSGALG00000038364-ENSGALG00000032746|||n.136518476T>C||||||	0/1	0/1	1/.1	0/0	0/0	0/0	0/0	0/0	0/0	0/0	0/0	0/0	0/0	0/0	0/0	0/0	0/0	0/0	0/0	0/0	0/0	0/0	0/0	0/0	0/0	0/0	0/0	1/.1	0/0	0/0	0/0	1/.1	1/.1	1/.1	1/.1	1/.1	1/.1	0/0	1/.1	0/0	1/.1	1/.1
3	20769405	AX-76434414	G	A	.	.	PR;ANN=A|intron_variant|MODIFIER|USH2A|ENSGALG00000009652|transcript|ENSGALT00000015716.7|protein_coding|59/71|c.11519-217G>A||||||	0/0	0/0	0/0	0/0	0/0	0/0	0/0	0/0	0/0	0/0	0/0	0/0	0/0	0/0	0/0	0/0	0/0	0/0	0/0	0/0	0/0	0/0	0/0	0/0	0/0	0/0	0/0	0/0	0/0	0/0	0/0	0/0	0/0	0/0	0/0	0/0	0/0	0/0	0/0	0/0	0/0	0/0
3	32943281	AX-76458806	G	A	.	.	PR;ANN=A|intron_variant|MODIFIER|ENSGALG00000050584|ENSGALG00000050584|transcript|ENSGALT00000103835.1|pseudogene|1/2|n.144+3275G>A||||||	0/0	0/0	0/0	0/0	0/0	0/0	0/0	0/0	0/0	0/0	0/0	0/0	0/0	0/0	0/0	0/0	0/0	0/0	0/0	0/0	0/0	0/0	0/0	0/0	0/0	0/0	0/0	0/0	0/0	0/0	0/0	0/0	0/0	0/0	0/0	0/0	0/0	0/0	0/0	0/0	0/1	0/0
3	43420187	AX-76481293	G	A	.	.	PR;ANN=A|intron_variant|MODIFIER|PDE10A|ENSGALG00000011537|transcript|ENSGALT00000093283.1|protein_coding|17/22|c.2463+18G>A||||||,A|intron_variant|MODIFIER|PDE10A|ENSGALG00000011537|transcript|ENSGALT00000018810.6|protein_coding|16/21|c.2415+18G>A||||||	0/0	0/0	0/0	0/1	0/1	0/0	0/0	0/0	0/0	0/0	1/.1	0/0	0/0	0/0	0/0	0/0	0/0	0/0	0/0	0/0	0/0	0/0	0/0	0/0	0/0	0/0	0/0	0/0	0/0	0/0	0/0	0/0	0/0	0/0	0/0	0/0	0/0	0/0	0/0	0/0	0/0	0/0
3	53293795	AX-76502146	C	A	.	.	PR;ANN=A|intergenic_region|MODIFIER|NMBR-ENSGALG00000033499|ENSGALG00000013813-ENSGALG00000033499|intergenic_region|ENSGALG00000013813-ENSGALG00000033499|||n.53293795C>A||||||	0/0	0/0	0/0	0/0	0/0	0/0	0/0	0/0	0/0	0/0	0/0	0/0	0/0	0/0	0/0	0/0	0/0	0/0	0/0	0/0	0/0	0/0	0/0	0/0	0/0	0/0	0/0	0/0	0/0	0/0	0/0	0/0	0/0	0/0	0/0	0/0	0/0	0/0	0/0	0/0	0/0	0/0
3	71226872	AX-76540936	C	A	.	.	PR;ANN=A|intergenic_region|MODIFIER|ENSGALG00000053011-ENSGALG00000052928|ENSGALG00000053011-ENSGALG00000052928|intergenic_region|ENSGALG00000053011-ENSGALG00000052928|||n.71226872C>A||||||	0/0	0/0	0/0	0/0	0/0	0/0	0/0	0/0	0/0	0/0	0/0	0/0	0/0	0/0	0/0	0/0	0/0	0/0	0/0	0/0	0/0	0/0	0/0	0/0	0/0	0/0	0/0	0/0	0/0	0/0	0/0	0/0	0/0	0/0	0/0	0/0	0/0	0/0	0/0	0/0	0/0	0/0
3	82394001	AX-76564973	T	C	.	.	PR;ANN=C|intergenic_region|MODIFIER|gga-mir-30c-2-OGFRL1|ENSGALG00000018320-ENSGALG00000015951|intergenic_region|ENSGALG00000018320-ENSGALG00000015951|||n.82394001T>C||||||	0/0	0/0	0/0	0/0	0/0	0/0	0/0	0/0	0/0	0/0	0/0	0/0	0/0	0/0	0/0	0/0	0/0	0/0	0/0	0/0	0/0	0/0	0/0	0/0	0/0	0/0	0/0	0/0	0/0	0/0	0/0	0/0	./.	0/0	0/0	0/0	0/0	0/0	0/0	0/0	0/0	0/0
3	100175220	AX-76389822	T	C	.	.	PR;ANN=C|missense_variant|MODERATE|GEN1|ENSGALG00000016468|transcript|ENSGALT00000026572.6|protein_coding|4/15|c.229T>C|p.Glu77Gln|1190/3787|229/2826|77/941||WARNING_REF_DOES_NOT_MATCH_GENOME,C|upstream_gene_variant|MODIFIER|SMC6|ENSGALG00000016467|transcript|ENSGALT00000026569.7|protein_coding||c.-5310A>G|||||4641|	0/0	0/0	0/0	0/0	0/0	0/0	0/0	0/0	0/0	0/0	0/0	0/0	0/0	0/0	0/0	0/0	0/0	0/0	0/0	0/0	0/0	0/0	0/0	0/0	0/0	0/0	0/0	0/0	0/0	0/0	0/0	0/0	0/0	0/0	0/0	0/0	0/0	0/0	0/0	0/0	0/0	0/0
4	13600885	AX-76610326	G	A	.	.	PR;ANN=A|intergenic_region|MODIFIER|ENSGALG00000054265-AMMECR1|ENSGALG00000054265-ENSGALG00000008074|intergenic_region|ENSGALG00000054265-ENSGALG00000008074|||n.13600885G>A||||||	0/0	0/0	0/0	0/0	0/0	0/0	0/0	0/0	0/0	0/0	0/0	0/0	0/0	0/0	0/0	0/0	0/0	0/0	0/0	0/0	0/0	0/0	0/1	0/0	0/0	0/0	0/0	0/0	0/0	0/0	0/0	0/0	0/0	0/0	0/0	0/0	0/0	0/0	0/0	0/0	0/0	0/0
4	13635324	AX-76610383	T	C	.	.	PR;ANN=C|intron_variant|MODIFIER|AMMECR1|ENSGALG00000008074|transcript|ENSGALT00000013107.7|protein_coding|1/5|c.461+14308T>C||||||	0/0	0/0	0/0	0/0	0/0	0/0	0/0	0/0	0/0	0/0	0/0	0/0	0/0	0/0	0/0	0/0	0/0	0/0	0/0	0/0	0/0	0/0	0/1	0/0	0/0	0/0	0/0	0/0	0/0	0/0	0/0	0/0	0/0	0/0	0/0	0/0	0/0	0/0	0/0	0/0	0/0	0/0
4	39983607	AX-76660162	G	A	.	.	PR;ANN=A|intergenic_region|MODIFIER|WWC2-DCTD|ENSGALG00000010668-ENSGALG00000010674|intergenic_region|ENSGALG00000010668-ENSGALG00000010674|||n.39983607G>A||||||	0/0	0/0	0/0	0/0	0/0	0/0	0/0	0/0	0/0	0/0	0/0	0/0	0/0	0/0	0/0	0/0	0/0	0/0	0/0	0/0	0/0	0/0	0/0	0/0	0/0	0/0	0/0	0/0	0/0	0/0	0/0	0/0	0/0	0/0	0/0	0/0	0/0	0/0	0/0	0/0	0/0	0/0
4	42301245	AX-76664513	G	T	.	.	PR;ANN=T|intron_variant|MODIFIER|ENSGALG00000053503|ENSGALG00000053503|transcript|ENSGALT00000106347.1|pseudogene|1/3|n.50+8616G>T||||||,T|intron_variant|MODIFIER|ENSGALG00000053503|ENSGALG00000053503|transcript|ENSGALT00000102057.1|pseudogene|1/4|n.50+8616G>T||||||,T|intron_variant|MODIFIER|ENSGALG00000053503|ENSGALG00000053503|transcript|ENSGALT00000091386.1|pseudogene|1/3|n.50+8616G>T||||||	0/0	0/0	0/0	0/0	0/0	0/0	0/0	0/0	0/0	0/0	0/0	0/0	0/0	0/0	0/0	0/0	0/0	0/0	0/0	0/0	0/0	0/0	0/0	0/0	0/0	0/0	0/0	0/0	0/0	0/0	0/0	0/0	0/0	0/0	0/0	0/0	0/0	0/0	0/0	0/0	0/0	0/0
4	42327663	AX-76664571	C	T	.	.	PR;ANN=T|intron_variant|MODIFIER|ENSGALG00000053503|ENSGALG00000053503|transcript|ENSGALT00000106347.1|pseudogene|2/3|n.130+657C>T||||||,T|intron_variant|MODIFIER|ENSGALG00000053503|ENSGALG00000053503|transcript|ENSGALT00000102057.1|pseudogene|3/4|n.208+657C>T||||||,T|intron_variant|MODIFIER|ENSGALG00000053503|ENSGALG00000053503|transcript|ENSGALT00000091386.1|pseudogene|2/3|n.130+657C>T||||||	0/0	0/0	0/0	0/0	0/0	0/0	0/0	0/0	0/0	0/0	0/0	0/0	0/0	0/0	0/0	0/0	0/0	0/0	0/0	0/0	0/0	0/0	0/0	0/0	0/0	0/0	0/0	0/0	0/0	0/0	0/0	0/0	0/0	0/0	0/0	0/0	0/0	0/0	0/0	0/0	0/0	0/0
4	57847600	AX-76694610	C	T	.	.	PR;ANN=T|intron_variant|MODIFIER|ENPEP|ENSGALG00000031410|transcript|ENSGALT00000064473.2|protein_coding|3/19|c.892-508G>A||||||	0/0	0/0	0/0	0/0	0/0	0/0	0/0	0/0	0/0	0/0	0/0	0/0	0/0	0/0	0/0	0/0	0/0	0/0	0/0	0/0	0/0	0/0	0/0	0/0	0/0	0/0	0/0	0/0	0/0	0/0	0/0	0/0	0/0	0/0	0/0	0/0	0/0	0/0	0/0	0/0	0/0	0/0
4	58144936	AX-76695267	C	T	.	.	PR;ANN=T|upstream_gene_variant|MODIFIER|CASP6|ENSGALG00000012186|transcript|ENSGALT00000019897.5|protein_coding||c.-503C>T|||||503|,T|upstream_gene_variant|MODIFIER|CASP6|ENSGALG00000012186|transcript|ENSGALT00000057584.2|protein_coding||c.-300C>T|||||300|,T|downstream_gene_variant|MODIFIER|gga-mir-7466|ENSGALG00000050648|transcript|ENSGALT00000097305.1|miRNA||n.*4704C>T|||||4704|,T|intergenic_re…	0/0	0/0	0/0	0/0	0/0	0/0	0/0	0/0	0/0	0/0	0/0	0/0	0/0	0/0	0/0	0/0	0/0	0/0	0/0	0/0	0/0	0/0	0/0	0/0	0/0	0/0	0/0	0/0	0/0	0/0	0/0	0/0	0/0	0/0	0/0	0/0	0/0	0/0	0/0	0/0	0/0	0/0
4	64102509	AX-76708033	T	C	.	.	PR;ANN=C|intron_variant|MODIFIER|SGCZ|ENSGALG00000013684|transcript|ENSGALT00000022249.6|protein_coding|3/11|c.286-10130T>C||||||,C|intron_variant|MODIFIER|SGCZ|ENSGALG00000013684|transcript|ENSGALT00000063113.2|protein_coding|3/11|c.286-21781T>C||||||	0/0	0/0	0/0	0/0	0/0	0/0	0/0	0/0	0/0	0/0	0/0	0/0	0/0	0/0	0/0	0/0	0/0	0/0	0/0	0/0	0/0	0/0	0/0	0/0	0/0	0/0	0/0	0/0	0/0	0/0	0/0	0/0	0/0	0/0	0/0	0/0	0/0	0/0	0/0	0/0	0/0	0/0
4	75430758	AX-76730516	A	G	.	.	PR;ANN=G|intergenic_region|MODIFIER|ENSGALG00000051477-ENSGALG00000047093|ENSGALG00000051477-ENSGALG00000047093|intergenic_region|ENSGALG00000051477-ENSGALG00000047093|||n.75430758A>G||||||	0/0	0/0	0/0	0/0	0/0	0/0	0/0	0/0	0/0	0/0	0/0	0/1	0/0	0/0	0/0	0/0	0/0	0/0	0/0	0/0	0/0	0/0	0/0	0/0	0/0	0/0	0/0	0/0	0/0	0/0	0/0	0/0	0/0	0/0	0/0	0/0	0/0	0/0	0/0	0/0	0/0	0/0
4	78735842	AX-76737424	G	A	.	.	PR;ANN=A|intergenic_region|MODIFIER|STX18-MSX1|ENSGALG00000015012-ENSGALG00000015013|intergenic_region|ENSGALG00000015012-ENSGALG00000015013|||n.78735842G>A||||||	0/0	0/0	0/0	0/0	0/0	0/0	0/0	0/0	0/0	0/0	0/0	0/0	0/0	0/0	0/0	0/0	0/0	0/0	0/0	0/0	0/0	0/0	0/0	0/0	0/0	0/0	0/0	0/0	0/0	0/0	0/0	0/0	0/0	0/0	0/0	0/0	0/0	0/0	0/0	0/0	0/0	0/0
4	79337254	AX-76738779	G	A	.	.	PR;ANN=A|intron_variant|MODIFIER|JAKMIP1|ENSGALG00000015528|transcript|ENSGALT00000025035.6|protein_coding|19/21|c.2338-3157C>T||||||	0/0	0/0	0/0	0/0	0/0	0/0	0/0	0/0	0/0	0/0	0/0	0/0	0/0	0/0	0/0	0/0	0/0	0/0	0/0	0/0	0/0	0/0	0/0	0/0	0/0	0/0	0/0	0/0	0/0	0/0	0/0	0/0	0/0	0/0	0/0	0/0	0/0	0/0	0/0	0/0	0/0	0/0
4	83893382	AX-76748676	A	G	.	.	PR;ANN=G|intron_variant|MODIFIER|TACC3|ENSGALG00000015709|transcript|ENSGALT00000025333.6|protein_coding|6/15|c.1649-328T>C||||||,G|intron_variant|MODIFIER|TACC3|ENSGALG00000015709|transcript|ENSGALT00000082071.2|protein_coding|5/15|c.1481-328T>C||||||	0/0	0/0	0/0	1/.1	1/.1	1/.1	1/.1	1/.1	1/.1	1/.1	1/.1	1/.1	1/.1	1/.1	1/.1	1/.1	1/.1	1/.1	1/.1	1/.1	0/1	1/.1	1/.1	1/.1	1/.1	1/.1	1/.1	0/0	1/.1	1/.1	1/.1	0/0	0/0	0/0	0/0	0/0	0/0	1/.1	0/0	1/.1	0/0	0/0
5	5469895	AX-76873410	A	G	.	.	PR;ANN=G|intron_variant|MODIFIER|ELP4|ENSGALG00000012127|transcript|ENSGALT00000104114.1|protein_coding|9/9|c.1507-7578A>G||||||	0/0	0/0	0/0	0/0	0/0	0/0	0/0	0/0	0/0	0/0	0/0	0/0	0/0	0/0	0/1	0/0	0/0	0/0	0/0	0/0	0/0	0/0	0/0	0/0	0/0	0/0	0/0	0/0	0/0	0/0	0/0	0/0	0/0	0/0	0/0	0/0	0/0	0/0	0/0	0/0	0/0	0/0
5	12153030	AX-76776080	A	G	.	.	PR;ANN=G|intron_variant|MODIFIER|USH1C|ENSGALG00000006192|transcript|ENSGALT00000009990.6|protein_coding|18/20|c.1493-620T>C||||||	0/0	0/0	0/0	0/0	0/0	0/0	0/0	0/0	0/0	0/0	0/0	0/0	0/0	0/0	0/0	0/0	0/0	0/0	0/0	0/0	0/0	0/0	0/0	0/0	0/0	0/0	0/0	1/.1	0/0	0/0	0/0	0/0	0/0	0/1	0/1	0/1	0/0	0/0	0/1	0/0	0/0	0/0
5	26211258	AX-76807116	C	T	.	.	PR;ANN=T|downstream_gene_variant|MODIFIER|ROM1|ENSGALG00000009185|transcript|ENSGALT00000014960.2|protein_coding||c.*4861C>T|||||4294|,T|downstream_gene_variant|MODIFIER|UBR1|ENSGALG00000009249|transcript|ENSGALT00000015050.7|protein_coding||c.*3065G>A|||||3065|,T|intergenic_region|MODIFIER|ROM1-UBR1|ENSGALG00000009185-ENSGALG00000009249|intergenic_region|ENSGALG00000009185-ENSGALG00000009249|||n…	0/0	0/0	0/0	0/0	0/0	0/0	0/0	0/0	0/0	0/0	0/0	0/0	0/0	0/0	0/0	0/0	0/0	0/0	0/0	0/0	0/0	0/0	0/0	0/0	0/0	0/0	0/0	0/0	0/0	0/0	0/0	0/0	0/0	0/0	0/0	0/0	0/0	0/0	0/0	0/0	0/1	0/1
5	26749321	AX-76808272	T	C	.	.	PR;ANN=C|intron_variant|MODIFIER|DPF3|ENSGALG00000009352|transcript|ENSGALT00000088918.2|protein_coding|1/11|c.32+31768T>C||||||,C|intron_variant|MODIFIER|DPF3|ENSGALG00000009352|transcript|ENSGALT00000084095.2|protein_coding|1/9|c.38+32875T>C||||||	0/0	0/0	0/0	0/0	0/0	0/0	0/0	0/0	0/0	0/0	0/0	0/0	0/0	0/0	0/0	0/0	0/0	0/0	0/0	0/0	0/0	0/0	0/0	0/0	0/0	0/0	0/0	0/1	0/0	0/0	0/0	0/1	0/0	0/0	0/0	0/0	0/0	0/0	0/0	0/0	0/0	./.
5	26770897	AX-76808309	C	T	.	.	PR;ANN=T|intron_variant|MODIFIER|DPF3|ENSGALG00000009352|transcript|ENSGALT00000088918.2|protein_coding|1/11|c.33-15203C>T||||||,T|intron_variant|MODIFIER|DPF3|ENSGALG00000009352|transcript|ENSGALT00000084095.2|protein_coding|1/9|c.39-15203C>T||||||	0/0	0/0	0/0	0/0	0/0	0/0	0/0	0/0	0/0	0/0	0/0	0/0	0/0	0/0	0/0	0/0	0/0	0/0	0/0	0/0	0/0	0/0	0/0	0/0	0/0	0/0	0/0	0/0	0/0	0/0	0/0	0/0	0/0	0/0	0/0	0/0	0/0	0/0	0/0	0/0	0/0	0/0
5	26774269	AX-76808318	T	C	.	.	PR;ANN=C|intron_variant|MODIFIER|DPF3|ENSGALG00000009352|transcript|ENSGALT00000088918.2|protein_coding|1/11|c.33-11831T>C||||||,C|intron_variant|MODIFIER|DPF3|ENSGALG00000009352|transcript|ENSGALT00000084095.2|protein_coding|1/9|c.39-11831T>C||||||	0/0	0/0	0/0	0/0	0/0	0/0	0/0	0/0	0/0	0/0	0/0	0/0	0/0	0/0	0/0	0/0	0/0	0/0	0/0	0/0	0/0	0/0	0/0	0/0	0/0	0/0	0/0	0/1	0/0	0/0	0/0	0/1	0/0	0/0	0/0	0/0	0/0	0/0	0/0	0/0	0/0	0/0
5	26853968	AX-76808506	A	G	.	.	PR;ANN=G|downstream_gene_variant|MODIFIER|DPF3|ENSGALG00000009352|transcript|ENSGALT00000084095.2|protein_coding||c.*4745A>G|||||4286|,G|downstream_gene_variant|MODIFIER|DPF3|ENSGALG00000009352|transcript|ENSGALT00000015230.6|protein_coding||c.*4745A>G|||||4276|,G|intron_variant|MODIFIER|DPF3|ENSGALG00000009352|transcript|ENSGALT00000088918.2|protein_coding|9/11|c.910+7775A>G||||||	0/1	0/1	0/0	0/0	0/0	0/0	0/0	0/0	0/0	0/0	0/0	0/0	0/0	0/0	0/0	0/0	0/0	0/0	0/0	0/0	0/0	0/0	0/0	0/0	0/0	0/0	0/0	0/0	0/0	0/0	0/0	0/0	0/0	0/0	0/0	0/0	0/0	0/0	0/0	0/0	0/0	0/0
5	26854656	AX-76808508	T	C	.	.	PR;ANN=C|downstream_gene_variant|MODIFIER|DPF3|ENSGALG00000009352|transcript|ENSGALT00000084095.2|protein_coding||c.*5433T>C|||||4974|,C|downstream_gene_variant|MODIFIER|DPF3|ENSGALG00000009352|transcript|ENSGALT00000015230.6|protein_coding||c.*5433T>C|||||4964|,C|intron_variant|MODIFIER|DPF3|ENSGALG00000009352|transcript|ENSGALT00000088918.2|protein_coding|9/11|c.910+8463T>C||||||	0/0	0/1	0/0	0/0	0/0	0/0	0/0	0/0	0/0	0/0	0/0	0/0	0/0	0/0	0/0	0/0	0/0	0/0	0/0	0/0	0/0	0/0	0/0	0/0	0/0	0/0	0/0	0/0	0/0	0/0	0/0	0/0	0/0	0/0	0/0	0/0	0/0	0/0	0/0	0/0	0/0	0/0
5	26872690	AX-76808548	T	C	.	.	PR;ANN=C|intron_variant|MODIFIER|DPF3|ENSGALG00000009352|transcript|ENSGALT00000088918.2|protein_coding|10/11|c.1024-505T>C||||||	0/0	0/0	0/0	0/0	0/0	0/0	0/0	0/0	0/0	0/0	0/0	0/0	0/0	0/0	0/0	0/0	0/0	0/0	0/0	0/0	0/0	0/0	0/0	0/0	0/0	0/0	0/0	0/0	0/0	0/0	0/0	0/0	0/0	0/0	0/0	0/0	0/0	0/0	0/0	0/0	0/0	0/0
5	26932786	AX-80982880	C	G	.	.	PR;ANN=G|intron_variant|MODIFIER|RGS6|ENSGALG00000009368|transcript|ENSGALT00000044464.3|protein_coding|15/16|c.1279-5766G>C||||||	0/0	0/0	0/0	0/0	0/0	0/0	0/0	0/0	0/0	0/0	0/0	0/0	0/0	0/0	0/0	0/0	0/0	0/0	0/0	0/0	0/0	0/0	0/0	0/0	0/0	0/0	0/0	0/0	0/0	0/0	0/0	0/0	0/0	0/0	0/0	0/0	0/0	0/0	0/0	0/0	0/0	0/0
5	26998080	AX-80971333	A	T	.	.	PR;ANN=T|intron_variant|MODIFIER|RGS6|ENSGALG00000009368|transcript|ENSGALT00000044464.3|protein_coding|2/16|c.85-6166T>A||||||	0/0	0/0	0/0	0/0	0/0	0/0	0/0	0/0	0/0	0/0	0/0	0/0	0/0	0/0	0/0	0/0	0/0	0/0	0/0	0/0	0/0	0/0	0/0	0/0	0/0	0/0	0/0	0/0	0/0	0/0	0/0	0/0	0/0	0/0	0/0	0/0	0/0	0/0	0/0	0/0	0/0	0/0
5	27061502	AX-76808964	T	C	.	.	PR;ANN=C|intron_variant|MODIFIER|RGS6|ENSGALG00000009368|transcript|ENSGALT00000044464.3|protein_coding|2/16|c.84+60797A>G||||||	0/0	0/1	0/0	0/0	0/0	0/0	0/0	0/0	0/0	0/0	0/0	0/0	0/0	0/0	0/0	0/0	0/0	0/0	0/0	0/0	0/0	0/0	0/0	0/0	0/0	0/0	0/0	0/0	0/0	0/0	0/0	0/0	0/0	0/0	0/0	0/0	0/0	0/0	0/0	0/0	0/0	0/0
5	27084107	AX-76809011	A	G	.	.	PR;ANN=G|intron_variant|MODIFIER|RGS6|ENSGALG00000009368|transcript|ENSGALT00000044464.3|protein_coding|2/16|c.84+38192T>C||||||	0/0	0/0	0/0	0/0	0/0	0/0	0/0	0/0	0/0	0/0	0/0	0/0	0/0	0/0	0/0	0/0	0/0	0/0	0/0	0/0	0/0	0/0	0/0	0/0	0/0	0/0	0/0	0/0	0/0	0/0	0/0	0/0	0/0	0/0	0/0	0/0	0/0	0/0	0/0	0/0	0/0	0/0
5	27369075	AX-76809668	G	A	.	.	PR;ANN=A|intergenic_region|MODIFIER|SIPA1L1-PCNX1|ENSGALG00000009381-ENSGALG00000000296|intergenic_region|ENSGALG00000009381-ENSGALG00000000296|||n.27369075G>A||||||	0/0	0/0	0/0	0/0	0/0	0/0	0/0	0/0	0/0	0/0	0/0	0/0	0/0	0/0	0/0	0/0	0/0	0/0	0/0	0/0	0/0	0/0	0/0	0/0	0/0	0/0	0/0	0/1	0/0	0/0	0/0	0/1	0/0	0/0	0/0	0/0	0/0	0/0	0/0	0/0	0/0	0/0
5	36590158	AX-76829707	C	A	.	.	PR;ANN=A|intergenic_region|MODIFIER|BRMS1L-ENSGALG00000048121|ENSGALG00000010093-ENSGALG00000048121|intergenic_region|ENSGALG00000010093-ENSGALG00000048121|||n.36590158C>A||||||	0/1	0/0	0/0	0/0	0/0	0/0	0/0	0/0	0/0	0/0	0/0	0/0	0/0	0/0	0/0	0/0	0/0	0/0	0/0	0/0	0/0	0/0	0/0	0/0	0/0	0/0	0/0	0/0	0/0	0/0	0/0	0/0	0/0	0/0	0/0	0/0	0/0	0/0	0/0	0/0	0/0	0/0
6	4145125	AX-76958093	C	T	.	.	PR;ANN=T|upstream_gene_variant|MODIFIER|ENSGALG00000049078|ENSGALG00000049078|transcript|ENSGALT00000093830.1|pseudogene||n.-667G>A|||||667|,T|upstream_gene_variant|MODIFIER|ENSGALG00000049078|ENSGALG00000049078|transcript|ENSGALT00000104506.1|pseudogene||n.-409G>A|||||409|,T|intergenic_region|MODIFIER|ENSGALG00000049078-ENSGALG00000054100|ENSGALG00000049078-ENSGALG00000054100|intergenic_region|E…	0/0	0/0	0/0	0/0	0/0	0/0	0/0	0/0	0/0	0/0	0/0	0/0	0/0	0/0	0/0	0/0	0/0	0/0	0/0	0/0	0/0	0/0	0/0	0/0	0/0	0/0	0/0	0/0	0/0	0/0	0/0	0/0	0/0	0/0	0/0	0/0	0/0	0/0	0/0	0/0	0/0	0/0
6	4185484	AX-76958193	C	T	.	.	PR;ANN=T|intergenic_region|MODIFIER|ENSGALG00000049078-ENSGALG00000054100|ENSGALG00000049078-ENSGALG00000054100|intergenic_region|ENSGALG00000049078-ENSGALG00000054100|||n.4185484C>T||||||	0/0	0/0	0/0	0/0	0/0	0/0	0/0	0/0	0/0	0/0	0/0	0/0	0/0	0/0	0/0	0/0	0/0	0/0	0/0	0/0	0/0	0/0	0/0	0/0	0/0	0/0	0/0	0/0	0/0	0/0	0/0	0/0	0/0	0/0	0/0	0/0	0/0	0/0	0/0	0/0	0/0	0/0
7	12384842	AX-76979167	C	T	.	.	PR;ANN=T|intron_variant|MODIFIER|FASTKD2|ENSGALG00000008529|transcript|ENSGALT00000013901.6|protein_coding|5/11|c.1019-58G>A||||||,T|intron_variant|MODIFIER|FASTKD2|ENSGALG00000008529|transcript|ENSGALT00000089647.2|protein_coding|5/11|c.1019-58G>A||||||,T|intron_variant|MODIFIER|FASTKD2|ENSGALG00000008529|transcript|ENSGALT00000107974.1|protein_coding|4/10|c.1019-58G>A||||||	0/0	0/0	0/0	0/0	0/0	0/0	0/0	0/0	0/0	0/0	0/0	0/0	0/0	0/0	0/0	0/0	0/0	0/0	0/0	0/0	0/0	0/0	0/0	0/0	0/0	0/0	0/0	0/0	0/0	0/0	0/0	0/0	0/0	0/0	0/0	0/0	0/0	0/0	0/0	0/0	0/0	0/0
7	15092345	AX-76986043	T	C	.	.	PR;ANN=C|splice_region_variant&intron_variant|LOW|ENSGALG00000020788|ENSGALG00000020788|transcript|ENSGALT00000014694.6|protein_coding|5/28|c.780+6T>C||||||	0/0	0/0	0/0	0/0	0/0	0/0	0/0	0/0	0/0	0/0	0/0	0/0	0/0	0/0	0/0	0/0	0/0	0/0	0/0	0/0	0/0	0/0	0/0	0/0	0/0	0/0	0/0	0/0	0/0	0/0	0/0	0/0	0/0	0/0	0/0	0/0	0/0	0/0	0/0	0/0	0/0	0/0
7	19727100	AX-76998563	A	G	.	.	PR;ANN=G|downstream_gene_variant|MODIFIER|ENSGALG00000053091|ENSGALG00000053091|transcript|ENSGALT00000102508.1|pseudogene||n.*3268A>G|||||3268|,G|downstream_gene_variant|MODIFIER|CSRNP3|ENSGALG00000010971|transcript|ENSGALT00000017873.5|protein_coding||c.*1552T>C|||||1502|,G|downstream_gene_variant|MODIFIER|CSRNP3|ENSGALG00000010971|transcript|ENSGALT00000090268.2|protein_coding||c.*1552T>C|||||…	0/0	0/0	0/0	0/0	0/0	0/0	0/0	0/0	0/0	0/0	0/0	0/0	0/0	0/0	0/0	0/0	0/0	0/0	0/0	0/0	0/0	0/0	0/0	0/0	0/0	0/0	0/0	0/0	0/0	0/0	0/0	0/0	0/0	0/0	0/0	0/0	0/0	0/0	0/0	0/0	0/0	0/0
7	26641085	AX-80988173	G	C	.	.	PR;ANN=C|intron_variant|MODIFIER|SEMA5B|ENSGALG00000011686|transcript|ENSGALT00000062580.2|protein_coding|5/22|c.300+7391C>G||||||,C|intron_variant|MODIFIER|SEMA5B|ENSGALG00000011686|transcript|ENSGALT00000105496.1|protein_coding|5/22|c.300+7391C>G||||||,C|intron_variant|MODIFIER|SEMA5B|ENSGALG00000011686|transcript|ENSGALT00000019105.6|protein_coding|5/22|c.300+7391C>G||||||,C|intron_variant|MOD…	0/0	0/0	0/0	0/0	0/0	0/0	0/0	0/0	0/0	0/0	0/0	0/0	0/0	0/0	0/0	0/0	0/0	0/0	0/0	0/0	0/0	0/0	0/0	0/0	0/0	0/0	0/0	0/0	0/0	0/0	0/0	0/0	0/0	0/0	0/0	0/0	0/0	0/0	0/0	0/0	0/0	0/0
7	30143201	AX-77026099	A	G	.	.	PR;ANN=G|intergenic_region|MODIFIER|ENSGALG00000012177-ENSGALG00000055018|ENSGALG00000012177-ENSGALG00000055018|intergenic_region|ENSGALG00000012177-ENSGALG00000055018|||n.30143201A>G||||||	0/0	0/0	0/0	0/0	0/0	0/0	0/0	0/0	0/0	0/0	0/0	0/0	0/0	0/0	0/0	0/0	0/0	0/0	0/0	0/0	0/0	0/0	0/0	0/0	0/0	0/0	0/0	0/0	0/0	0/0	0/0	0/0	0/1	0/1	0/0	0/0	0/0	0/0	0/0	0/0	0/0	0/0
8	6799930	AX-77116284	G	A	.	.	PR;ANN=A|intergenic_region|MODIFIER|RALGPS2-ENSGALG00000047703|ENSGALG00000004273-ENSGALG00000047703|intergenic_region|ENSGALG00000004273-ENSGALG00000047703|||n.6799930G>A||||||	0/0	0/0	0/0	0/0	0/0	0/0	0/0	0/0	0/0	0/0	0/0	0/0	0/0	0/0	0/0	0/0	0/0	0/0	0/0	0/0	0/0	0/0	0/0	0/0	0/0	0/0	0/0	0/0	0/0	0/0	0/0	0/0	0/0	0/0	0/0	0/0	0/0	0/0	0/0	0/0	0/0	0/0
8	24719044	AX-77095014	T	C	.	.	PR;ANN=C|intron_variant|MODIFIER|CC2D1B|ENSGALG00000010619|transcript|ENSGALT00000017276.5|protein_coding|5/23|c.579+341A>G||||||	1/.1	1/.1	1/.1	1/.1	1/.1	0/0	1/.1	0/0	1/.1	1/.1	0/0	0/0	0/0	1/.1	0/0	1/.1	0/0	0/0	0/0	0/0	0/0	0/0	0/0	1/.1	1/.1	1/.1	1/.1	1/.1	1/.1	1/.1	1/.1	1/.1	1/.1	1/.1	1/.1	1/.1	1/.1	1/.1	1/.1	0/0	1/.1	1/.1
9	14798022	AX-77138500	C	A	.	.	PR;ANN=A|intergenic_region|MODIFIER|LPP-ENSGALG00000053149|ENSGALG00000007337-ENSGALG00000053149|intergenic_region|ENSGALG00000007337-ENSGALG00000053149|||n.14798022C>A||||||	0/0	0/0	0/0	0/0	0/0	0/0	0/0	0/0	0/0	0/0	0/0	0/0	0/0	0/0	0/0	0/0	0/0	0/0	0/0	0/0	0/0	0/0	0/0	0/0	0/0	0/0	0/0	0/0	0/0	0/0	0/0	0/0	0/0	0/0	0/0	0/0	0/0	0/0	0/0	0/0	0/0	0/0
10	11295979	AX-75573089	T	G	.	.	PR;ANN=G|upstream_gene_variant|MODIFIER|ENSGALG00000049711|ENSGALG00000049711|transcript|ENSGALT00000107564.1|protein_coding||c.-379A>C|||||379|,G|intron_variant|MODIFIER|USP8|ENSGALG00000005894|transcript|ENSGALT00000078257.3|protein_coding|1/19|c.-2422-312A>C||||||	0/0	0/0	0/0	0/0	0/0	0/0	0/0	0/0	0/0	0/0	0/0	./.	0/0	0/0	0/0	0/0	0/0	0/0	0/0	0/0	0/0	0/0	0/0	0/0	0/0	0/0	0/0	0/0	0/0	0/0	0/0	0/0	0/0	0/0	0/0	0/0	0/0	0/0	0/0	0/0	0/1	0/0
10	11395733	AX-75573435	G	T	.	.	PR;ANN=T|upstream_gene_variant|MODIFIER|PDE8A|ENSGALG00000005992|transcript|ENSGALT00000060009.3|protein_coding||c.-1708G>T|||||1708|,T|intergenic_region|MODIFIER|GATM-PDE8A|ENSGALG00000023435-ENSGALG00000005992|intergenic_region|ENSGALG00000023435-ENSGALG00000005992|||n.11395733G>T||||||	0/0	0/0	0/0	0/0	0/0	0/0	0/0	0/0	0/0	0/0	0/0	0/0	0/0	0/0	0/0	0/0	0/0	0/0	0/0	0/0	0/0	0/0	0/0	0/0	0/0	0/0	0/0	0/0	0/0	0/0	0/0	0/0	0/0	0/0	0/0	0/0	0/0	0/0	0/0	0/0	0/0	0/0
10	11402542	AX-75573456	A	G	.	.	PR;ANN=G|intron_variant|MODIFIER|PDE8A|ENSGALG00000005992|transcript|ENSGALT00000060009.3|protein_coding|1/18|c.282+4820A>G||||||	0/0	0/0	0/0	0/0	0/0	0/0	0/0	0/0	0/0	0/0	0/0	0/0	0/0	0/0	0/0	0/0	0/0	0/0	0/0	0/0	0/0	0/0	0/0	0/0	0/0	0/0	0/0	0/0	0/0	0/0	0/0	0/0	0/0	0/0	0/0	0/0	0/0	0/0	0/0	0/0	0/1	0/0
10	17266000	AX-75594089	G	T	.	.	PR;ANN=T|upstream_gene_variant|MODIFIER|IGF1R|ENSGALG00000040651|transcript|ENSGALT00000074990.2|protein_coding||c.-1486C>A|||||1337|,T|intergenic_region|MODIFIER|IGF1R-SYNM|ENSGALG00000040651-ENSGALG00000007048|intergenic_region|ENSGALG00000040651-ENSGALG00000007048|||n.17266000G>T||||||	0/0	0/0	0/0	0/0	0/0	0/0	0/0	0/0	0/0	0/0	0/0	0/0	0/0	0/0	0/0	0/0	0/0	0/0	0/0	0/0	0/0	0/0	0/0	0/0	0/0	0/0	0/0	0/0	0/0	0/0	0/0	0/0	0/0	0/0	0/0	0/0	0/0	0/0	0/0	0/0	0/0	0/0
11	16701502	AX-75648017	A	C	.	.	PR;ANN=C|intron_variant|MODIFIER|ENSGALG00000049872|ENSGALG00000049872|transcript|ENSGALT00000091422.1|pseudogene|1/2|n.1579-2913A>C||||||,C|intron_variant|MODIFIER|ENSGALG00000049872|ENSGALG00000049872|transcript|ENSGALT00000100996.1|pseudogene|1/2|n.109+1342A>C||||||	0/0	0/0	0/0	0/0	0/0	0/0	0/0	0/0	0/0	0/0	0/0	0/0	0/0	0/0	0/0	0/0	0/0	0/0	0/0	0/0	0/0	0/0	0/0	0/0	0/0	0/0	0/0	0/0	0/0	0/0	0/0	0/0	0/0	0/0	0/0	0/0	0/0	0/0	0/0	0/0	0/0	0/1
12	12356448	AX-75685046	G	A	.	.	PR;ANN=A|intergenic_region|MODIFIER|C3orf67-ENSGALG00000050643|ENSGALG00000007168-ENSGALG00000050643|intergenic_region|ENSGALG00000007168-ENSGALG00000050643|||n.12356448G>A||||||	0/0	0/0	0/0	0/0	0/0	0/0	0/0	0/0	0/0	0/0	0/0	0/0	0/0	0/0	0/0	0/0	0/0	0/0	0/0	0/0	0/0	0/0	0/0	0/0	0/0	0/0	0/0	0/0	0/0	0/0	0/0	0/0	0/0	0/0	0/0	0/0	0/0	0/0	0/0	0/0	0/0	0/0
13	3781469	AX-75754651	G	A	.	.	PR;ANN=A|intron_variant|MODIFIER|ENSGALG00000051535|ENSGALG00000051535|transcript|ENSGALT00000102120.1|pseudogene|1/5|n.29+7628G>A||||||	0/0	0/0	0/0	0/0	0/0	0/0	0/0	0/0	0/0	0/0	0/0	0/0	0/0	0/0	0/0	0/0	0/0	0/0	0/0	0/0	0/0	0/0	0/0	0/0	0/0	0/0	0/0	0/0	0/0	0/0	0/0	0/0	0/0	0/0	0/0	0/0	0/0	0/0	0/0	0/0	0/0	0/0
13	6003844	AX-75760276	A	G	.	.	PR;ANN=G|intron_variant|MODIFIER|TENM2|ENSGALG00000001768|transcript|ENSGALT00000104170.1|protein_coding|3/32|c.227-672T>C||||||,G|intron_variant|MODIFIER|TENM2|ENSGALG00000001768|transcript|ENSGALT00000002712.6|protein_coding|1/29|c.227-672T>C||||||,G|intron_variant|MODIFIER|TENM2|ENSGALG00000001768|transcript|ENSGALT00000093223.1|protein_coding|3/30|c.227-672T>C||||||,G|intron_variant|MODIFIER|…	0/0	0/0	0/0	0/0	0/0	0/0	0/0	0/0	0/0	0/0	0/0	0/0	0/0	0/0	0/0	0/0	0/0	0/0	0/0	0/0	0/0	0/0	0/0	0/0	0/0	0/0	0/0	0/0	0/0	0/0	0/0	0/0	0/0	0/0	0/0	0/0	0/0	0/0	0/0	0/0	0/0	0/0
13	9152723	AX-75768294	G	A	.	.	PR;ANN=A|5_prime_UTR_premature_start_codon_gain_variant|LOW|ENSGALG00000039652|ENSGALG00000039652|transcript|ENSGALT00000068368.2|protein_coding|1/10|c.-438C>T||||||,A|5_prime_UTR_premature_start_codon_gain_variant|LOW|ENSGALG00000039652|ENSGALG00000039652|transcript|ENSGALT00000096881.1|protein_coding|1/5|c.-438C>T||||||,A|5_prime_UTR_premature_start_codon_gain_variant|LOW|ENSGALG00000039652|ENS…	0/0	0/0	0/0	0/0	0/0	0/0	0/0	0/0	0/0	0/0	0/0	0/0	0/0	0/0	0/0	0/0	0/0	0/0	0/0	0/0	0/0	0/0	0/0	0/0	0/0	0/0	0/0	0/1	0/0	0/0	0/0	0/0	0/1	0/0	0/1	0/0	0/0	0/0	0/1	0/0	1/.1	1/.1
14	505949	AX-75799081	A	G	.	.	PR;ANN=G|upstream_gene_variant|MODIFIER|RRN3|ENSGALG00000041989|transcript|ENSGALT00000047238.2|protein_coding||c.-5047T>C|||||4894|,G|upstream_gene_variant|MODIFIER|RRN3|ENSGALG00000041989|transcript|ENSGALT00000059740.2|protein_coding||c.-5047T>C|||||4914|,G|downstream_gene_variant|MODIFIER|RSL1D1|ENSGALG00000033690|transcript|ENSGALT00000076757.2|protein_coding||c.*4286T>C|||||3642|,G|intergen…	0/0	0/0	0/0	0/0	0/0	0/0	0/0	0/0	0/0	0/0	0/0	0/1	0/0	0/0	0/1	0/0	0/0	0/0	0/0	0/0	0/0	0/0	0/0	0/0	0/0	0/0	0/0	0/0	0/0	0/0	0/0	0/0	0/0	0/0	0/0	0/0	0/0	0/0	0/0	0/0	0/0	0/0
14	3207278	AX-75792772	C	T	.	.	PR;ANN=T|intron_variant|MODIFIER|MAD1L1|ENSGALG00000004224|transcript|ENSGALT00000006722.6|protein_coding|17/17|c.1995+33878G>A||||||	0/0	0/0	0/0	0/0	0/0	0/0	0/0	0/0	0/0	0/0	0/0	0/0	0/0	0/0	0/0	0/0	0/0	0/0	0/0	0/0	0/0	0/0	0/0	0/0	0/0	0/0	0/0	0/0	0/0	0/0	0/0	0/0	0/0	0/0	0/0	0/0	0/0	0/0	0/0	0/0	0/0	0/0
14	7999478	AX-75807637	C	T	.	.	PR;ANN=T|intron_variant|MODIFIER|MYH11|ENSGALG00000006520|transcript|ENSGALT00000082579.2|protein_coding|5/41|c.651+744G>A||||||	0/0	0/0	0/0	0/0	0/0	0/0	0/0	0/0	0/0	0/0	0/0	0/0	0/0	0/0	0/0	0/0	0/0	0/0	0/0	0/0	0/0	0/0	0/0	0/0	0/0	0/0	0/0	0/0	0/0	0/0	0/0	0/0	0/0	0/1	0/1	0/0	0/0	0/0	0/1	0/0	0/0	0/0
15	6602100	AX-75840731	A	G	.	.	PR;ANN=G|downstream_gene_variant|MODIFIER|TRAFD1|ENSGALG00000043208|transcript|ENSGALT00000076176.2|protein_coding||c.*3147A>G|||||2409|,G|downstream_gene_variant|MODIFIER|HECTD4|ENSGALG00000032685|transcript|ENSGALT00000080305.2|protein_coding||c.*1717T>C|||||1717|,G|intergenic_region|MODIFIER|TRAFD1-HECTD4|ENSGALG00000043208-ENSGALG00000032685|intergenic_region|ENSGALG00000043208-ENSGALG0000003…	0/0	0/0	0/0	0/0	0/0	0/0	0/0	0/0	0/0	0/0	0/0	0/0	0/0	0/0	0/0	0/0	0/0	0/0	0/0	0/0	0/0	0/0	0/0	0/0	0/0	0/0	0/0	0/0	0/0	0/0	0/0	0/0	0/0	0/0	0/0	0/0	0/0	0/0	0/0	0/0	0/0	0/0
17	8305460	AX-75879267	T	C	.	.	PR;ANN=C|intron_variant|MODIFIER|ENSGALG00000053422|ENSGALG00000053422|transcript|ENSGALT00000107455.1|protein_coding|18/29|c.3510-110T>C||||||	0/0	0/0	0/0	0/0	0/0	0/0	0/0	0/0	0/0	0/0	0/0	0/0	0/0	0/0	0/0	0/0	0/0	0/0	0/0	0/0	0/0	0/0	0/1	0/0	0/0	0/0	0/0	0/0	0/0	0/0	0/0	0/0	0/0	0/0	0/0	0/0	0/0	0/0	0/0	0/0	0/0	0/0
18	148273	AX-75889084	G	A	.	.	PR;ANN=A|synonymous_variant|LOW|GSG1L2|ENSGALG00000042022|transcript|ENSGALT00000051049.2|protein_coding|1/5|c.226C>T|p.Trp76Trp|226/879|226/879|76/292||WARNING_REF_DOES_NOT_MATCH_GENOME	0/0	0/0	0/0	0/0	0/0	0/0	0/0	0/0	0/0	0/0	0/0	0/0	0/0	0/0	0/0	0/0	0/0	0/0	0/0	0/0	0/0	0/0	0/0	0/0	0/0	0/0	0/0	0/0	0/0	0/0	0/0	0/0	0/0	0/0	0/0	0/0	0/0	0/0	0/0	0/0	0/0	0/0
18	154491	AX-75889272	C	T	.	.	PR;ANN=T|intron_variant|MODIFIER|GLP2R|ENSGALG00000041800|transcript|ENSGALT00000066692.2|protein_coding|1/12|c.105+829C>T||||||,T|intron_variant|MODIFIER|GLP2R|ENSGALG00000041800|transcript|ENSGALT00000057328.3|protein_coding|1/13|c.105+829C>T||||||	0/0	0/0	0/0	0/0	0/0	./.	0/0	0/0	0/0	0/0	0/0	0/0	0/0	0/0	0/0	0/0	0/0	0/0	0/0	0/0	0/0	0/0	0/0	0/0	0/0	0/0	0/0	0/0	0/0	0/0	0/0	0/0	0/0	0/0	0/0	0/0	0/0	0/0	0/0	0/0	0/0	0/0
18	5837807	AX-75903173	C	T	.	.	PR;ANN=T|splice_region_variant&intron_variant|LOW|STXBP4|ENSGALG00000003033|transcript|ENSGALT00000107996.1|protein_coding|2/22|c.38+3C>T||||||,T|splice_region_variant&intron_variant|LOW|STXBP4|ENSGALG00000003033|transcript|ENSGALT00000004800.6|protein_coding|2/22|c.38+3C>T||||||,T|upstream_gene_variant|MODIFIER|COX11|ENSGALG00000027190|transcript|ENSGALT00000043415.3|protein_coding||c.-1139G>A||…	0/0	0/0	0/0	0/0	0/0	0/0	0/0	0/0	0/0	0/0	0/0	0/0	0/0	0/0	0/0	0/0	0/0	0/0	0/0	0/0	0/0	0/0	0/0	0/0	0/0	0/0	0/0	0/0	0/0	0/0	0/0	0/0	0/0	0/0	0/0	0/0	0/0	0/0	0/0	0/0	0/0	0/0
18	7161651	AX-75907806	T	C	.	.	PR;ANN=C|intron_variant|MODIFIER|HELZ|ENSGALG00000027152|transcript|ENSGALT00000043336.3|protein_coding|1/28|c.8-3593T>C||||||	0/0	0/0	0/0	0/0	0/0	0/0	0/1	0/0	0/0	0/0	0/0	0/0	0/0	0/0	0/0	0/0	0/0	0/0	0/0	0/0	0/0	0/0	0/0	0/0	0/0	0/0	0/0	0/0	0/0	0/0	0/0	0/0	0/0	0/0	0/0	0/0	0/0	0/0	0/0	0/0	0/0	0/0
19	1986147	AX-75921954	C	A	.	.	PR;ANN=A|upstream_gene_variant|MODIFIER|gga-mir-1587|ENSGALG00000025553|transcript|ENSGALT00000042466.2|miRNA||n.-1774G>T|||||1774|,A|intron_variant|MODIFIER|AUTS2|ENSGALG00000001153|transcript|ENSGALT00000001731.6|protein_coding|2/18|c.504+34001G>T||||||,A|intron_variant|MODIFIER|AUTS2|ENSGALG00000001153|transcript|ENSGALT00000044891.3|protein_coding|2/17|c.504+34001G>T||||||,A|intron_variant|MO…	0/0	0/0	0/0	0/0	0/0	0/0	0/0	0/0	0/0	0/0	0/0	0/0	0/0	0/0	0/0	0/0	0/0	0/0	0/0	0/0	0/0	0/0	0/0	0/0	0/0	0/0	0/0	0/0	0/0	0/0	0/0	0/0	0/0	0/0	0/0	0/0	0/0	0/0	0/0	0/0	0/0	0/0
19	3536690	AX-75927088	T	C	.	.	PR;ANN=C|intron_variant|MODIFIER|IFT22|ENSGALG00000021653|transcript|ENSGALT00000035106.5|protein_coding|5/5|c.*870-66107A>G||||||,C|intron_variant|MODIFIER|CAMKK1|ENSGALG00000001617|transcript|ENSGALT00000002468.7|protein_coding|10/16|c.892+2485T>C||||||,C|intron_variant|MODIFIER|CAMKK1|ENSGALG00000001617|transcript|ENSGALT00000093792.1|protein_coding|9/15|c.892+2485T>C||||||,C|intron_variant|MO…	0/1	0/1	0/0	0/0	0/0	0/0	0/0	0/0	0/0	0/0	0/0	0/0	0/0	0/0	0/0	0/0	0/0	0/0	0/0	0/0	0/0	0/0	0/0	0/0	0/0	0/0	0/0	0/0	0/0	0/0	0/0	0/0	0/0	0/0	0/0	0/0	0/0	0/0	0/0	0/0	0/0	0/0
19	3856722	AX-75928185	C	T	.	.	PR;ANN=T|intron_variant|MODIFIER|ENSGALG00000050718|ENSGALG00000050718|transcript|ENSGALT00000093443.1|pseudogene|1/4|n.88-16134G>A||||||	0/0	0/0	0/0	0/0	0/0	0/0	0/0	0/0	0/0	0/0	0/0	0/0	0/0	0/0	0/0	0/0	0/0	0/0	0/0	0/0	0/0	0/0	0/0	0/0	0/0	0/0	0/0	0/0	0/0	0/0	0/0	0/0	0/0	0/0	0/0	0/0	0/0	0/0	0/0	0/0	0/0	0/0
23	4688812	AX-76291820	G	A	.	.	PR;ANN=A|intergenic_region|MODIFIER|ENSGALG00000054293-ENSGALG00000045736|ENSGALG00000054293-ENSGALG00000045736|intergenic_region|ENSGALG00000054293-ENSGALG00000045736|||n.4688812G>A||||||	0/0	0/0	0/0	0/0	0/0	0/0	0/0	0/0	0/0	0/0	0/0	0/0	0/0	0/0	0/0	0/0	0/0	0/0	0/0	0/0	0/0	0/0	0/0	0/0	0/0	0/0	0/0	0/0	0/0	0/0	0/0	0/0	0/0	0/0	0/0	0/0	0/0	0/0	0/0	0/0	0/0	0/0
24	783523	AX-76321308	C	A	.	.	PR;ANN=A|intergenic_region|MODIFIER|ENSGALG00000052236-ENSGALG00000048538|ENSGALG00000052236-ENSGALG00000048538|intergenic_region|ENSGALG00000052236-ENSGALG00000048538|||n.783523C>A||||||	0/0	0/0	0/0	1/.1	1/.1	0/0	1/.1	0/0	1/.1	1/.1	0/0	0/0	0/0	1/.1	0/0	1/.1	0/0	0/0	0/0	0/0	0/0	0/0	0/0	1/.1	1/.1	1/.1	1/.1	0/0	1/.1	1/.1	1/.1	0/0	0/0	0/0	0/0	0/0	0/0	1/.1	0/0	0/0	0/0	0/0
24	1843932	AX-80995584	C	G	.	.	PR;ANN=G|intergenic_region|MODIFIER|SNX19-NTM|ENSGALG00000001425-ENSGALG00000001437|intergenic_region|ENSGALG00000001425-ENSGALG00000001437|||n.1843932C>G||||||	0/0	0/0	0/0	0/0	0/0	0/0	0/0	0/0	0/0	0/0	0/0	0/0	0/0	0/0	0/0	0/0	0/0	0/0	0/0	0/0	0/0	0/0	./.	0/0	0/0	0/0	0/0	0/0	0/0	0/0	0/0	0/0	0/0	0/0	0/0	0/0	0/0	0/0	0/0	0/0	0/0	0/0
27	1991098	AX-76355778	C	T	.	.	PR;ANN=T|intron_variant|MODIFIER|ENSGALG00000049096|ENSGALG00000049096|transcript|ENSGALT00000098167.1|protein_coding|1/8|c.20-3150C>T||||||,T|intron_variant|MODIFIER|ENSGALG00000049096|ENSGALG00000049096|transcript|ENSGALT00000093664.1|protein_coding|1/8|c.20-3150C>T||||||	0/0	0/0	0/0	1/.1	1/.1	1/.1	1/.1	1/.1	1/.1	1/.1	1/.1	1/.1	1/.1	1/.1	1/.1	1/.1	1/.1	1/.1	1/.1	1/.1	1/.1	1/.1	1/.1	1/.1	1/.1	1/.1	1/.1	0/0	1/.1	1/.1	1/.1	0/0	0/0	0/0	0/0	0/0	0/0	1/.1	0/0	1/.1	0/0	0/0
28	4165688	AX-76385211	A	G	.	.	PR;ANN=G|downstream_gene_variant|MODIFIER|PEX11G|ENSGALG00000043756|transcript|ENSGALT00000055230.2|protein_coding||c.*4651A>G|||||3764|,G|downstream_gene_variant|MODIFIER|ENSGALG00000027696|ENSGALG00000027696|transcript|ENSGALT00000044959.4|protein_coding||c.*103A>G|||||103|,G|downstream_gene_variant|MODIFIER|PEX11G|ENSGALG00000043756|transcript|ENSGALT00000102873.1|protein_coding||c.*4651A>G|||…	0/0	0/0	0/0	0/0	0/0	0/0	0/0	0/0	0/0	0/0	0/0	0/1	0/0	0/0	0/1	0/0	0/0	0/0	0/0	0/0	0/0	0/0	0/0	0/0	0/0	0/0	0/0	0/0	0/0	0/0	0/0	0/0	0/0	0/1	0/1	0/0	0/0	0/0	0/0	0/0	0/0	0/0
[truncated: 89 more columns]

## Sheet: MUGELLESE
#CHROM	POS	ID	REF	ALT	QUAL	FILTER	INFO	PER__1048_PER	PER__1058_PER	PER__1068_PER	PRM__1321_PRM	PRM__1397_PRM	PRL__13_PRL	PRM__149_PRM	PRL__1603_PRL	PRM__1642_PRM	PRM__1650_PRM	PRL__1697_PRL	PRL__1820_PRL	PRL__1827_PRL	PRM__183_PRM	PRL__1863_PRL	PRM__194_PRM	PRL__26_PRL	PRL__3020_PRL	PRL__3036_PRL	PRL__3037_PRL	PRL__3049_PRL	PRL__3069_PRL	PRL__3100_PRL	PRM__3211_PRM	PRM__3248_PRM	PRM__3254_PRM	PRM__3281_PRM	PER__3322_PER	PRM__3945_PRM	PRM__3949_PRM	PRM__3981_PRM	PER__4005_PER	PER__4051_PER	PER__4063_PER	PER__4065_PER	PER__4085_PER	PER__4098_PER	PRM__4706_PRM	PER__4777_PER	PRL__48_PRL	PER__5147_PER	PER__5170_PER
1	626859	AX-75493632	T	C	.	.	PR;ANN=C|intron_variant|MODIFIER|ENSGALG00000033919|ENSGALG00000033919|transcript|ENSGALT00000080172.2|pseudogene|13/25|n.1664+14470T>C||||||	0/0	0/0	0/0	0/0	0/0	0/0	0/0	0/0	0/0	0/0	0/0	0/0	0/0	0/0	0/0	0/0	0/0	0/0	0/0	0/0	0/0	0/0	0/0	0/0	0/0	0/0	0/0	0/0	0/0	0/0	0/0	0/0	0/0	0/0	0/0	0/0	0/0	0/0	0/0	0/0	0/0	0/0
1	8216051	AX-75533925	C	T	.	.	PR;ANN=T|intron_variant|MODIFIER|GRM3|ENSGALG00000006576|transcript|ENSGALT00000010624.5|protein_coding|3/5|c.1354+6279G>A||||||,T|intron_variant|MODIFIER|GRM3|ENSGALG00000006576|transcript|ENSGALT00000100188.1|protein_coding|3/5|c.1354+6279G>A||||||	0/0	0/0	0/0	0/0	0/0	0/0	0/0	0/0	0/0	0/0	0/0	0/0	0/0	0/0	0/0	0/0	0/0	0/0	0/0	0/0	0/0	0/0	0/0	0/0	0/0	0/0	0/0	0/0	0/0	0/0	0/0	0/0	0/0	0/0	0/0	0/0	0/0	0/0	0/0	0/0	0/0	0/0
1	12550544	AX-75251202	T	C	.	.	PR;ANN=C|intron_variant|MODIFIER|MAGI2|ENSGALG00000038834|transcript|ENSGALT00000091933.1|protein_coding|22/22|c.3734-5483T>C||||||,C|intron_variant|MODIFIER|MAGI2|ENSGALG00000038834|transcript|ENSGALT00000072390.2|protein_coding|21/21|c.3475-5483T>C||||||	0/0	0/0	0/0	0/0	0/0	0/0	0/0	0/0	0/0	0/0	0/0	0/0	0/0	0/0	0/0	0/0	0/0	0/0	0/0	0/0	0/0	0/0	0/0	0/0	0/0	0/0	0/0	0/0	0/0	0/0	0/0	0/0	0/0	0/0	0/0	0/0	0/0	0/0	0/0	0/0	0/0	0/0
1	25768343	AX-75415167	C	T	.	.	PR;ANN=T|intergenic_region|MODIFIER|ENSGALG00000038090-MDFIC|ENSGALG00000038090-ENSGALG00000026838|intergenic_region|ENSGALG00000038090-ENSGALG00000026838|||n.25768343C>T||||||	0/0	0/0	0/0	0/0	0/0	0/0	0/0	0/0	0/0	0/0	0/0	0/0	0/0	0/0	0/0	0/0	0/0	0/0	0/0	0/0	0/0	0/0	0/0	0/0	0/0	0/0	0/0	0/0	0/0	0/0	0/0	0/0	0/0	0/0	0/0	0/0	0/0	0/0	0/0	0/0	0/0	0/0
1	33481661	AX-75430822	G	T	.	.	PR;ANN=T|intergenic_region|MODIFIER|ENSGALG00000049150-TMEM5|ENSGALG00000049150-ENSGALG00000009815|intergenic_region|ENSGALG00000049150-ENSGALG00000009815|||n.33481661G>T||||||	0/0	0/0	0/0	0/0	0/0	0/0	0/0	0/0	0/0	0/0	0/0	0/0	0/0	0/0	0/0	0/0	0/0	0/0	0/0	0/0	0/0	0/0	0/0	0/0	0/0	0/0	0/0	0/0	0/0	0/0	0/0	0/0	0/0	0/0	0/0	0/0	0/0	0/0	0/0	0/0	0/0	0/0
1	33943129	AX-75431756	G	A	.	.	PR;ANN=A|intron_variant|MODIFIER|TBC1D30|ENSGALG00000009859|transcript|ENSGALT00000065097.2|protein_coding|5/13|c.660+652G>A||||||,A|intron_variant|MODIFIER|TBC1D30|ENSGALG00000009859|transcript|ENSGALT00000016033.5|protein_coding|5/12|c.660+652G>A||||||,A|intron_variant|MODIFIER|TBC1D30|ENSGALG00000009859|transcript|ENSGALT00000068044.2|protein_coding|4/12|c.414+652G>A||||||	0/0	0/0	0/0	0/0	0/0	0/0	0/0	0/0	0/0	0/0	0/0	0/0	0/0	0/0	0/0	0/0	0/0	0/0	0/0	0/0	0/0	0/0	0/0	0/0	0/0	0/0	0/0	0/0	0/0	0/0	0/0	0/0	0/0	0/0	0/0	0/0	0/0	0/0	0/0	0/0	0/0	0/0
1	33980930	AX-75431832	T	G	.	.	PR;ANN=G|intergenic_region|MODIFIER|TBC1D30-WIF1|ENSGALG00000009859-ENSGALG00000039209|intergenic_region|ENSGALG00000009859-ENSGALG00000039209|||n.33980930T>G||||||	0/0	0/0	0/0	0/0	0/0	0/0	0/0	0/0	0/0	0/0	0/0	0/0	0/0	0/0	0/0	0/0	0/0	0/0	0/0	0/0	0/0	0/0	0/0	0/0	0/0	0/0	0/0	0/0	0/0	0/0	0/0	0/0	0/0	0/0	0/0	0/0	0/0	0/0	0/0	0/0	0/0	0/0
1	34212033	AX-75432337	T	C	.	.	PR;ANN=C|intergenic_region|MODIFIER|MSRB3-HMGA2|ENSGALG00000026661-ENSGALG00000009875|intergenic_region|ENSGALG00000026661-ENSGALG00000009875|||n.34212033T>C||||||	0/0	0/0	0/0	0/0	0/0	0/0	0/0	0/0	0/0	0/0	0/0	0/0	0/0	0/0	0/0	0/0	0/0	0/0	0/0	0/0	0/0	0/0	0/0	0/0	0/0	0/0	0/0	0/0	0/0	0/0	0/0	0/0	0/0	0/0	0/0	0/0	0/0	0/0	0/0	0/0	0/1	0/0
1	34229973	AX-75432383	T	C	.	.	PR;ANN=C|intergenic_region|MODIFIER|MSRB3-HMGA2|ENSGALG00000026661-ENSGALG00000009875|intergenic_region|ENSGALG00000026661-ENSGALG00000009875|||n.34229973T>C||||||	0/0	0/0	0/0	0/0	0/0	0/0	0/0	0/0	0/0	0/0	0/0	0/0	0/0	0/0	0/0	0/0	0/0	0/0	0/0	0/0	0/0	0/0	0/0	0/0	0/0	0/0	0/0	0/0	0/0	0/0	0/0	0/0	0/0	0/0	0/0	0/0	0/0	0/0	0/0	0/0	0/1	0/0
1	34378326	AX-75432737	G	A	.	.	PR;ANN=A|intron_variant|MODIFIER|HMGA2|ENSGALG00000009875|transcript|ENSGALT00000016055.5|protein_coding|3/4|c.250-31147G>A||||||	0/0	0/0	0/0	0/0	0/0	0/0	0/0	0/0	0/0	0/0	0/0	0/0	0/0	0/0	0/0	0/0	0/0	0/0	0/0	0/0	0/0	0/0	0/0	0/0	0/0	0/0	0/0	0/0	0/0	0/0	0/0	0/0	0/0	0/0	0/0	0/0	0/0	0/0	0/0	0/0	0/1	0/0
1	34436603	AX-75432858	A	G	.	.	PR;ANN=G|intergenic_region|MODIFIER|HMGA2-LLPH|ENSGALG00000009875-ENSGALG00000019358|intergenic_region|ENSGALG00000009875-ENSGALG00000019358|||n.34436603A>G||||||	0/0	0/0	0/0	0/0	0/0	0/0	0/0	0/0	0/0	0/0	0/0	0/0	0/0	0/0	0/0	0/0	0/0	0/0	0/0	0/0	0/0	0/0	0/0	0/0	0/0	0/0	0/0	0/0	0/0	0/0	0/0	0/0	0/0	0/0	0/0	0/0	0/0	0/0	0/0	0/0	0/0	0/0
1	34449990	AX-75432900	A	G	.	.	PR;ANN=G|intergenic_region|MODIFIER|HMGA2-LLPH|ENSGALG00000009875-ENSGALG00000019358|intergenic_region|ENSGALG00000009875-ENSGALG00000019358|||n.34449990A>G||||||	0/0	0/0	0/0	0/0	0/0	0/0	0/0	0/0	0/0	0/0	0/0	0/0	0/0	0/0	0/0	0/0	0/0	0/0	0/0	0/0	0/0	0/0	0/0	0/0	0/0	0/0	0/0	0/0	0/0	0/0	0/0	0/0	0/0	0/0	0/0	0/0	0/0	0/0	0/0	0/0	0/0	0/0
1	34453283	AX-75432912	G	A	.	.	PR;ANN=A|intergenic_region|MODIFIER|HMGA2-LLPH|ENSGALG00000009875-ENSGALG00000019358|intergenic_region|ENSGALG00000009875-ENSGALG00000019358|||n.34453283G>A||||||	0/0	0/0	0/0	0/0	0/0	0/0	0/0	0/0	0/0	0/0	0/0	0/0	0/0	0/0	0/0	0/0	0/0	0/0	0/0	0/0	0/0	0/0	0/0	0/0	0/0	0/0	0/0	0/0	0/0	0/0	0/0	0/0	0/0	0/0	0/0	0/0	0/0	0/0	0/0	0/0	0/0	0/0
1	34567302	AX-75433185	C	T	.	.	PR;ANN=T|intron_variant|MODIFIER|GRIP1|ENSGALG00000009895|transcript|ENSGALT00000102781.1|protein_coding|18/24|c.2378-97G>A||||||,T|intron_variant|MODIFIER|GRIP1|ENSGALG00000009895|transcript|ENSGALT00000064143.2|protein_coding|18/24|c.2303-97G>A||||||,T|intron_variant|MODIFIER|GRIP1|ENSGALG00000009895|transcript|ENSGALT00000016088.6|protein_coding|18/23|c.2378-97G>A||||||,T|intron_variant|MODIFI…	0/0	0/0	0/0	0/0	0/0	0/0	0/0	0/0	0/0	0/0	0/0	0/0	0/0	0/0	0/0	0/0	0/0	0/0	0/0	0/0	0/0	0/0	0/0	0/0	0/0	0/0	0/0	0/0	0/0	0/0	0/0	0/0	0/0	0/0	0/0	0/0	0/0	0/0	0/0	0/0	0/0	0/0
1	34893004	AX-75433914	T	G	.	.	PR;ANN=G|intergenic_region|MODIFIER|GRIP1-CAND1|ENSGALG00000009895-ENSGALG00000033879|intergenic_region|ENSGALG00000009895-ENSGALG00000033879|||n.34893004T>G||||||	0/0	0/0	0/0	0/0	0/0	0/0	0/0	0/0	0/0	0/0	0/0	0/0	0/0	0/0	0/0	0/0	0/0	0/0	0/0	0/0	0/0	0/0	0/0	0/0	0/0	0/0	0/0	0/1	0/0	0/0	0/0	0/1	0/0	0/0	0/0	0/1	0/1	0/0	0/0	0/0	0/0	0/0
1	38945673	AX-75442777	G	A	.	.	PR;ANN=A|intron_variant|MODIFIER|NAV3|ENSGALG00000010311|transcript|ENSGALT00000092313.1|protein_coding|13/38|c.2775+616G>A||||||,A|intron_variant|MODIFIER|NAV3|ENSGALG00000010311|transcript|ENSGALT00000094699.1|protein_coding|14/38|c.2796+616G>A||||||,A|intron_variant|MODIFIER|NAV3|ENSGALG00000010311|transcript|ENSGALT00000102652.1|protein_coding|13/37|c.2772+616G>A||||||,A|intron_variant|MODIFI…	0/0	0/0	0/0	0/0	0/0	0/0	0/0	0/0	0/0	0/0	0/0	0/0	0/0	0/0	0/0	0/0	0/0	0/0	0/0	0/0	0/0	0/0	0/0	0/0	0/0	0/0	0/0	0/0	0/0	0/0	0/0	0/0	0/0	0/0	0/0	0/0	0/0	0/0	0/0	0/0	0/0	0/0
1	38975197	AX-75442845	C	T	.	.	PR;ANN=T|intron_variant|MODIFIER|NAV3|ENSGALG00000010311|transcript|ENSGALT00000092313.1|protein_coding|22/38|c.4788+2354C>T||||||,T|intron_variant|MODIFIER|NAV3|ENSGALG00000010311|transcript|ENSGALT00000094699.1|protein_coding|23/38|c.4809+2354C>T||||||,T|intron_variant|MODIFIER|NAV3|ENSGALG00000010311|transcript|ENSGALT00000102652.1|protein_coding|22/37|c.4779+2354C>T||||||,T|intron_variant|MOD…	0/0	0/1	0/0	0/0	0/0	0/0	0/0	0/0	0/0	0/0	0/0	0/0	0/0	0/0	0/0	0/0	0/0	0/0	0/0	0/0	0/0	0/0	0/0	0/0	0/0	0/0	0/0	0/0	0/0	0/0	0/0	0/0	0/0	0/0	0/0	0/0	0/0	0/0	0/0	0/0	0/0	0/0
1	39172158	AX-75443277	A	G	.	.	PR;ANN=G|intergenic_region|MODIFIER|ENSGALG00000049601-SYT1|ENSGALG00000049601-ENSGALG00000041094|intergenic_region|ENSGALG00000049601-ENSGALG00000041094|||n.39172158A>G||||||	0/0	0/0	0/0	./.	0/0	0/0	0/0	0/0	0/0	0/0	0/0	0/0	0/0	0/0	0/0	0/0	0/0	0/0	0/0	0/0	0/0	0/0	0/0	0/0	0/0	0/0	0/0	0/0	0/0	0/0	0/0	0/0	0/0	0/0	0/0	0/0	0/0	0/0	0/0	0/0	0/0	0/0
1	40320424	AX-751/.16	T	C	.	.	PR;ANN=C|intron_variant|MODIFIER|PPFIA2|ENSGALG00000010958|transcript|ENSGALT00000054646.2|protein_coding|16/30|c.2091-76A>G||||||,C|intron_variant|MODIFIER|PPFIA2|ENSGALG00000010958|transcript|ENSGALT00000078953.2|protein_coding|16/30|c.2091-76A>G||||||,C|intron_variant|MODIFIER|PPFIA2|ENSGALG00000010958|transcript|ENSGALT00000017834.6|protein_coding|15/29|c.2004-76A>G||||||,C|intron_variant|MOD…	0/0	0/0	0/0	0/0	0/0	0/0	0/0	0/0	0/0	0/0	0/0	0/0	0/0	0/0	0/0	0/0	0/0	0/0	0/0	0/0	0/0	0/0	0/0	0/0	0/0	0/0	0/0	0/0	0/0	0/0	0/0	0/0	0/0	0/0	0/0	0/0	0/0	0/0	0/0	0/0	0/0	0/0
1	49903856	AX-75465199	G	T	.	.	PR;ANN=T|upstream_gene_variant|MODIFIER|ST13P5|ENSGALG00000012007|transcript|ENSGALT00000019595.4|protein_coding||c.-2624G>T|||||2499|,T|intron_variant|MODIFIER|XPNPEP3|ENSGALG00000012003|transcript|ENSGALT00000019589.6|protein_coding|2/9|c.163+1124C>A||||||	0/0	0/0	0/0	0/0	0/0	0/0	0/0	0/0	0/0	0/0	0/0	0/0	0/0	0/0	0/0	0/0	0/0	0/0	0/0	0/0	0/0	0/0	0/0	0/0	0/0	0/0	0/0	0/0	0/0	0/0	0/0	0/0	0/0	0/0	0/0	0/0	0/0	0/0	0/0	0/0	0/0	0/0
1	50551873	AX-75466551	G	A	.	.	PR;ANN=A|intron_variant|MODIFIER|ENSGALG00000035051|ENSGALG00000035051|transcript|ENSGALT00000081102.2|pseudogene|1/39|n.270+7402C>T||||||	0/0	0/0	0/0	0/0	0/0	0/0	0/0	0/0	0/0	0/0	0/0	0/0	0/0	0/0	0/0	0/0	0/0	0/0	0/0	0/0	0/0	0/0	0/0	0/0	0/0	0/0	0/0	0/0	0/0	0/0	0/0	0/0	0/0	0/0	0/0	0/0	0/0	0/0	0/0	0/0	0/0	0/0
1	61250095	AX-75489071	T	C	.	.	PR;ANN=C|upstream_gene_variant|MODIFIER|ENSGALG00000047552|ENSGALG00000047552|transcript|ENSGALT00000094083.1|pseudogene||n.-2967A>G|||||2967|,C|intron_variant|MODIFIER|CACNA1C|ENSGALG00000013022|transcript|ENSGALT00000094891.1|protein_coding|3/47|c.477+44695T>C||||||,C|intron_variant|MODIFIER|CACNA1C|ENSGALG00000013022|transcript|ENSGALT00000101955.1|protein_coding|3/48|c.558+44695T>C||||||,C|in…	1/.1	1/.1	1/.1	0/0	0/0	0/0	0/0	0/0	0/0	0/0	0/0	0/0	0/0	0/0	0/0	0/0	0/0	0/0	0/0	0/0	0/0	0/0	0/0	0/0	0/0	0/0	0/0	1/.1	0/0	0/0	0/0	1/.1	1/.1	1/.1	1/.1	1/.1	1/.1	0/0	1/.1	0/0	1/.1	1/.1
1	61476168	AX-75489520	T	C	.	.	PR;ANN=C|intron_variant|MODIFIER|CACNA1C|ENSGALG00000013022|transcript|ENSGALT00000094891.1|protein_coding|9/47|c.1394-7547T>C||||||,C|intron_variant|MODIFIER|CACNA1C|ENSGALG00000013022|transcript|ENSGALT00000101955.1|protein_coding|9/48|c.1475-7547T>C||||||,C|intron_variant|MODIFIER|CACNA1C|ENSGALG00000013022|transcript|ENSGALT00000054139.2|protein_coding|9/46|c.1394-7547T>C||||||,C|intron_varia…	0/0	0/0	0/0	0/0	0/0	0/0	0/0	0/0	0/0	0/0	0/1	0/0	0/0	0/0	0/0	0/0	0/0	0/0	0/0	0/0	0/0	0/0	0/0	0/0	0/0	0/0	0/0	0/0	0/0	0/0	0/0	0/0	0/0	0/0	0/0	0/0	0/0	0/0	0/0	0/0	0/0	0/0
1	64565603	AX-75495880	T	C	.	.	PR;ANN=C|intron_variant|MODIFIER|AEBP2|ENSGALG00000038026|transcript|ENSGALT00000070952.2|protein_coding|3/7|c.937-672T>C||||||,C|intron_variant|MODIFIER|AEBP2|ENSGALG00000038026|transcript|ENSGALT00000103349.1|protein_coding|3/7|c.937-672T>C||||||	0/0	0/0	0/0	0/0	0/0	0/0	0/0	0/0	0/0	0/0	0/0	0/0	0/0	0/0	0/0	0/0	0/0	0/0	0/0	0/0	0/0	0/0	0/0	0/0	0/0	0/0	0/0	0/0	0/0	0/0	0/0	0/0	0/0	0/0	0/0	0/0	0/0	0/0	0/0	0/0	0/0	0/0
1	75333165	AX-75517841	G	A	.	.	PR;ANN=A|upstream_gene_variant|MODIFIER|RHNO1|ENSGALG00000013422|transcript|ENSGALT00000021891.3|protein_coding||c.-1554C>T|||||1321|,A|upstream_gene_variant|MODIFIER|FOXM1|ENSGALG00000013420|transcript|ENSGALT00000048905.2|protein_coding||c.-726G>A|||||679|,A|upstream_gene_variant|MODIFIER|FOXM1|ENSGALG00000013420|transcript|ENSGALT00000088517.2|protein_coding||c.-726G>A|||||679|,A|intron_varian…	0/0	0/0	0/0	0/0	0/0	0/0	0/0	0/0	0/0	0/0	0/0	0/0	0/0	0/0	0/0	0/0	0/0	0/0	0/0	0/0	0/0	0/0	0/0	0/0	0/0	0/0	0/0	0/0	0/0	0/0	0/0	0/0	0/0	0/0	0/0	0/0	0/0	0/0	0/0	0/0	0/0	0/0
1	75556302	AX-75518245	C	T	.	.	PR;ANN=T|intron_variant|MODIFIER|SLC2A14|ENSGALG00000014324|transcript|ENSGALT00000037225.4|protein_coding|9/9|c.1270-47C>T||||||	0/0	0/0	0/0	0/0	0/0	0/0	0/0	0/0	0/0	0/0	0/0	0/0	0/0	0/0	0/0	0/0	0/0	0/0	0/0	0/0	0/0	0/0	0/0	0/0	0/0	0/0	0/0	0/0	0/0	0/0	0/0	0/0	0/0	0/0	0/0	0/0	0/0	0/0	0/0	0/0	0/0	0/0
1	75564849	AX-75518260	A	G	.	.	PR;ANN=G|intergenic_region|MODIFIER|SLC2A14-ENSGALG00000053547|ENSGALG00000014324-ENSGALG00000053547|intergenic_region|ENSGALG00000014324-ENSGALG00000053547|||n.75564849A>G||||||	0/0	0/0	0/0	0/0	0/0	0/0	0/0	0/0	0/0	0/0	0/0	./.	0/0	0/0	0/0	0/0	0/0	0/0	0/0	0/0	0/0	0/0	0/0	0/0	0/0	0/0	0/0	0/0	0/0	0/0	0/0	0/0	0/0	0/0	0/0	0/0	0/0	0/0	0/0	0/0	0/0	0/0
1	75642615	AX-75518413	C	T	.	.	PR;ANN=T|upstream_gene_variant|MODIFIER|AICDA|ENSGALG00000014280|transcript|ENSGALT00000023094.6|protein_coding||c.-4941G>A|||||4861|,T|intergenic_region|MODIFIER|AICDA-MFAP5|ENSGALG00000014280-ENSGALG00000047320|intergenic_region|ENSGALG00000014280-ENSGALG00000047320|||n.75642615C>T||||||	0/0	0/0	0/0	0/0	0/0	0/0	0/0	0/0	0/0	0/0	0/0	0/0	0/0	0/0	0/0	0/0	0/0	0/0	0/0	0/0	0/0	0/0	0/0	0/0	0/0	0/0	0/0	0/0	0/0	0/0	0/0	0/0	0/0	0/0	0/0	0/0	0/0	0/0	0/0	0/0	0/0	0/0
1	76761280	AX-80775670	C	G	.	.	PR;ANN=G|intergenic_region|MODIFIER|ENSGALG00000040898-ENSGALG00000051407|ENSGALG00000040898-ENSGALG00000051407|intergenic_region|ENSGALG00000040898-ENSGALG00000051407|||n.76761280C>G||||||	0/0	0/0	0/0	0/0	0/0	0/0	./.	0/0	0/0	0/0	0/0	0/0	0/0	0/0	0/0	0/0	0/0	0/0	0/0	0/0	0/0	0/0	0/0	0/0	0/0	0/0	0/0	0/0	./.	0/0	0/0	0/0	0/0	0/0	0/0	0/0	0/0	0/0	0/0	0/0	0/0	0/0
1	78700883	AX-75524708	T	C	.	.	PR;ANN=C|intron_variant|MODIFIER|EPHB6|ENSGALG00000014749|transcript|ENSGALT00000023783.7|protein_coding|4/15|c.1013-1388A>G||||||	0/0	0/0	0/0	0/0	0/0	0/0	0/0	0/0	0/0	0/0	0/0	0/0	0/0	0/0	0/0	0/0	0/0	0/0	0/0	0/0	0/0	0/0	0/0	0/0	0/0	0/0	0/0	0/0	0/0	0/0	0/0	0/0	0/0	0/0	0/0	0/0	0/0	0/0	0/0	0/0	0/0	0/0
1	108172022	AX-75206497	C	T	.	.	PR;ANN=T|intron_variant|MODIFIER|SIM2|ENSGALG00000016044|transcript|ENSGALT00000025849.6|protein_coding|4/13|c.458-660C>T||||||	0/0	0/0	0/0	0/0	0/0	0/0	0/0	0/0	0/0	0/0	0/0	0/0	0/0	0/0	0/0	0/0	0/0	0/0	0/0	0/0	0/0	0/0	0/0	0/0	0/0	0/0	0/0	0/0	0/0	0/0	0/0	0/0	0/0	0/0	0/0	0/0	0/0	0/0	0/0	0/0	0/0	0/0
1	127841323	AX-75248098	G	A	.	.	PR;ANN=A|intron_variant|MODIFIER|PUDP|ENSGALG00000040388|transcript|ENSGALT00000071516.2|protein_coding|1/3|c.83-8899G>A||||||	0/0	0/0	0/0	0/0	0/0	0/0	0/0	0/0	0/0	0/0	0/0	0/0	0/0	0/0	0/0	0/0	0/0	0/0	0/0	0/0	0/0	0/0	0/0	0/0	0/0	0/0	0/0	0/0	0/0	0/0	0/0	0/0	0/0	0/0	0/0	0/0	0/0	0/0	0/0	0/0	0/0	0/0
1	130523912	AX-75254026	T	C	.	.	PR;ANN=C|intergenic_region|MODIFIER|ENSGALG00000019147-ENSGALG00000052524|ENSGALG00000019147-ENSGALG00000052524|intergenic_region|ENSGALG00000019147-ENSGALG00000052524|||n.130523912T>C||||||	0/0	0/0	0/0	0/0	0/0	0/0	0/0	0/0	0/0	0/0	0/0	./.	0/1	0/0	0/0	0/0	0/0	0/0	0/0	0/0	0/0	0/0	0/0	0/0	0/0	0/0	0/0	0/0	0/0	0/0	0/0	0/0	0/1	0/0	0/0	0/0	0/1	0/0	0/0	0/0	0/0	0/0
1	133748202	AX-75261068	A	C	.	.	PR;ANN=C|intergenic_region|MODIFIER|ENSGALG00000016755-TSGA10|ENSGALG00000016755-ENSGALG00000016757|intergenic_region|ENSGALG00000016755-ENSGALG00000016757|||n.133748202A>C||||||	0/0	0/0	0/0	0/0	0/0	0/0	0/0	0/0	0/0	0/0	0/0	0/0	0/0	0/0	0/0	0/0	0/0	0/0	0/0	0/0	0/0	0/0	0/0	0/0	0/0	0/0	0/0	0/0	0/0	0/0	0/0	0/0	0/0	0/0	0/0	0/0	0/0	0/0	0/0	0/0	0/0	0/0
1	169670916	AX-75336606	T	C	.	.	PR;ANN=C|3_prime_UTR_variant|MODIFIER|HTR2A|ENSGALG00000016992|transcript|ENSGALT00000027452.4|protein_coding|3/3|c.*110A>G|||||110|WARNING_REF_DOES_NOT_MATCH_GENOME	0/0	0/0	0/0	0/0	0/0	0/0	0/0	0/0	0/0	0/0	0/0	0/0	0/0	0/0	0/0	0/0	0/0	0/0	0/0	0/0	0/0	0/0	0/0	0/0	0/0	0/0	0/0	0/0	0/0	0/0	0/0	0/0	0/0	0/0	0/0	0/0	0/0	0/0	0/0	0/0	0/0	0/0
1	185859283	AX-75376115	G	T	.	.	PR;ANN=T|intron_variant|MODIFIER|ENSGALG00000047983|ENSGALG00000047983|transcript|ENSGALT00000093246.1|pseudogene|1/5|n.170+9605G>T||||||,T|intron_variant|MODIFIER|ENSGALG00000047983|ENSGALG00000047983|transcript|ENSGALT00000093569.1|pseudogene|1/4|n.229-3745G>T||||||	0/0	0/0	0/0	0/0	0/0	0/0	0/0	0/0	0/0	0/0	0/0	0/0	0/0	0/0	0/0	0/0	0/0	0/0	0/0	0/0	0/0	0/0	0/0	0/0	0/0	0/0	0/0	0/0	0/0	0/0	0/0	0/0	0/0	0/0	0/0	0/0	0/0	0/0	0/0	0/0	0/0	0/0
1	186468831	AX-75377644	C	T	.	.	PR;ANN=T|intergenic_region|MODIFIER|MAML2-ENSGALG00000047778|ENSGALG00000017199-ENSGALG00000047778|intergenic_region|ENSGALG00000017199-ENSGALG00000047778|||n.186468831C>T||||||	0/0	0/0	0/0	0/0	0/0	0/0	0/0	0/0	0/0	0/0	0/0	0/0	0/0	0/0	0/0	0/0	0/0	0/0	0/0	0/0	0/0	0/0	0/0	0/0	0/0	0/0	0/0	0/0	0/0	0/0	0/0	0/0	0/0	0/0	0/0	0/0	0/0	0/0	0/0	0/0	0/0	0/0
1	187416901	AX-75380225	C	A	.	.	PR;ANN=A|intron_variant|MODIFIER|SLC36A4|ENSGALG00000017227|transcript|ENSGALT00000027842.6|protein_coding|10/11|c.1178-19612C>A||||||	0/0	0/1	0/0	0/0	0/0	0/0	0/0	0/0	0/0	0/0	0/0	0/0	0/0	0/0	0/0	0/0	0/0	0/0	0/0	0/0	0/0	0/0	0/0	0/0	0/0	0/0	0/0	0/0	0/0	0/0	0/0	0/0	0/0	0/0	0/0	0/0	0/0	0/0	0/0	0/0	0/0	0/0
1	192781830	AX-75394642	C	T	.	.	PR;ANN=T|intergenic_region|MODIFIER|ENSGALG00000039029-ENSGALG00000049023|ENSGALG00000039029-ENSGALG00000049023|intergenic_region|ENSGALG00000039029-ENSGALG00000049023|||n.192781830C>T||||||	0/0	0/1	0/1	0/0	0/0	0/0	0/0	0/0	0/0	0/0	0/0	0/0	0/0	0/0	0/0	0/0	0/0	0/0	0/0	0/0	0/0	0/0	0/0	0/0	0/0	0/0	0/0	0/0	0/0	0/0	0/0	0/0	0/0	0/0	0/0	0/0	0/0	0/0	0/0	0/0	0/0	0/0
1	193189486	AX-75395889	C	T	.	.	PR;ANN=T|intergenic_region|MODIFIER|ENSGALG00000039029-ENSGALG00000049023|ENSGALG00000039029-ENSGALG00000049023|intergenic_region|ENSGALG00000039029-ENSGALG00000049023|||n.193189486C>T||||||	0/0	0/0	0/0	0/0	0/0	0/0	0/0	0/0	0/0	0/0	0/0	0/0	0/0	0/0	0/0	0/0	0/0	0/0	0/0	0/0	0/0	0/0	0/0	0/0	0/0	0/0	0/0	0/0	0/0	0/0	0/0	0/0	0/0	0/0	0/0	0/0	0/0	0/0	0/0	0/0	0/0	0/0
2	393640	AX-80780636	G	C	.	.	PR;ANN=C|downstream_gene_variant|MODIFIER|KCNH2|ENSGALG00000042836|transcript|ENSGALT00000097392.1|protein_coding||c.*858G>C|||||858|,C|downstream_gene_variant|MODIFIER|AOC1|ENSGALG00000036190|transcript|ENSGALT00000069551.2|protein_coding||c.*946C>G|||||946|,C|downstream_gene_variant|MODIFIER|KCNH2|ENSGALG00000042836|transcript|ENSGALT00000067919.2|protein_coding||c.*105G>C|||||105|,C|intergenic…	0/0	0/0	0/0	0/0	0/0	0/0	0/0	0/0	0/0	0/0	0/0	0/0	0/0	0/0	0/0	0/0	0/0	0/0	0/0	0/0	0/0	0/0	0/0	0/0	0/0	0/0	0/0	0/0	0/0	0/0	0/0	0/0	0/0	0/0	0/0	0/0	0/0	0/0	0/0	0/0	0/0	0/0
2	13606434	AX-76018369	G	A	.	.	PR;ANN=A|downstream_gene_variant|MODIFIER|ENSGALG00000047831|ENSGALG00000047831|transcript|ENSGALT00000102670.1|pseudogene||n.*2141G>A|||||2141|,A|intergenic_region|MODIFIER|ENSGALG00000047831-ENSGALG00000052963|ENSGALG00000047831-ENSGALG00000052963|intergenic_region|ENSGALG00000047831-ENSGALG00000052963|||n.13606434G>A||||||	0/0	0/0	0/0	0/0	0/0	0/0	0/0	0/0	0/0	0/0	0/0	0/0	0/0	0/0	0/0	0/0	0/0	0/0	0/0	0/0	0/0	0/0	0/0	0/0	0/0	0/0	0/0	0/0	0/0	0/0	0/0	0/0	0/0	0/0	0/0	0/0	0/0	0/0	0/0	0/0	0/0	0/0
2	18926336	AX-76050803	T	C	.	.	PR;ANN=C|intron_variant|MODIFIER|MALRD1|ENSGALG00000008498|transcript|ENSGALT00000013845.5|protein_coding|20/39|c.3278+4845A>G||||||,C|intron_variant|MODIFIER|MALRD1|ENSGALG00000008498|transcript|ENSGALT00000098675.1|protein_coding|21/40|c.3122+4845A>G||||||,C|intron_variant|MODIFIER|MALRD1|ENSGALG00000008498|transcript|ENSGALT00000092453.1|protein_coding|21/37|c.3122+4845A>G||||||	0/0	0/0	0/0	0/0	0/0	0/0	0/0	0/0	0/0	0/0	0/0	0/0	0/0	0/0	0/0	0/0	0/0	0/0	0/0	0/0	0/0	0/0	0/0	0/0	0/0	0/0	0/0	0/0	0/0	0/0	0/0	0/0	0/0	0/0	0/0	0/0	0/0	0/0	0/0	0/0	0/0	0/0
2	18931628	AX-76050812	A	G	.	.	PR;ANN=G|intron_variant|MODIFIER|MALRD1|ENSGALG00000008498|transcript|ENSGALT00000013845.5|protein_coding|19/39|c.3107-276T>C||||||,G|intron_variant|MODIFIER|MALRD1|ENSGALG00000008498|transcript|ENSGALT00000098675.1|protein_coding|20/40|c.2951-276T>C||||||,G|intron_variant|MODIFIER|MALRD1|ENSGALG00000008498|transcript|ENSGALT00000092453.1|protein_coding|20/37|c.2951-276T>C||||||	0/0	0/0	0/0	0/0	0/0	0/0	0/0	0/0	0/0	0/0	0/0	0/0	0/0	0/0	0/0	0/0	0/0	0/0	0/0	0/0	0/0	0/0	0/0	0/0	0/0	0/0	0/0	0/0	0/0	0/0	0/0	0/0	0/0	0/0	0/0	0/0	0/0	0/0	0/0	0/0	0/0	0/0
2	18937335	AX-76050823	G	A	.	.	PR;ANN=A|intron_variant|MODIFIER|MALRD1|ENSGALG00000008498|transcript|ENSGALT00000013845.5|protein_coding|17/39|c.2839-1535C>T||||||,A|intron_variant|MODIFIER|MALRD1|ENSGALG00000008498|transcript|ENSGALT00000098675.1|protein_coding|18/40|c.2683-1535C>T||||||,A|intron_variant|MODIFIER|MALRD1|ENSGALG00000008498|transcript|ENSGALT00000092453.1|protein_coding|18/37|c.2683-1535C>T||||||	0/0	0/0	0/0	0/0	0/0	0/0	0/0	0/0	0/0	0/0	0/0	0/0	0/0	0/0	0/0	0/0	0/0	0/0	0/0	0/0	0/0	0/0	0/0	0/0	0/0	0/0	0/0	0/0	0/0	0/0	0/0	0/0	0/0	0/0	0/0	0/0	0/0	0/0	0/0	0/0	0/0	0/0
2	22997205	AX-76057705	C	T	.	.	PR;ANN=T|intron_variant|MODIFIER|VPS50|ENSGALG00000009500|transcript|ENSGALT00000102632.1|protein_coding|20/27|c.1955-379C>T||||||,T|intron_variant|MODIFIER|VPS50|ENSGALG00000009500|transcript|ENSGALT00000015463.4|protein_coding|19/26|c.1811-379C>T||||||,T|intron_variant|MODIFIER|VPS50|ENSGALG00000009500|transcript|ENSGALT00000038112.4|protein_coding|20/28|c.1865-379C>T||||||,T|intron_variant|MOD…	0/0	0/0	0/0	0/0	0/0	0/0	0/0	0/0	0/0	0/0	0/0	0/0	0/0	0/0	0/0	0/0	0/0	0/0	0/0	0/0	0/0	0/0	0/0	0/0	0/0	0/0	0/0	0/0	0/0	0/0	0/0	0/0	0/0	0/0	0/0	0/0	0/0	0/0	0/0	0/0	0/0	0/1
2	23109560	AX-76057887	G	A	.	.	PR;ANN=A|intron_variant|MODIFIER|CALCR|ENSGALG00000009509|transcript|ENSGALT00000015478.7|protein_coding|4/12|c.313+1936C>T||||||	0/0	0/0	0/0	0/0	0/0	0/0	0/0	0/0	0/0	0/0	0/0	0/0	0/0	0/0	0/0	0/0	0/0	0/0	0/0	0/0	0/0	0/0	0/0	0/0	0/0	0/0	0/0	0/0	0/0	0/0	0/0	0/0	0/0	0/0	0/0	0/0	0/0	0/0	0/0	0/0	0/0	0/1
2	23638684	AX-76058801	C	T	.	.	PR;ANN=T|3_prime_UTR_variant|MODIFIER|CASD1|ENSGALG00000009653|transcript|ENSGALT00000084512.2|protein_coding|10/10|c.*1406C>T|||||1406|WARNING_REF_DOES_NOT_MATCH_GENOME,T|intron_variant|MODIFIER|CASD1|ENSGALG00000009653|transcript|ENSGALT00000015719.6|protein_coding|10/16|c.1272+279C>T||||||	0/0	0/0	0/0	0/0	0/0	0/0	0/0	0/0	0/0	0/0	0/0	0/0	0/0	0/0	0/0	0/0	0/0	0/0	0/0	0/0	0/0	0/0	0/0	0/0	0/0	0/0	0/0	0/0	0/0	0/0	0/0	0/0	0/0	0/0	0/0	0/0	0/0	0/0	0/0	0/0	0/0	0/0
2	24813104	AX-76060778	A	G	.	.	PR;ANN=G|intron_variant|MODIFIER|UMAD1|ENSGALG00000023189|transcript|ENSGALT00000037997.4|protein_coding|2/3|c.82+12639A>G||||||,G|intron_variant|MODIFIER|UMAD1|ENSGALG00000023189|transcript|ENSGALT00000107743.1|protein_coding|2/3|c.82+12639A>G||||||	0/0	0/0	0/0	0/0	0/0	0/0	0/0	0/0	0/0	0/0	0/0	0/0	0/0	0/0	0/0	0/0	0/0	0/0	0/0	0/0	0/0	0/0	0/0	0/0	0/0	0/0	0/0	0/0	0/0	0/0	0/0	0/0	0/0	0/0	0/0	0/0	0/0	0/0	0/0	0/0	0/0	0/0
2	28640294	AX-76068157	C	T	.	.	PR;ANN=T|upstream_gene_variant|MODIFIER|ENSGALG00000053932|ENSGALG00000053932|transcript|ENSGALT00000102348.1|pseudogene||n.-3248C>T|||||3248|,T|upstream_gene_variant|MODIFIER|ENSGALG00000053932|ENSGALG00000053932|transcript|ENSGALT00000090987.1|pseudogene||n.-4010C>T|||||4010|,T|intergenic_region|MODIFIER|AGR3-ENSGALG00000053932|ENSGALG00000019651-ENSGALG00000053932|intergenic_region|ENSGALG0000…	0/0	0/0	0/0	0/0	0/0	0/0	0/0	0/0	0/0	0/0	0/0	0/0	0/0	0/0	0/0	0/0	0/0	0/0	0/0	0/0	0/0	0/0	0/0	0/0	0/0	0/0	0/0	0/0	0/0	0/0	0/0	0/0	0/0	0/0	0/0	0/0	0/0	0/0	0/0	0/0	0/0	0/0
2	28648248	AX-76068175	T	C	.	.	PR;ANN=C|downstream_gene_variant|MODIFIER|ENSGALG00000053932|ENSGALG00000053932|transcript|ENSGALT00000102348.1|pseudogene||n.*2708T>C|||||2708|,C|intron_variant|MODIFIER|ENSGALG00000053932|ENSGALG00000053932|transcript|ENSGALT00000090987.1|pseudogene|2/2|n.194+3656T>C||||||	0/0	0/0	0/0	0/0	0/0	0/0	0/0	0/0	0/0	0/0	0/0	0/0	0/0	0/0	0/0	0/0	0/0	0/0	0/0	0/0	0/0	0/0	0/0	0/0	0/0	0/0	0/0	0/0	0/0	0/0	0/0	0/0	0/0	0/0	0/0	0/0	0/0	0/0	0/0	0/0	0/0	0/0
2	28648916	AX-76068179	A	G	.	.	PR;ANN=G|downstream_gene_variant|MODIFIER|ENSGALG00000053932|ENSGALG00000053932|transcript|ENSGALT00000102348.1|pseudogene||n.*3376A>G|||||3376|,G|intron_variant|MODIFIER|ENSGALG00000053932|ENSGALG00000053932|transcript|ENSGALT00000090987.1|pseudogene|2/2|n.194+4324A>G||||||	0/0	0/0	0/0	0/0	0/0	0/0	0/0	0/0	0/0	0/0	0/0	0/0	0/0	0/0	0/0	0/0	0/0	0/0	0/0	0/0	0/0	0/0	0/0	0/0	0/0	0/0	0/0	0/0	0/0	0/0	0/0	0/0	0/0	0/0	0/0	0/0	0/0	0/0	0/0	0/0	0/0	0/0
2	50487419	AX-76105978	G	A	.	.	PR;ANN=A|intergenic_region|MODIFIER|ENSGALG00000048100-ENSGALG00000047377|ENSGALG00000048100-ENSGALG00000047377|intergenic_region|ENSGALG00000048100-ENSGALG00000047377|||n.50487419G>A||||||	0/0	0/0	0/0	0/0	0/0	0/0	0/0	0/0	0/0	0/0	0/0	0/0	0/0	0/0	0/0	0/0	0/0	0/0	0/0	0/0	0/0	0/0	0/0	0/0	0/0	0/0	0/0	0/0	0/0	0/0	0/0	0/0	0/0	0/0	0/0	0/0	0/0	0/0	0/0	0/0	0/0	0/0
2	84669173	AX-76167874	T	G	.	.	PR;ANN=G|intron_variant|MODIFIER|PTPN3|ENSGALG00000022909|transcript|ENSGALT00000030996.5|protein_coding|9/26|c.820-2014A>C||||||,G|intron_variant|MODIFIER|PTPN3|ENSGALG00000022909|transcript|ENSGALT00000068708.2|protein_coding|9/26|c.508-2014A>C||||||	0/0	0/0	0/1	0/0	0/0	0/0	0/0	0/0	0/0	0/0	0/0	0/0	0/0	0/0	0/0	0/0	0/0	0/0	0/0	0/0	0/0	0/0	0/0	0/0	0/0	0/0	0/0	0/1	0/0	0/0	0/0	0/0	0/0	0/0	0/0	0/0	0/0	0/0	0/0	0/0	0/0	0/0
2	84675540	AX-76167888	A	G	.	.	PR;ANN=G|intron_variant|MODIFIER|PTPN3|ENSGALG00000022909|transcript|ENSGALT00000030996.5|protein_coding|8/26|c.731+165T>C||||||,G|intron_variant|MODIFIER|PTPN3|ENSGALG00000022909|transcript|ENSGALT00000068708.2|protein_coding|8/26|c.419+165T>C||||||	0/0	0/0	0/1	0/0	0/0	0/0	0/0	0/0	0/0	0/0	0/0	0/0	0/0	0/0	0/0	0/0	0/0	0/0	0/0	0/0	0/0	0/0	0/0	0/0	0/0	0/0	0/0	0/1	0/0	0/0	0/0	0/0	0/0	0/0	0/0	0/0	0/0	0/0	0/0	0/0	0/0	0/0
2	84676435	AX-76167891	G	A	.	.	PR;ANN=A|intron_variant|MODIFIER|PTPN3|ENSGALG00000022909|transcript|ENSGALT00000030996.5|protein_coding|7/26|c.611-610C>T||||||,A|intron_variant|MODIFIER|PTPN3|ENSGALG00000022909|transcript|ENSGALT00000068708.2|protein_coding|7/26|c.299-610C>T||||||	0/0	0/0	0/1	0/0	0/0	0/0	0/0	0/0	0/0	0/0	0/0	0/0	0/0	0/0	0/0	0/0	0/0	0/0	0/0	0/0	0/0	0/0	0/0	0/0	0/0	0/0	0/0	0/1	0/0	0/0	0/0	0/0	0/0	0/0	0/0	0/0	0/0	0/0	0/0	0/0	0/0	0/0
2	84680834	AX-80853206	G	C	.	.	PR;ANN=C|intron_variant|MODIFIER|PTPN3|ENSGALG00000022909|transcript|ENSGALT00000030996.5|protein_coding|7/26|c.610+2621C>G||||||,C|intron_variant|MODIFIER|PTPN3|ENSGALG00000022909|transcript|ENSGALT00000068708.2|protein_coding|7/26|c.298+2621C>G||||||	0/0	0/0	0/1	0/0	0/0	0/0	0/0	0/0	0/0	0/0	0/0	0/0	0/0	0/0	0/0	0/0	0/0	0/0	0/0	./.	0/0	0/0	0/0	0/0	0/0	0/0	0/0	0/1	0/0	0/0	0/0	0/0	0/0	0/0	0/0	0/0	0/0	0/0	0/0	0/0	0/0	0/0
2	84695285	AX-76167942	G	A	.	.	PR;ANN=A|intron_variant|MODIFIER|PTPN3|ENSGALG00000022909|transcript|ENSGALT00000030996.5|protein_coding|2/26|c.282+830C>T||||||,A|intron_variant|MODIFIER|PTPN3|ENSGALG00000022909|transcript|ENSGALT00000068708.2|protein_coding|1/26|c.-107+830C>T||||||	0/0	0/0	0/1	0/0	0/0	0/0	0/0	0/0	0/0	0/0	0/0	0/0	0/0	0/0	0/0	0/0	0/0	0/0	0/0	0/0	0/0	0/0	0/0	0/0	0/0	0/0	0/0	0/1	0/0	0/0	0/0	0/0	0/0	0/0	0/0	0/0	0/0	0/0	0/0	0/0	0/0	0/0
2	85566832	AX-76169691	A	G	.	.	PR;ANN=G|intron_variant|MODIFIER|ENSGALG00000013155|ENSGALG00000013155|transcript|ENSGALT00000103705.1|protein_coding|1/11|c.79-6385A>G||||||,G|intron_variant|MODIFIER|ENSGALG00000013155|ENSGALG00000013155|transcript|ENSGALT00000021485.6|protein_coding|2/12|c.79-6385A>G||||||,G|intron_variant|MODIFIER|ENSGALG00000013155|ENSGALG00000013155|transcript|ENSGALT00000097595.1|protein_coding|2/12|c.79-6…	0/0	0/0	0/0	0/0	0/0	0/0	0/0	0/0	0/0	0/0	0/0	0/0	0/0	0/0	0/0	0/0	0/0	0/0	0/0	0/0	0/0	0/0	0/0	0/0	0/0	0/0	0/0	0/0	0/0	0/0	0/0	0/0	0/0	0/0	0/0	0/0	0/0	0/0	0/0	0/0	0/0	0/0
2	108276586	AX-75963687	G	A	.	.	PR;ANN=A|upstream_gene_variant|MODIFIER|ENSGALG00000053370|ENSGALG00000053370|transcript|ENSGALT00000095418.1|pseudogene||n.-1579G>A|||||1579|,A|intron_variant|MODIFIER|ENSGALG00000053370|ENSGALG00000053370|transcript|ENSGALT00000103816.1|pseudogene|3/6|n.427+60G>A||||||	0/0	0/0	0/0	0/0	0/0	0/0	0/0	0/0	0/0	0/0	0/0	0/0	0/0	0/0	0/0	0/0	0/0	0/0	0/0	0/0	0/0	0/0	0/0	0/0	0/0	0/0	0/0	0/0	0/0	0/0	0/0	0/0	0/0	0/0	0/0	0/0	0/0	0/0	0/0	0/0	0/0	0/0
2	108281177	AX-80942128	G	C	.	.	PR;ANN=C|intron_variant|MODIFIER|ENSGALG00000053370|ENSGALG00000053370|transcript|ENSGALT00000103816.1|pseudogene|3/6|n.428-3027G>C||||||,C|intron_variant|MODIFIER|ENSGALG00000053370|ENSGALG00000053370|transcript|ENSGALT00000095418.1|pseudogene|1/4|n.203+2810G>C||||||	0/0	0/0	0/0	0/0	0/0	0/0	0/0	0/0	0/0	0/0	0/0	0/0	0/0	0/0	0/0	0/0	0/0	0/0	0/0	0/0	0/0	0/0	0/0	0/0	0/0	0/0	0/0	0/0	0/0	./.	0/0	0/0	0/0	0/0	0/0	0/0	0/0	0/0	0/0	0/0	0/0	0/0
2	109669591	AX-75966377	A	G	.	.	PR;ANN=G|intron_variant|MODIFIER|ST18|ENSGALG00000015254|transcript|ENSGALT00000075015.2|protein_coding|2/22|c.176-23534T>C||||||	0/0	0/0	0/0	0/0	0/0	0/0	0/0	0/0	0/0	0/0	0/0	0/0	0/0	0/0	0/0	0/0	0/0	0/0	0/0	0/0	0/0	0/0	0/0	0/0	0/0	0/0	0/0	0/0	0/0	0/0	0/0	0/0	0/0	0/0	0/0	0/0	0/0	0/0	0/0	0/0	0/0	0/0
2	109676188	AX-75966395	G	A	.	.	PR;ANN=A|intron_variant|MODIFIER|ST18|ENSGALG00000015254|transcript|ENSGALT00000075015.2|protein_coding|2/22|c.176-30131C>T||||||	0/0	0/0	0/0	0/0	0/0	0/0	0/0	0/0	0/0	0/0	0/0	0/0	0/0	0/0	0/0	0/0	0/0	0/0	0/0	0/0	0/0	0/0	0/0	0/0	0/0	0/0	0/0	0/0	0/0	0/0	0/0	0/0	0/0	0/0	0/0	0/0	0/0	0/0	0/0	0/0	0/0	0/0
2	110731033	AX-75968399	T	C	.	.	PR;ANN=C|intergenic_region|MODIFIER|ENSGALG00000054096-ENSGALG00000047342|ENSGALG00000054096-ENSGALG00000047342|intergenic_region|ENSGALG00000054096-ENSGALG00000047342|||n.110731033T>C||||||	0/0	0/0	0/0	0/0	0/0	0/0	0/0	0/0	0/0	0/0	0/0	0/0	0/0	0/0	0/0	0/0	0/0	0/0	0/0	0/0	0/0	0/0	0/0	0/0	0/0	0/0	0/0	0/0	0/0	0/0	0/0	0/0	0/0	0/0	0/0	0/0	0/0	0/0	0/0	0/0	0/0	0/0
2	128644277	AX-76002592	T	C	.	.	PR;ANN=C|intergenic_region|MODIFIER|ZNF706-ENSGALG00000049820|ENSGALG00000041200-ENSGALG00000049820|intergenic_region|ENSGALG00000041200-ENSGALG00000049820|||n.128644277T>C||||||	0/0	0/0	0/0	0/0	0/0	0/0	0/0	0/0	0/0	0/0	0/0	0/0	0/0	0/0	0/0	0/0	0/0	0/0	0/0	0/0	0/0	0/0	0/0	0/0	0/0	0/0	0/0	0/0	0/0	0/0	0/0	0/0	0/0	0/0	0/0	0/0	0/0	0/0	0/0	0/0	0/0	0/0
2	128705754	AX-76002715	A	G	.	.	PR;ANN=G|downstream_gene_variant|MODIFIER|ENSGALG00000051109|ENSGALG00000051109|transcript|ENSGALT00000102636.1|pseudogene||n.*1684T>C|||||1684|,G|intergenic_region|MODIFIER|ENSGALG00000049820-ENSGALG00000051109|ENSGALG00000049820-ENSGALG00000051109|intergenic_region|ENSGALG00000049820-ENSGALG00000051109|||n.128705754A>G||||||	0/0	0/0	0/0	0/0	0/0	0/0	0/0	0/0	0/0	0/0	0/0	0/0	0/0	0/0	0/0	0/0	0/0	0/0	0/0	0/0	0/0	0/0	0/0	0/0	0/0	0/0	0/0	0/0	0/0	0/0	0/0	0/0	0/0	0/0	0/0	0/0	0/0	0/0	0/0	0/0	0/0	0/0
2	146024796	AX-76036782	C	T	.	.	PR;ANN=T|downstream_gene_variant|MODIFIER|DENND3|ENSGALG00000031380|transcript|ENSGALT00000081504.2|protein_coding||c.*3C>T|||||3|,T|downstream_gene_variant|MODIFIER|DENND3|ENSGALG00000031380|transcript|ENSGALT00000074206.2|protein_coding||c.*3C>T|||||3|,T|intergenic_region|MODIFIER|DENND3-SLC45A4|ENSGALG00000031380-ENSGALG00000034971|intergenic_region|ENSGALG00000031380-ENSGALG00000034971|||n.14…	0/0	0/0	0/0	0/0	0/0	0/0	0/0	0/0	0/0	0/0	0/0	0/0	0/0	0/0	0/0	0/0	0/0	0/0	0/0	0/0	0/0	0/0	0/0	0/0	0/0	0/0	0/0	0/0	0/0	0/0	0/0	0/0	0/0	0/0	0/0	0/0	0/0	0/0	0/0	0/0	0/0	0/0
2	146025363	AX-76036786	G	T	.	.	PR;ANN=T|downstream_gene_variant|MODIFIER|DENND3|ENSGALG00000031380|transcript|ENSGALT00000081504.2|protein_coding||c.*570G>T|||||570|,T|downstream_gene_variant|MODIFIER|DENND3|ENSGALG00000031380|transcript|ENSGALT00000074206.2|protein_coding||c.*570G>T|||||570|,T|intergenic_region|MODIFIER|DENND3-SLC45A4|ENSGALG00000031380-ENSGALG00000034971|intergenic_region|ENSGALG00000031380-ENSGALG0000003497…	0/0	0/0	0/0	0/0	0/0	0/0	0/0	0/0	0/0	0/0	0/0	0/0	0/0	0/0	0/0	0/0	0/0	0/0	0/0	0/0	0/0	0/0	0/0	0/0	0/0	0/0	0/0	0/0	0/0	0/0	0/0	0/0	0/0	0/0	0/0	0/0	0/0	0/0	0/0	0/0	0/0	0/0
2	146028046	AX-76036789	A	C	.	.	PR;ANN=C|downstream_gene_variant|MODIFIER|DENND3|ENSGALG00000031380|transcript|ENSGALT00000081504.2|protein_coding||c.*3253A>C|||||3253|,C|downstream_gene_variant|MODIFIER|DENND3|ENSGALG00000031380|transcript|ENSGALT00000074206.2|protein_coding||c.*3253A>C|||||3253|,C|intergenic_region|MODIFIER|DENND3-SLC45A4|ENSGALG00000031380-ENSGALG00000034971|intergenic_region|ENSGALG00000031380-ENSGALG000000…	0/0	0/0	0/0	0/0	0/0	0/0	0/0	0/0	0/0	0/0	0/0	0/0	0/0	0/0	0/0	0/0	0/0	0/0	0/0	0/0	0/0	0/0	0/0	0/0	0/0	0/0	0/0	0/0	0/0	0/0	0/0	0/0	0/0	0/0	0/0	0/0	0/0	0/0	0/0	0/0	0/0	0/0
3	10148049	AX-76394127	C	T	.	.	PR;ANN=T|intergenic_region|MODIFIER|MDH1-UGP2|ENSGALG00000008858-ENSGALG00000008855|intergenic_region|ENSGALG00000008858-ENSGALG00000008855|||n.10148049C>T||||||	0/0	0/0	0/0	0/0	0/0	0/0	0/0	0/0	0/0	0/0	0/0	0/0	0/0	0/0	0/0	0/0	0/0	0/0	0/0	0/0	0/0	0/0	0/0	0/0	0/0	0/0	0/0	0/0	0/0	0/0	0/0	0/0	0/0	0/0	0/0	0/0	0/0	0/0	0/0	0/0	0/1	0/1
3	10671368	AX-76406517	C	T	.	.	PR;ANN=T|upstream_gene_variant|MODIFIER|gga-mir-6711|ENSGALG00000027518|transcript|ENSGALT00000043090.2|miRNA||n.-1148G>A|||||1148|,T|intron_variant|MODIFIER|SPRED2|ENSGALG00000008778|transcript|ENSGALT00000067005.2|protein_coding|4/5|c.459+3051G>A||||||,T|intron_variant|MODIFIER|SPRED2|ENSGALG00000008778|transcript|ENSGALT00000014275.6|protein_coding|4/5|c.429+3051G>A||||||,T|intron_variant|MODI…	0/0	0/0	0/0	0/0	0/0	0/0	0/0	0/0	0/0	0/0	0/0	0/0	0/0	0/0	0/0	0/0	0/0	0/0	0/0	0/0	0/0	0/0	0/0	0/0	0/0	0/0	0/0	0/0	0/0	0/0	0/0	0/0	0/0	0/0	0/0	0/0	0/0	0/0	0/0	0/0	0/0	0/0
3	10675157	AX-80867413	T	A	.	.	PR;ANN=A|upstream_gene_variant|MODIFIER|gga-mir-6711|ENSGALG00000027518|transcript|ENSGALT00000043090.2|miRNA||n.-4937A>T|||||4937|,A|intron_variant|MODIFIER|SPRED2|ENSGALG00000008778|transcript|ENSGALT00000067005.2|protein_coding|3/5|c.395-674A>T||||||,A|intron_variant|MODIFIER|SPRED2|ENSGALG00000008778|transcript|ENSGALT00000014275.6|protein_coding|3/5|c.365-674A>T||||||,A|intron_variant|MODIFI…	0/0	0/0	0/0	0/0	0/0	0/0	0/0	0/0	0/0	0/0	0/0	0/0	0/0	0/0	0/0	0/0	0/0	0/0	0/0	0/0	0/0	0/0	0/0	0/0	0/0	0/0	0/0	0/0	0/0	0/0	0/0	0/0	0/0	0/0	0/0	0/0	0/0	./.	0/0	0/0	0/0	0/0
3	20053827	AX-76433015	G	A	.	.	PR;ANN=A|intergenic_region|MODIFIER|ENSGALG00000052518-ESRRG|ENSGALG00000052518-ENSGALG00000009645|intergenic_region|ENSGALG00000052518-ENSGALG00000009645|||n.20053827G>A||||||	0/0	0/0	0/0	0/0	0/0	0/0	0/0	0/0	0/0	0/0	0/0	0/0	0/0	0/0	0/0	0/0	0/0	0/0	0/0	0/0	0/0	0/0	0/0	0/0	0/0	0/0	0/0	0/0	0/0	0/0	0/0	0/0	0/0	0/0	0/0	0/0	0/0	0/0	0/0	0/0	0/0	0/0
3	20073123	AX-76433054	C	T	.	.	PR;ANN=T|intron_variant|MODIFIER|ESRRG|ENSGALG00000009645|transcript|ENSGALT00000076325.2|protein_coding|1/7|c.-73+4539C>T||||||,T|intron_variant|MODIFIER|ESRRG|ENSGALG00000009645|transcript|ENSGALT00000066689.2|protein_coding|1/7|c.-74+4539C>T||||||	0/0	0/0	0/0	0/0	0/0	0/0	0/0	0/0	0/0	0/0	0/0	0/0	0/0	0/0	0/0	0/0	0/0	0/0	0/0	0/0	0/0	0/0	0/0	0/0	0/0	0/0	0/0	0/0	0/0	0/0	0/0	0/0	0/0	0/0	0/0	0/0	0/0	0/0	0/0	0/0	0/0	0/0
3	20082190	AX-76433068	C	T	.	.	PR;ANN=T|intron_variant|MODIFIER|ESRRG|ENSGALG00000009645|transcript|ENSGALT00000076325.2|protein_coding|1/7|c.-73+13606C>T||||||,T|intron_variant|MODIFIER|ESRRG|ENSGALG00000009645|transcript|ENSGALT00000066689.2|protein_coding|1/7|c.-74+13606C>T||||||	0/0	0/0	0/0	0/0	0/0	0/0	0/0	0/0	0/0	0/0	0/0	0/0	0/0	0/0	0/0	0/0	0/0	0/0	0/0	0/0	0/0	0/0	0/0	0/0	0/0	0/0	0/0	0/0	0/0	0/0	0/0	0/0	0/0	0/0	0/0	0/0	0/0	0/0	0/0	0/0	0/0	0/0
3	20085200	AX-76433074	C	T	.	.	PR;ANN=T|intron_variant|MODIFIER|ESRRG|ENSGALG00000009645|transcript|ENSGALT00000076325.2|protein_coding|1/7|c.-73+16616C>T||||||,T|intron_variant|MODIFIER|ESRRG|ENSGALG00000009645|transcript|ENSGALT00000066689.2|protein_coding|1/7|c.-74+16616C>T||||||	0/0	0/0	0/0	0/0	0/0	0/0	0/0	0/0	0/0	0/0	0/0	0/0	0/0	0/0	0/0	0/0	0/0	0/0	0/0	0/0	0/0	0/0	0/0	0/0	0/0	0/0	0/0	0/0	0/0	0/0	0/0	0/0	0/0	0/0	0/0	0/0	0/0	0/0	0/0	0/0	0/0	0/0
3	20769405	AX-76434414	G	A	.	.	PR;ANN=A|intron_variant|MODIFIER|USH2A|ENSGALG00000009652|transcript|ENSGALT00000015716.7|protein_coding|59/71|c.11519-217G>A||||||	0/0	0/0	0/0	0/0	0/0	0/0	0/0	0/0	0/0	0/0	0/0	0/0	0/0	0/0	0/0	0/0	0/0	0/0	0/0	0/0	0/0	0/0	0/0	0/0	0/0	0/0	0/0	0/0	0/0	0/0	0/0	0/0	0/0	0/0	0/0	0/0	0/0	0/0	0/0	0/0	0/0	0/0
3	22311677	AX-80901934	A	T	.	.	PR;ANN=T|upstream_gene_variant|MODIFIER|RD3|ENSGALG00000009861|transcript|ENSGALT00000016035.7|protein_coding||c.-2205A>T|||||2205|,T|downstream_gene_variant|MODIFIER|ENSGALG00000042313|ENSGALG00000042313|transcript|ENSGALT00000075445.2|pseudogene||n.*3983T>A|||||3983|,T|intergenic_region|MODIFIER|ENSGALG00000050661-RD3|ENSGALG00000050661-ENSGALG00000009861|intergenic_region|ENSGALG00000050661-EN…	0/0	0/0	0/0	0/0	0/0	0/0	0/0	0/0	0/0	0/0	0/0	0/0	0/0	0/0	0/0	0/0	0/0	0/0	0/0	./.	0/0	0/0	0/0	0/0	0/0	0/1	0/0	0/1	0/0	0/0	0/0	0/0	0/1	0/0	0/0	0/0	0/0	0/0	0/0	0/0	0/0	0/0
3	28131071	AX-80947320	G	C	.	.	PR;ANN=C|intron_variant|MODIFIER|ENSGALG00000051091|ENSGALG00000051091|transcript|ENSGALT00000105382.1|pseudogene|1/3|n.40+11700G>C||||||,C|intron_variant|MODIFIER|ENSGALG00000049425|ENSGALG00000049425|transcript|ENSGALT00000102458.1|pseudogene|2/3|n.147-5474G>C||||||	0/0	0/0	0/0	0/0	0/0	0/0	0/0	0/0	0/0	0/0	0/0	0/0	0/0	0/0	0/0	0/0	0/0	0/0	0/0	0/0	0/0	0/0	0/0	0/0	0/0	0/0	0/0	0/0	0/0	0/0	0/0	0/0	0/0	0/0	0/1	0/0	0/0	0/0	0/0	0/0	0/0	0/0
3	32356520	AX-76457614	C	T	.	.	PR;ANN=T|intergenic_region|MODIFIER|ENSGALG00000047357-FEZ2|ENSGALG00000047357-ENSGALG00000010594|intergenic_region|ENSGALG00000047357-ENSGALG00000010594|||n.32356520C>T||||||	0/0	0/0	0/0	0/0	0/0	0/0	0/0	0/0	0/0	0/0	0/0	0/0	0/0	0/0	0/0	0/0	0/0	0/0	0/0	0/0	0/0	0/0	0/0	0/0	0/0	0/0	0/0	0/0	0/0	0/0	0/0	0/0	0/0	0/0	0/0	0/0	0/0	0/0	0/0	0/0	0/0	0/0
3	41744699	AX-76477690	G	A	.	.	PR;ANN=A|intron_variant|MODIFIER|SMOC2|ENSGALG00000011205|transcript|ENSGALT00000103061.1|protein_coding|8/13|c.637+12755C>T||||||,A|intron_variant|MODIFIER|SMOC2|ENSGALG00000011205|transcript|ENSGALT00000018269.6|protein_coding|7/12|c.628+12755C>T||||||	0/0	0/1	0/0	0/0	0/0	0/0	0/0	0/0	0/0	0/0	0/0	0/0	0/0	0/0	0/0	0/0	0/0	0/0	0/0	0/0	0/0	0/0	0/0	0/0	0/0	0/0	0/0	0/0	0/0	0/0	0/0	0/0	0/0	0/0	0/0	0/0	0/0	0/0	0/0	0/0	0/0	0/0
3	43657799	AX-76481800	T	C	.	.	PR;ANN=C|intergenic_region|MODIFIER|ENSGALG00000050856-ENSGALG00000051296|ENSGALG00000050856-ENSGALG00000051296|intergenic_region|ENSGALG00000050856-ENSGALG00000051296|||n.43657799T>C||||||	0/0	0/0	0/0	0/0	0/0	0/0	0/0	0/0	0/0	0/0	0/0	0/0	0/0	0/0	0/0	0/0	0/0	0/0	0/1	0/1	0/0	0/0	0/0	0/0	0/0	0/0	0/0	0/0	0/0	0/0	0/0	0/0	0/0	0/0	0/0	0/0	0/0	0/0	0/0	0/0	0/0	0/0
3	51536823	AX-76498306	A	G	.	.	PR;ANN=G|intron_variant|MODIFIER|ARID1B|ENSGALG00000013683|transcript|ENSGALT00000022247.7|protein_coding|6/14|c.1006-1585A>G||||||,G|intron_variant|MODIFIER|ARID1B|ENSGALG00000013683|transcript|ENSGALT00000105583.1|protein_coding|5/13|c.826-1585A>G||||||	0/0	0/0	0/0	0/0	0/0	0/0	0/0	0/0	0/0	0/0	0/0	0/0	0/0	0/0	0/0	0/0	0/0	0/0	0/0	0/0	0/0	0/0	0/0	0/0	0/0	0/0	0/0	0/0	0/0	0/0	0/0	0/0	0/0	0/0	0/0	0/0	0/0	0/0	0/0	0/0	0/0	0/0
3	53293795	AX-76502146	C	A	.	.	PR;ANN=A|intergenic_region|MODIFIER|NMBR-ENSGALG00000033499|ENSGALG00000013813-ENSGALG00000033499|intergenic_region|ENSGALG00000013813-ENSGALG00000033499|||n.53293795C>A||||||	0/0	0/0	0/0	0/0	0/0	0/0	0/0	0/0	0/0	0/0	0/0	0/0	0/0	0/0	0/0	0/0	0/0	0/0	0/0	0/0	0/0	0/0	0/0	0/0	0/0	0/0	0/0	0/0	0/0	0/0	0/0	0/0	0/0	0/0	0/0	0/0	0/0	0/0	0/0	0/0	0/0	0/0
3	53871983	AX-76503549	G	A	.	.	PR;ANN=A|intron_variant|MODIFIER|ENSGALG00000054731|ENSGALG00000054731|transcript|ENSGALT00000107910.1|pseudogene|2/4|n.621+12077C>T||||||,A|intron_variant|MODIFIER|ENSGALG00000050825|ENSGALG00000050825|transcript|ENSGALT00000093649.1|pseudogene|3/5|n.283+180C>T||||||	0/0	0/1	0/0	0/0	0/0	0/0	0/0	0/0	0/0	0/0	0/0	0/0	0/0	0/0	0/0	0/0	0/0	0/0	0/0	0/0	0/0	0/0	0/0	0/0	0/0	0/0	0/0	0/0	0/0	0/0	0/0	0/0	0/0	0/0	0/0	0/0	0/0	0/0	0/0	0/0	0/0	0/1
3	60246879	AX-76517306	T	C	.	.	PR;ANN=C|intron_variant|MODIFIER|RNF217|ENSGALG00000013651|transcript|ENSGALT00000091077.1|protein_coding|1/5|c.613-8424A>G||||||,C|intron_variant|MODIFIER|RNF217|ENSGALG00000013651|transcript|ENSGALT00000022200.6|protein_coding|1/4|c.613-8424A>G||||||,C|intron_variant|MODIFIER|RNF217|ENSGALG00000013651|transcript|ENSGALT00000097325.1|protein_coding|1/3|c.613-8424A>G||||||	0/0	0/0	0/0	0/0	0/0	0/0	0/0	0/0	0/0	0/0	0/0	0/0	0/0	0/0	0/0	0/0	0/0	0/0	0/0	0/0	0/0	0/0	0/0	0/0	0/0	0/0	0/0	0/0	0/0	0/0	0/0	0/0	0/0	0/0	0/0	0/0	0/0	0/0	0/0	0/0	0/0	0/0
3	60431920	AX-76517759	A	C	.	.	PR;ANN=C|intron_variant|MODIFIER|NKAIN2|ENSGALG00000039756|transcript|ENSGALT00000049132.2|protein_coding|3/5|c.274-38134T>G||||||,C|intron_variant|MODIFIER|NKAIN2|ENSGALG00000039756|transcript|ENSGALT00000102834.1|protein_coding|3/6|c.241-38134T>G||||||,C|intron_variant|MODIFIER|NKAIN2|ENSGALG00000039756|transcript|ENSGALT00000064874.2|protein_coding|4/7|c.-33-38134T>G||||||	0/0	0/0	0/0	0/0	0/0	0/0	0/0	0/0	0/0	0/0	0/0	0/0	0/0	0/0	0/0	0/0	0/0	0/0	0/0	0/0	0/0	0/0	0/0	0/0	0/0	0/0	0/0	0/0	0/0	0/0	0/0	0/0	0/0	0/0	0/0	0/0	0/0	0/0	0/0	0/0	0/0	0/0
3	60432829	AX-77277116	A	G	.	.	PR;ANN=G|intron_variant|MODIFIER|NKAIN2|ENSGALG00000039756|transcript|ENSGALT00000049132.2|protein_coding|3/5|c.274-39043T>C||||||,G|intron_variant|MODIFIER|NKAIN2|ENSGALG00000039756|transcript|ENSGALT00000102834.1|protein_coding|3/6|c.241-39043T>C||||||,G|intron_variant|MODIFIER|NKAIN2|ENSGALG00000039756|transcript|ENSGALT00000064874.2|protein_coding|4/7|c.-33-39043T>C||||||	0/0	0/0	0/0	0/0	0/0	0/0	0/0	0/0	0/0	0/0	0/0	0/0	0/0	0/0	0/0	0/0	0/0	0/0	0/0	0/0	0/0	0/0	0/0	0/0	0/0	0/0	0/0	0/0	0/0	0/0	0/0	0/0	0/0	0/0	0/0	0/0	0/0	0/0	0/0	0/0	0/0	0/0
3	71226872	AX-76540936	C	A	.	.	PR;ANN=A|intergenic_region|MODIFIER|ENSGALG00000053011-ENSGALG00000052928|ENSGALG00000053011-ENSGALG00000052928|intergenic_region|ENSGALG00000053011-ENSGALG00000052928|||n.71226872C>A||||||	0/0	0/0	0/0	0/0	0/0	0/0	0/0	0/0	0/0	0/0	0/0	0/0	0/0	0/0	0/0	0/0	0/0	0/0	0/0	0/0	0/0	0/0	0/0	0/0	0/0	0/0	0/0	0/0	0/0	0/0	0/0	0/0	0/0	0/0	0/0	0/0	0/0	0/0	0/0	0/0	0/0	0/0
3	80992660	AX-76561969	C	A	.	.	PR;ANN=A|intron_variant|MODIFIER|ENSGALG00000055100|ENSGALG00000055100|transcript|ENSGALT00000099382.1|pseudogene|2/2|n.232-2313G>T||||||,A|non_coding_transcript_exon_variant|MODIFIER|ENSGALG00000055100|ENSGALG00000055100|transcript|ENSGALT00000102465.1|pseudogene|4/4|n.1365G>T||||||WARNING_REF_DOES_NOT_MATCH_GENOME	0/0	0/0	0/0	0/0	0/0	0/0	0/0	0/0	0/0	0/0	0/0	0/0	0/0	0/0	0/0	0/0	0/0	0/0	0/0	0/0	0/0	0/0	0/0	0/0	0/0	0/0	0/0	0/0	0/0	0/0	0/0	0/0	0/0	0/0	0/0	0/0	0/0	0/0	0/0	0/0	0/0	0/0
3	81023859	AX-76562035	C	A	.	.	PR;ANN=A|intergenic_region|MODIFIER|ENSGALG00000055100-ENSGALG00000047107|ENSGALG00000055100-ENSGALG00000047107|intergenic_region|ENSGALG00000055100-ENSGALG00000047107|||n.81023859C>A||||||	0/0	0/0	0/0	0/0	0/0	0/0	0/0	0/0	0/0	0/0	0/0	0/0	0/0	0/0	0/0	0/0	0/0	0/0	0/0	0/0	0/0	0/0	0/0	0/0	0/0	0/0	0/0	0/0	0/0	0/0	0/0	0/0	0/0	0/0	0/0	0/0	0/0	0/0	0/0	0/0	0/0	0/0
3	82375846	AX-76564935	A	G	.	.	PR;ANN=G|intergenic_region|MODIFIER|gga-mir-30c-2-OGFRL1|ENSGALG00000018320-ENSGALG00000015951|intergenic_region|ENSGALG00000018320-ENSGALG00000015951|||n.82375846A>G||||||	0/0	0/0	0/0	0/0	0/0	0/0	0/0	0/0	0/0	0/0	0/0	0/0	0/0	0/0	0/0	0/0	0/0	0/0	0/0	0/0	0/0	0/0	0/0	0/0	0/0	0/0	0/0	0/0	0/0	0/0	0/0	0/0	0/0	0/0	0/0	0/0	0/0	0/0	0/0	0/0	0/0	0/0
3	82394001	AX-76564973	T	C	.	.	PR;ANN=C|intergenic_region|MODIFIER|gga-mir-30c-2-OGFRL1|ENSGALG00000018320-ENSGALG00000015951|intergenic_region|ENSGALG00000018320-ENSGALG00000015951|||n.82394001T>C||||||	0/0	0/0	0/0	0/0	0/0	0/0	0/0	0/0	0/0	0/0	0/0	0/0	0/0	0/0	0/0	0/0	0/0	0/0	0/0	0/0	0/0	0/0	0/0	0/0	0/0	0/0	0/0	0/0	0/0	0/0	0/0	0/0	./.	0/0	0/0	0/0	0/0	0/0	0/0	0/0	0/0	0/0
3	85415885	AX-76570863	C	T	.	.	PR;ANN=T|intergenic_region|MODIFIER|ENSGALG00000049870-ENSGALG00000047999|ENSGALG00000049870-ENSGALG00000047999|intergenic_region|ENSGALG00000049870-ENSGALG00000047999|||n.85415885C>T||||||	0/0	0/0	0/0	0/0	0/0	0/0	0/0	0/0	0/0	0/0	0/0	0/0	0/0	0/0	0/0	0/0	0/0	0/0	0/0	0/0	0/0	0/0	0/0	0/0	0/0	0/0	0/0	0/0	0/0	0/0	0/0	0/0	0/0	0/0	0/0	0/0	0/0	0/0	0/0	0/0	0/0	0/0
3	87933531	AX-76576384	T	C	.	.	PR;ANN=C|intron_variant|MODIFIER|ENSGALG00000016301|ENSGALG00000016301|transcript|ENSGALT00000055273.2|protein_coding|10/12|c.1039-8832A>G||||||,C|intron_variant|MODIFIER|ENSGALG00000016301|ENSGALG00000016301|transcript|ENSGALT00000026298.5|protein_coding|9/10|c.669+9652A>G||||||,C|intron_variant|MODIFIER|ENSGALG00000016301|ENSGALG00000016301|transcript|ENSGALT00000100049.1|protein_coding|9/11|c.…	0/0	0/0	0/0	0/0	0/0	0/0	0/0	0/0	0/0	0/0	0/0	0/0	0/0	0/0	0/0	0/0	0/0	0/0	0/0	0/0	0/0	0/0	0/0	0/0	0/0	0/0	0/0	0/0	0/0	0/0	0/0	0/0	0/0	0/0	0/0	0/0	0/0	0/0	0/0	0/0	0/0	0/0
3	95196211	AX-80999719	T	A	.	.	PR;ANN=A|intergenic_region|MODIFIER|RNF144A-ENSGALG00000050847|ENSGALG00000028709-ENSGALG00000050847|intergenic_region|ENSGALG00000028709-ENSGALG00000050847|||n.95196211T>A||||||	0/0	0/0	0/0	0/0	0/0	0/0	0/0	0/0	0/0	0/0	0/0	0/0	0/0	0/0	0/0	0/0	0/0	0/0	0/0	0/0	0/0	0/0	0/0	0/0	0/0	0/0	0/0	0/0	0/0	0/0	0/0	0/0	0/0	0/0	./.	0/0	0/0	./.	0/0	0/0	0/0	0/0
3	95217605	AX-76592187	C	T	.	.	PR;ANN=T|intergenic_region|MODIFIER|RNF144A-ENSGALG00000050847|ENSGALG00000028709-ENSGALG00000050847|intergenic_region|ENSGALG00000028709-ENSGALG00000050847|||n.95217605C>T||||||	0/0	0/0	0/0	0/0	0/0	0/0	0/0	0/0	0/0	0/0	0/0	0/0	0/0	0/0	0/0	0/0	0/0	0/0	0/0	0/0	0/0	0/0	0/0	0/0	0/0	0/0	0/0	0/0	0/0	0/0	0/0	0/0	0/0	0/0	0/0	0/0	0/0	0/0	0/0	0/0	0/0	0/0
3	95247240	AX-76592245	T	C	.	.	PR;ANN=C|intergenic_region|MODIFIER|RNF144A-ENSGALG00000050847|ENSGALG00000028709-ENSGALG00000050847|intergenic_region|ENSGALG00000028709-ENSGALG00000050847|||n.95247240T>C||||||	0/0	0/0	0/0	0/0	0/0	0/0	0/0	0/0	0/0	0/0	0/0	0/0	0/0	0/0	0/0	0/0	0/0	0/0	0/0	0/0	0/0	0/0	0/0	0/0	0/0	0/0	0/0	0/0	0/0	0/0	0/0	0/0	0/0	0/0	0/0	0/0	0/0	0/0	0/0	0/0	0/0	0/0
3	95274259	AX-76592305	C	T	.	.	PR;ANN=T|intergenic_region|MODIFIER|RNF144A-ENSGALG00000050847|ENSGALG00000028709-ENSGALG00000050847|intergenic_region|ENSGALG00000028709-ENSGALG00000050847|||n.95274259C>T||||||	0/0	0/0	0/0	0/0	0/0	0/0	0/0	0/0	0/0	0/0	0/0	0/0	0/0	0/0	0/0	0/0	0/0	0/0	0/0	0/0	0/0	0/0	0/0	0/0	0/0	0/0	0/0	0/0	0/0	0/0	0/0	0/0	0/0	0/0	0/0	0/0	0/0	0/0	0/0	0/0	0/0	0/0
3	96331159	AX-76594623	G	A	.	.	PR;ANN=A|intergenic_region|MODIFIER|YWHAQ-ENSGALG00000050445|ENSGALG00000016433-ENSGALG00000050445|intergenic_region|ENSGALG00000016433-ENSGALG00000050445|||n.96331159G>A||||||	0/0	0/0	0/0	0/0	0/0	0/0	0/0	0/0	0/0	0/0	0/0	0/0	0/0	0/0	0/0	0/0	0/0	0/0	0/0	0/0	0/0	0/0	0/0	0/0	0/0	0/0	0/0	0/0	0/0	0/0	0/0	0/0	0/0	0/0	0/0	0/0	0/0	0/0	0/0	0/0	0/0	0/0
3	96401819	AX-76594788	G	A	.	.	PR;ANN=A|upstream_gene_variant|MODIFIER|ENSGALG00000042488|ENSGALG00000042488|transcript|ENSGALT00000049984.2|pseudogene||n.-4857C>T|||||4857|,A|intron_variant|MODIFIER|TAF1B|ENSGALG00000038495|transcript|ENSGALT00000026516.6|protein_coding|6/14|c.532+1163G>A||||||,A|intron_variant|MODIFIER|TAF1B|ENSGALG00000038495|transcript|ENSGALT00000089111.2|protein_coding|6/15|c.532+1163G>A||||||	0/0	0/0	0/0	0/0	0/0	0/0	0/0	0/0	0/0	0/0	0/0	0/0	0/0	0/0	0/0	0/0	0/0	0/0	0/0	0/0	0/0	0/0	0/0	0/0	0/0	0/0	0/0	0/0	0/0	0/0	0/0	0/0	0/0	0/0	0/0	0/0	0/0	0/0	0/0	0/0	0/0	0/0
3	100175220	AX-76389822	T	C	.	.	PR;ANN=C|missense_variant|MODERATE|GEN1|ENSGALG00000016468|transcript|ENSGALT00000026572.6|protein_coding|4/15|c.229T>C|p.Glu77Gln|1190/3787|229/2826|77/941||WARNING_REF_DOES_NOT_MATCH_GENOME,C|upstream_gene_variant|MODIFIER|SMC6|ENSGALG00000016467|transcript|ENSGALT00000026569.7|protein_coding||c.-5310A>G|||||4641|	0/0	0/0	0/0	0/0	0/0	0/0	0/0	0/0	0/0	0/0	0/0	0/0	0/0	0/0	0/0	0/0	0/0	0/0	0/0	0/0	0/0	0/0	0/0	0/0	0/0	0/0	0/0	0/0	0/0	0/0	0/0	0/0	0/0	0/0	0/0	0/0	0/0	0/0	0/0	0/0	0/0	0/0
4	5527413	AX-76691058	T	G	.	.	PR;ANN=G|intron_variant|MODIFIER|ENSGALG00000054254|ENSGALG00000054254|transcript|ENSGALT00000100975.1|pseudogene|1/2|n.57-15201A>C||||||,G|intron_variant|MODIFIER|ENSGALG00000054254|ENSGALG00000054254|transcript|ENSGALT00000108169.1|pseudogene|1/1|n.56+33151A>C||||||	0/0	0/0	0/0	0/0	0/0	0/0	0/0	0/0	0/0	0/0	0/0	0/0	0/0	0/0	0/0	0/0	0/0	0/0	0/0	0/0	0/0	0/0	0/0	0/0	0/0	0/0	0/0	0/0	0/0	0/0	0/0	0/0	0/0	0/0	0/0	0/0	0/0	0/0	0/0	0/0	0/0	0/0
4	30424149	AX-76641586	G	T	.	.	PR;ANN=T|intron_variant|MODIFIER|USP38|ENSGALG00000009886|transcript|ENSGALT00000080730.2|protein_coding|6/9|c.1406+113G>T||||||,T|intron_variant|MODIFIER|USP38|ENSGALG00000009886|transcript|ENSGALT00000016070.6|protein_coding|6/9|c.1406+113G>T||||||	0/0	0/0	0/0	0/0	0/0	0/0	0/0	0/0	0/0	0/0	0/0	0/0	0/0	0/0	0/0	0/0	0/0	0/0	0/0	0/0	0/0	0/0	0/0	0/0	0/0	0/0	0/0	0/0	0/0	0/0	0/0	0/0	0/0	0/0	0/0	0/0	0/0	0/0	0/0	0/0	0/0	0/0
4	30426364	AX-76641589	T	C	.	.	PR;ANN=C|intron_variant|MODIFIER|USP38|ENSGALG00000009886|transcript|ENSGALT00000080730.2|protein_coding|8/9|c.1608-272T>C||||||,C|intron_variant|MODIFIER|USP38|ENSGALG00000009886|transcript|ENSGALT00000016070.6|protein_coding|8/9|c.1608-272T>C||||||	0/0	0/0	0/0	0/0	0/0	0/0	0/0	0/0	0/0	0/0	0/0	0/0	0/0	0/0	0/0	0/0	0/0	0/0	0/0	0/0	0/0	0/0	0/0	0/0	0/0	0/0	0/0	0/0	0/0	0/0	0/0	0/0	0/0	0/0	0/0	0/0	0/0	0/0	0/0	0/0	0/0	0/0
4	40576642	AX-76661280	G	A	.	.	PR;ANN=A|intron_variant|MODIFIER|ENSGALG00000051945|ENSGALG00000051945|transcript|ENSGALT00000094590.1|pseudogene|1/1|n.162-2642C>T||||||	0/0	0/0	0/0	0/0	0/0	0/0	0/0	0/0	0/0	0/0	0/0	0/0	0/0	0/0	0/0	0/0	0/0	0/0	0/0	0/0	0/0	0/0	0/0	0/0	0/0	0/0	0/0	0/0	0/0	0/0	0/0	0/0	0/0	0/0	0/0	0/0	0/0	0/0	0/0	0/0	0/0	0/0
4	40648509	AX-76661425	T	C	.	.	PR;ANN=C|intergenic_region|MODIFIER|ENSGALG00000051945-ENSGALG00000047134|ENSGALG00000051945-ENSGALG00000047134|intergenic_region|ENSGALG00000051945-ENSGALG00000047134|||n.40648509T>C||||||	0/0	0/0	0/0	0/0	0/0	0/0	0/0	0/0	0/0	0/0	0/0	0/0	0/0	0/0	0/0	0/0	0/0	0/0	0/0	0/0	0/0	0/0	0/0	0/0	0/0	0/0	0/0	0/0	0/0	0/0	0/0	0/0	0/0	0/0	0/0	0/0	0/0	0/0	0/0	0/0	0/0	0/0
4	40664269	AX-76661451	T	C	.	.	PR;ANN=C|intergenic_region|MODIFIER|ENSGALG00000051945-ENSGALG00000047134|ENSGALG00000051945-ENSGALG00000047134|intergenic_region|ENSGALG00000051945-ENSGALG00000047134|||n.40664269T>C||||||	0/0	0/0	0/0	0/0	0/0	0/0	0/0	0/0	0/0	0/0	0/0	0/0	0/0	0/0	0/0	0/0	0/0	0/0	0/0	0/0	0/0	0/0	0/0	0/0	0/0	0/0	0/0	0/0	0/0	0/0	0/0	0/0	0/0	0/0	0/0	0/0	0/0	0/0	0/0	0/0	0/0	0/0
4	40690402	AX-76661505	T	C	.	.	PR;ANN=C|intergenic_region|MODIFIER|ENSGALG00000051945-ENSGALG00000047134|ENSGALG00000051945-ENSGALG00000047134|intergenic_region|ENSGALG00000051945-ENSGALG00000047134|||n.40690402T>C||||||	0/0	0/0	0/0	0/0	0/0	0/0	0/0	0/0	0/0	0/0	0/0	0/0	0/0	0/0	0/0	0/0	0/0	0/0	0/0	0/0	0/0	0/0	0/0	0/0	0/0	0/0	0/0	0/0	0/0	0/0	0/0	0/0	0/0	0/0	0/0	0/0	0/0	0/0	0/0	0/0	0/0	0/0
4	40719147	AX-76661565	C	A	.	.	PR;ANN=A|intergenic_region|MODIFIER|ENSGALG00000051945-ENSGALG00000047134|ENSGALG00000051945-ENSGALG00000047134|intergenic_region|ENSGALG00000051945-ENSGALG00000047134|||n.40719147C>A||||||	0/0	0/0	0/0	0/0	0/0	0/0	0/0	0/0	0/0	0/0	0/0	0/0	0/0	0/0	0/0	0/0	0/0	0/0	0/0	0/0	0/0	0/0	0/0	0/0	0/0	0/0	0/0	0/0	0/0	0/0	0/0	0/0	0/0	0/0	0/0	0/0	0/0	0/0	0/0	0/0	0/0	0/0
4	40727536	AX-76661581	G	T	.	.	PR;ANN=T|intergenic_region|MODIFIER|ENSGALG00000051945-ENSGALG00000047134|ENSGALG00000051945-ENSGALG00000047134|intergenic_region|ENSGALG00000051945-ENSGALG00000047134|||n.40727536G>T||||||	0/0	0/0	0/0	0/0	0/0	0/0	0/0	0/0	0/0	0/0	0/0	0/0	0/0	0/0	0/0	0/0	0/0	0/0	0/0	0/0	0/0	0/0	0/0	0/0	0/0	0/0	0/0	0/0	0/0	0/0	0/0	0/0	0/0	0/0	0/0	0/0	0/0	0/0	0/0	0/0	0/0	0/0
4	40748054	AX-76661619	C	T	.	.	PR;ANN=T|splice_region_variant&intron_variant|LOW|ENSGALG00000047134|ENSGALG00000047134|transcript|ENSGALT00000097068.1|pseudogene|1/1|n.94+4G>A||||||,T|splice_region_variant&intron_variant|LOW|ENSGALG00000047134|ENSGALG00000047134|transcript|ENSGALT00000103323.1|pseudogene|1/1|n.85+4G>A||||||	0/0	0/0	0/0	0/0	0/0	0/0	0/0	0/0	0/0	0/0	0/0	0/0	0/0	0/0	0/0	0/0	0/0	0/0	0/0	0/0	0/0	0/0	0/0	0/0	0/0	0/0	0/0	0/0	0/0	0/0	0/0	0/0	0/0	0/0	0/0	0/0	0/0	0/0	0/0	0/0	0/0	0/0
4	40757616	AX-76661636	G	A	.	.	PR;ANN=A|intergenic_region|MODIFIER|ENSGALG00000047134-ENSGALG00000050037|ENSGALG00000047134-ENSGALG00000050037|intergenic_region|ENSGALG00000047134-ENSGALG00000050037|||n.40757616G>A||||||	0/0	0/0	0/0	0/0	0/0	0/0	0/0	0/0	0/0	0/0	0/0	0/0	0/0	0/0	0/0	0/0	0/0	0/0	0/0	0/0	0/0	0/0	0/0	0/0	0/0	0/0	0/0	0/0	0/0	0/0	0/0	0/0	0/0	0/0	0/0	0/0	0/0	0/0	0/0	0/0	0/0	0/0
4	40869054	AX-76661827	A	G	.	.	PR;ANN=G|intron_variant|MODIFIER|ENSGALG00000050037|ENSGALG00000050037|transcript|ENSGALT00000098900.1|pseudogene|2/3|n.113-15265T>C||||||	0/0	0/0	0/1	0/0	0/0	0/0	0/0	0/0	0/0	0/0	0/0	0/0	0/0	0/0	0/0	0/0	0/0	0/0	0/0	0/0	0/0	0/0	0/0	0/0	0/0	0/0	0/0	0/0	0/0	0/0	0/0	0/0	0/0	0/0	0/0	0/0	0/0	0/0	0/0	0/0	0/0	0/0
4	40953084	AX-76661979	T	G	.	.	PR;ANN=G|intron_variant|MODIFIER|ENSGALG00000050037|ENSGALG00000050037|transcript|ENSGALT00000106189.1|pseudogene|2/3|n.129+48963A>C||||||,G|intron_variant|MODIFIER|ENSGALG00000050037|ENSGALG00000050037|transcript|ENSGALT00000098900.1|pseudogene|1/3|n.71+48963A>C||||||	0/0	0/0	0/0	0/0	0/0	0/0	0/0	0/0	0/0	0/0	0/0	0/0	0/0	0/0	0/0	0/0	0/0	0/0	0/0	0/0	0/0	0/0	0/0	0/0	0/0	0/0	0/0	0/0	0/0	0/0	0/0	0/0	0/0	0/0	0/0	0/0	0/0	0/0	0/0	0/0	0/0	0/0
4	42301245	AX-76664513	G	T	.	.	PR;ANN=T|intron_variant|MODIFIER|ENSGALG00000053503|ENSGALG00000053503|transcript|ENSGALT00000106347.1|pseudogene|1/3|n.50+8616G>T||||||,T|intron_variant|MODIFIER|ENSGALG00000053503|ENSGALG00000053503|transcript|ENSGALT00000102057.1|pseudogene|1/4|n.50+8616G>T||||||,T|intron_variant|MODIFIER|ENSGALG00000053503|ENSGALG00000053503|transcript|ENSGALT00000091386.1|pseudogene|1/3|n.50+8616G>T||||||	0/0	0/0	0/0	0/0	0/0	0/0	0/0	0/0	0/0	0/0	0/0	0/0	0/0	0/0	0/0	0/0	0/0	0/0	0/0	0/0	0/0	0/0	0/0	0/0	0/0	0/0	0/0	0/0	0/0	0/0	0/0	0/0	0/0	0/0	0/0	0/0	0/0	0/0	0/0	0/0	0/0	0/0
4	42435838	AX-76664789	T	C	.	.	PR;ANN=C|intergenic_region|MODIFIER|ENSGALG00000053503-ENSGALG00000051075|ENSGALG00000053503-ENSGALG00000051075|intergenic_region|ENSGALG00000053503-ENSGALG00000051075|||n.42435838T>C||||||	0/0	0/0	0/0	0/0	0/0	0/0	0/0	0/0	0/0	0/0	0/0	0/0	0/0	0/0	0/0	0/0	0/0	0/0	0/0	0/0	0/0	0/0	0/0	0/0	0/0	0/0	0/0	0/0	0/0	0/0	0/0	0/0	0/0	0/0	0/0	0/0	0/0	0/0	0/0	0/0	0/0	0/0
4	43338791	AX-76666593	G	A	.	.	PR;ANN=A|intergenic_region|MODIFIER|SCRG1-HAND2|ENSGALG00000047990-ENSGALG00000030530|intergenic_region|ENSGALG00000047990-ENSGALG00000030530|||n.43338791G>A||||||	0/0	0/0	0/0	0/0	0/0	0/0	0/0	0/0	0/0	0/0	0/0	0/0	0/0	0/0	0/0	0/0	0/0	0/0	0/0	0/0	0/0	0/0	0/0	0/0	0/0	0/0	0/0	0/0	0/0	0/0	0/0	0/0	0/0	0/0	0/0	0/0	0/0	0/0	0/0	0/0	0/0	0/0
4	47177338	AX-76673946	A	G	.	.	PR;ANN=G|upstream_gene_variant|MODIFIER|ENSGALG00000046946|ENSGALG00000046946|transcript|ENSGALT00000091642.1|pseudogene||n.-2739A>G|||||2739|,G|intron_variant|MODIFIER|ENSGALG00000047722|ENSGALG00000047722|transcript|ENSGALT00000092364.1|pseudogene|2/3|n.165-986A>G||||||	0/0	0/0	0/0	0/0	0/0	0/0	0/0	0/0	0/0	0/0	0/0	0/0	0/0	0/0	0/0	0/0	0/0	0/0	0/0	0/0	0/0	0/0	0/0	0/0	0/0	0/0	0/0	0/0	0/0	0/0	0/0	0/0	0/0	0/0	0/0	0/0	0/0	0/0	0/0	0/0	0/0	0/0
4	47459442	AX-76674499	G	A	.	.	PR;ANN=A|intron_variant|MODIFIER|ENSGALG00000052588|ENSGALG00000052588|transcript|ENSGALT00000096281.1|pseudogene|1/2|n.62+8145C>T||||||,A|intron_variant|MODIFIER|ENSGALG00000052588|ENSGALG00000052588|transcript|ENSGALT00000108032.1|pseudogene|1/3|n.62+8145C>T||||||	0/0	0/0	0/0	0/0	0/0	0/0	0/0	0/0	0/0	0/0	0/0	0/0	0/0	0/0	0/0	0/0	0/0	0/0	0/0	0/0	0/0	0/0	0/0	0/0	./.	0/0	0/0	0/0	0/0	0/0	0/0	0/0	0/0	0/0	0/0	0/0	0/0	0/0	0/0	0/0	0/0	0/0
4	47952395	AX-76675461	G	A	.	.	PR;ANN=A|intergenic_region|MODIFIER|ENSGALG00000052667-ADGRL3|ENSGALG00000052667-ENSGALG00000011319|intergenic_region|ENSGALG00000052667-ENSGALG00000011319|||n.47952395G>A||||||	0/0	0/0	0/0	0/0	0/0	0/0	0/0	0/0	0/0	0/0	0/0	0/0	0/0	0/0	0/0	0/0	0/0	0/0	0/0	0/0	0/0	0/0	0/0	0/0	0/0	0/0	0/0	0/0	0/0	0/0	0/0	0/0	0/0	0/0	0/0	0/0	0/0	0/0	0/0	0/0	0/0	0/0
4	55710833	AX-76690251	C	T	.	.	PR;ANN=T|intron_variant|MODIFIER|ENSGALG00000047986|ENSGALG00000047986|transcript|ENSGALT00000099386.1|pseudogene|1/1|n.18-5727G>A||||||,T|intron_variant|MODIFIER|ENSGALG00000048350|ENSGALG00000048350|transcript|ENSGALT00000091061.1|pseudogene|1/2|n.932+5724C>T||||||	0/0	0/0	0/0	0/0	0/0	0/0	0/0	0/0	0/0	0/0	0/0	0/0	0/0	0/0	0/0	0/0	0/0	0/0	0/0	0/0	0/0	0/0	0/0	0/0	0/0	0/0	0/0	0/0	0/0	0/0	0/0	0/0	0/0	0/0	0/0	0/0	0/0	0/0	0/0	0/0	0/0	0/0
4	56786116	AX-76692419	T	C	.	.	PR;ANN=C|intron_variant|MODIFIER|ANK2|ENSGALG00000012044|transcript|ENSGALT00000092340.1|protein_coding|24/49|c.2669-837A>G||||||,C|intron_variant|MODIFIER|ANK2|ENSGALG00000012044|transcript|ENSGALT00000081122.2|protein_coding|22/48|c.2675-837A>G||||||,C|intron_variant|MODIFIER|ANK2|ENSGALG00000012044|transcript|ENSGALT00000092393.1|protein_coding|22/47|c.2564-837A>G||||||,C|intron_variant|MODIFI…	0/0	0/0	0/0	0/0	0/0	0/0	0/0	0/0	0/0	0/0	0/0	0/0	0/0	0/0	0/0	0/0	0/0	0/0	0/0	0/0	0/0	0/0	0/0	0/0	0/0	0/0	0/0	0/0	0/0	0/0	0/0	0/0	0/0	0/0	0/0	0/0	0/0	0/0	0/0	0/0	0/0	0/0
4	57762344	AX-76694420	C	T	.	.	PR;ANN=T|intron_variant|MODIFIER|ENSGALG00000054147|ENSGALG00000054147|transcript|ENSGALT00000102074.1|pseudogene|2/2|n.492+3672G>A||||||,T|intron_variant|MODIFIER|ENSGALG00000054147|ENSGALG00000054147|transcript|ENSGALT00000098142.1|pseudogene|1/1|n.230+15147G>A||||||	0/0	0/0	0/0	0/0	0/0	0/0	0/0	0/0	0/0	0/0	0/0	0/0	0/0	0/0	0/0	0/0	0/0	0/0	0/0	0/0	0/0	0/0	0/0	0/0	0/0	0/0	0/0	0/0	0/0	0/0	0/0	0/0	0/0	0/0	0/0	0/0	0/0	0/0	0/0	0/0	0/0	0/0
4	57847600	AX-76694610	C	T	.	.	PR;ANN=T|intron_variant|MODIFIER|ENPEP|ENSGALG00000031410|transcript|ENSGALT00000064473.2|protein_coding|3/19|c.892-508G>A||||||	0/0	0/0	0/0	0/0	0/0	0/0	0/0	0/0	0/0	0/0	0/0	0/0	0/0	0/0	0/0	0/0	0/0	0/0	0/0	0/0	0/0	0/0	0/0	0/0	0/0	0/0	0/0	0/0	0/0	0/0	0/0	0/0	0/0	0/0	0/0	0/0	0/0	0/0	0/0	0/0	0/0	0/0
4	58144936	AX-76695267	C	T	.	.	PR;ANN=T|upstream_gene_variant|MODIFIER|CASP6|ENSGALG00000012186|transcript|ENSGALT00000019897.5|protein_coding||c.-503C>T|||||503|,T|upstream_gene_variant|MODIFIER|CASP6|ENSGALG00000012186|transcript|ENSGALT00000057584.2|protein_coding||c.-300C>T|||||300|,T|downstream_gene_variant|MODIFIER|gga-mir-7466|ENSGALG00000050648|transcript|ENSGALT00000097305.1|miRNA||n.*4704C>T|||||4704|,T|intergenic_re…	0/0	0/0	0/0	0/0	0/0	0/0	0/0	0/0	0/0	0/0	0/0	0/0	0/0	0/0	0/0	0/0	0/0	0/0	0/0	0/0	0/0	0/0	0/0	0/0	0/0	0/0	0/0	0/0	0/0	0/0	0/0	0/0	0/0	0/0	0/0	0/0	0/0	0/0	0/0	0/0	0/0	0/0
4	59960654	AX-76699167	T	C	.	.	PR;ANN=C|downstream_gene_variant|MODIFIER|ADH6|ENSGALG00000020160|transcript|ENSGALT00000106251.1|protein_coding||c.*1974A>G|||||1782|,C|downstream_gene_variant|MODIFIER|ADH6|ENSGALG00000020160|transcript|ENSGALT00000077492.2|protein_coding||c.*1974A>G|||||1782|,C|downstream_gene_variant|MODIFIER|ADH6|ENSGALG00000020160|transcript|ENSGALT00000032123.5|protein_coding||c.*1974A>G|||||1784|,C|downst…	0/0	0/1	0/0	0/0	0/0	0/0	0/0	0/0	0/0	0/0	0/0	0/0	0/0	0/0	0/0	0/0	0/0	0/0	0/0	0/0	0/0	0/0	0/0	0/0	0/0	0/0	0/0	0/0	0/0	0/0	0/0	1/.1	0/0	0/1	0/1	0/1	0/1	0/0	0/1	./.	0/0	0/0
4	70917357	AX-76721538	C	T	.	.	PR;ANN=T|intergenic_region|MODIFIER|ENSGALG00000051322-ENSGALG00000047322|ENSGALG00000051322-ENSGALG00000047322|intergenic_region|ENSGALG00000051322-ENSGALG00000047322|||n.70917357C>T||||||	0/0	0/0	0/0	0/0	0/0	0/0	0/0	0/0	0/0	0/0	0/0	0/0	0/0	0/0	0/0	0/0	0/0	0/0	0/0	0/0	0/0	0/0	0/0	0/0	0/0	0/0	0/0	0/0	0/0	0/0	0/0	0/0	0/0	0/0	0/0	0/0	0/0	0/0	0/0	0/0	0/0	0/0
4	75430758	AX-76730516	A	G	.	.	PR;ANN=G|intergenic_region|MODIFIER|ENSGALG00000051477-ENSGALG00000047093|ENSGALG00000051477-ENSGALG00000047093|intergenic_region|ENSGALG00000051477-ENSGALG00000047093|||n.75430758A>G||||||	0/0	0/0	0/0	0/0	0/0	0/0	0/0	0/0	0/0	0/0	0/0	0/1	0/0	0/0	0/0	0/0	0/0	0/0	0/0	0/0	0/0	0/0	0/0	0/0	0/0	0/0	0/0	0/0	0/0	0/0	0/0	0/0	0/0	0/0	0/0	0/0	0/0	0/0	0/0	0/0	0/0	0/0
4	78735842	AX-76737424	G	A	.	.	PR;ANN=A|intergenic_region|MODIFIER|STX18-MSX1|ENSGALG00000015012-ENSGALG00000015013|intergenic_region|ENSGALG00000015012-ENSGALG00000015013|||n.78735842G>A||||||	0/0	0/0	0/0	0/0	0/0	0/0	0/0	0/0	0/0	0/0	0/0	0/0	0/0	0/0	0/0	0/0	0/0	0/0	0/0	0/0	0/0	0/0	0/0	0/0	0/0	0/0	0/0	0/0	0/0	0/0	0/0	0/0	0/0	0/0	0/0	0/0	0/0	0/0	0/0	0/0	0/0	0/0
4	83674480	AX-76748190	A	G	.	.	PR;ANN=G|upstream_gene_variant|MODIFIER|ENSGALG00000054111|ENSGALG00000054111|transcript|ENSGALT00000103821.1|pseudogene||n.-1209A>G|||||1209|,G|intergenic_region|MODIFIER|ENSGALG00000036520-ENSGALG00000054111|ENSGALG00000036520-ENSGALG00000054111|intergenic_region|ENSGALG00000036520-ENSGALG00000054111|||n.83674480A>G||||||	0/0	1/.1	0/0	0/0	0/0	0/0	0/0	0/0	0/0	0/0	0/0	0/0	0/0	0/0	0/0	0/0	0/0	0/0	0/0	0/0	0/0	0/0	0/0	0/0	0/0	0/0	0/0	0/0	0/0	0/0	0/0	0/0	0/0	0/1	0/0	0/0	0/0	0/0	0/0	0/0	0/0	0/0
4	83682662	AX-76748212	G	T	.	.	PR;ANN=T|intron_variant|MODIFIER|ENSGALG00000054111|ENSGALG00000054111|transcript|ENSGALT00000103821.1|pseudogene|2/2|n.357-25G>T||||||	0/0	0/0	0/0	0/0	0/0	0/0	0/0	0/0	0/0	0/0	0/0	0/1	0/0	0/0	0/0	0/0	0/0	0/0	0/0	0/0	0/0	0/0	0/0	0/0	0/0	0/0	0/0	0/0	0/0	0/0	0/0	0/0	0/0	0/0	0/0	0/0	0/0	0/0	0/0	0/0	0/0	0/0
5	5452950	AX-76872985	C	T	.	.	PR;ANN=T|intron_variant|MODIFIER|PAX6|ENSGALG00000012123|transcript|ENSGALT00000090885.1|protein_coding|4/11|c.375+159G>A||||||,T|intron_variant|MODIFIER|ELP4|ENSGALG00000012127|transcript|ENSGALT00000104114.1|protein_coding|9/9|c.1507-24523C>T||||||,T|intron_variant|MODIFIER|PAX6|ENSGALG00000012123|transcript|ENSGALT00000019805.6|protein_coding|3/10|c.375+159G>A||||||,T|intron_variant|MODIFIER|P…	0/0	0/0	0/0	0/0	0/0	0/0	0/0	0/0	0/0	0/0	0/0	0/0	0/0	0/0	0/0	0/0	0/0	0/0	0/0	0/0	0/0	0/0	0/0	0/0	0/0	0/0	0/0	0/0	0/0	0/0	0/0	0/0	0/0	0/0	0/0	0/0	0/0	0/0	0/0	0/0	0/0	0/0
5	9219092	AX-76890742	G	A	.	.	PR;ANN=A|intron_variant|MODIFIER|ENSGALG00000049388|ENSGALG00000049388|transcript|ENSGALT00000096975.1|pseudogene|2/2|n.169+2094C>T||||||	0/0	0/0	0/0	0/0	0/0	0/0	0/0	0/0	0/0	0/0	0/0	0/0	0/0	0/0	0/0	0/0	0/0	0/0	0/0	0/0	0/0	0/0	0/0	0/0	0/0	0/0	0/0	0/0	0/0	0/0	0/0	0/0	0/0	0/0	0/0	0/0	0/0	0/0	0/0	0/0	0/0	0/0
5	12153030	AX-76776080	A	G	.	.	PR;ANN=G|intron_variant|MODIFIER|USH1C|ENSGALG00000006192|transcript|ENSGALT00000009990.6|protein_coding|18/20|c.1493-620T>C||||||	0/0	0/0	0/0	0/0	0/0	0/0	0/0	0/0	0/0	0/0	0/0	0/0	0/0	0/0	0/0	0/0	0/0	0/0	0/0	0/0	0/0	0/0	0/0	0/0	0/0	0/0	0/0	1/.1	0/0	0/0	0/0	0/0	0/0	0/1	0/1	0/1	0/0	0/0	0/1	0/0	0/0	0/0
5	12474174	AX-80739742	G	C	.	.	PR;ANN=C|intron_variant|MODIFIER|KCNC1|ENSGALG00000006220|transcript|ENSGALT00000010037.5|protein_coding|1/2|c.571-21514G>C||||||,C|intron_variant|MODIFIER|ENSGALG00000051468|ENSGALG00000051468|transcript|ENSGALT00000104857.1|pseudogene|1/2|n.63+9294C>G||||||,C|intron_variant|MODIFIER|ENSGALG00000051468|ENSGALG00000051468|transcript|ENSGALT00000101479.1|pseudogene|1/3|n.61-7747C>G||||||,C|intron_…	0/0	0/0	0/0	0/0	0/0	0/0	0/0	0/0	0/0	0/0	0/0	0/0	0/0	0/0	0/0	0/0	0/0	0/0	0/0	0/0	0/0	0/0	0/0	0/0	0/0	0/0	0/0	0/0	0/0	0/0	0/0	0/0	0/0	0/0	0/0	0/0	0/0	0/0	0/0	0/0	0/0	0/0
5	26222832	AX-76807146	G	A	.	.	PR;ANN=A|intron_variant|MODIFIER|UBR1|ENSGALG00000009249|transcript|ENSGALT00000015050.7|protein_coding|39/46|c.4550-245C>T||||||	0/0	0/0	0/0	0/0	0/0	0/0	0/0	0/0	0/0	0/0	0/0	0/0	0/0	0/0	0/0	0/0	0/0	0/0	0/0	0/0	0/0	0/0	0/0	0/0	0/0	0/0	0/0	0/0	0/0	0/0	0/0	0/0	0/0	0/0	0/0	0/0	0/0	0/0	0/0	0/0	0/0	0/0
5	26341608	AX-76807383	T	C	.	.	PR;ANN=C|intergenic_region|MODIFIER|PTGR2-ELMSAN1|ENSGALG00000009269-ENSGALG00000009282|intergenic_region|ENSGALG00000009269-ENSGALG00000009282|||n.26341608T>C||||||	0/0	0/0	0/0	0/0	0/0	0/0	0/0	0/0	0/0	0/0	0/0	0/0	0/0	0/0	0/0	0/0	0/0	0/0	0/0	0/0	0/0	0/0	0/0	0/0	0/0	0/0	0/0	0/0	0/0	0/0	0/0	0/0	0/0	0/0	0/0	0/0	0/0	0/0	0/0	0/0	0/0	0/0
5	26629555	AX-76808004	T	C	.	.	PR;ANN=C|intron_variant|MODIFIER|ENSGALG00000047486|ENSGALG00000047486|transcript|ENSGALT00000092891.1|protein_coding|8/9|c.813+1523A>G||||||WARNING_TRANSCRIPT_NO_STOP_CODON	0/0	0/0	0/0	0/0	0/0	0/0	0/0	0/0	0/0	0/0	0/0	0/0	0/0	0/0	0/0	0/0	0/0	0/0	0/0	0/0	0/0	0/0	0/0	0/0	0/0	0/0	0/0	0/0	0/0	0/0	0/0	0/0	0/0	0/0	0/0	0/0	0/0	0/0	0/0	0/0	0/0	0/0
5	26932786	AX-80982880	C	G	.	.	PR;ANN=G|intron_variant|MODIFIER|RGS6|ENSGALG00000009368|transcript|ENSGALT00000044464.3|protein_coding|15/16|c.1279-5766G>C||||||	0/0	0/0	0/0	0/0	0/0	0/0	0/0	0/0	0/0	0/0	0/0	0/0	0/0	0/0	0/0	0/0	0/0	0/0	0/0	0/0	0/0	0/0	0/0	0/0	0/0	0/0	0/0	0/0	0/0	0/0	0/0	0/0	0/0	0/0	0/0	0/0	0/0	0/0	0/0	0/0	0/0	0/0
5	26996102	AX-76808818	G	A	.	.	PR;ANN=A|intron_variant|MODIFIER|RGS6|ENSGALG00000009368|transcript|ENSGALT00000044464.3|protein_coding|2/16|c.85-4188C>T||||||	0/0	0/0	0/0	0/0	0/0	0/0	0/0	0/0	0/0	0/0	0/0	0/0	0/0	0/0	0/0	0/0	0/0	0/0	0/0	0/0	0/0	0/0	0/0	0/0	0/0	0/0	0/0	0/0	0/0	0/0	0/0	0/0	0/0	0/0	0/0	0/0	0/0	0/0	0/0	0/0	0/0	0/0
5	26998080	AX-80971333	A	T	.	.	PR;ANN=T|intron_variant|MODIFIER|RGS6|ENSGALG00000009368|transcript|ENSGALT00000044464.3|protein_coding|2/16|c.85-6166T>A||||||	0/0	0/0	0/0	0/0	0/0	0/0	0/0	0/0	0/0	0/0	0/0	0/0	0/0	0/0	0/0	0/0	0/0	0/0	0/0	0/0	0/0	0/0	0/0	0/0	0/0	0/0	0/0	0/0	0/0	0/0	0/0	0/0	0/0	0/0	0/0	0/0	0/0	0/0	0/0	0/0	0/0	0/0
5	27004757	AX-76808837	C	T	.	.	PR;ANN=T|intron_variant|MODIFIER|RGS6|ENSGALG00000009368|transcript|ENSGALT00000044464.3|protein_coding|2/16|c.85-12843G>A||||||	0/0	0/0	0/0	0/0	0/0	0/0	0/0	0/0	0/0	0/0	0/0	0/0	0/0	0/0	0/0	0/0	0/0	0/0	0/0	0/0	0/0	0/0	0/0	0/0	0/0	0/0	0/0	0/0	0/0	0/0	0/0	0/0	0/0	0/0	0/0	0/0	0/0	0/0	0/0	0/0	0/0	0/0
5	27061502	AX-76808964	T	C	.	.	PR;ANN=C|intron_variant|MODIFIER|RGS6|ENSGALG00000009368|transcript|ENSGALT00000044464.3|protein_coding|2/16|c.84+60797A>G||||||	0/0	0/1	0/0	0/0	0/0	0/0	0/0	0/0	0/0	0/0	0/0	0/0	0/0	0/0	0/0	0/0	0/0	0/0	0/0	0/0	0/0	0/0	0/0	0/0	0/0	0/0	0/0	0/0	0/0	0/0	0/0	0/0	0/0	0/0	0/0	0/0	0/0	0/0	0/0	0/0	0/0	0/0
5	27084107	AX-76809011	A	G	.	.	PR;ANN=G|intron_variant|MODIFIER|RGS6|ENSGALG00000009368|transcript|ENSGALT00000044464.3|protein_coding|2/16|c.84+38192T>C||||||	0/0	0/0	0/0	0/0	0/0	0/0	0/0	0/0	0/0	0/0	0/0	0/0	0/0	0/0	0/0	0/0	0/0	0/0	0/0	0/0	0/0	0/0	0/0	0/0	0/0	0/0	0/0	0/0	0/0	0/0	0/0	0/0	0/0	0/0	0/0	0/0	0/0	0/0	0/0	0/0	0/0	0/0
5	42370228	AX-76842785	T	C	.	.	PR;ANN=C|intergenic_region|MODIFIER|ENSGALG00000035807-FLRT2|ENSGALG00000035807-ENSGALG00000010589|intergenic_region|ENSGALG00000035807-ENSGALG00000010589|||n.42370228T>C||||||	0/0	0/0	0/0	0/0	0/0	0/0	0/0	0/0	0/0	0/0	0/0	0/0	0/0	0/0	0/0	0/0	0/0	0/0	0/0	0/0	0/0	0/0	0/0	0/0	0/0	0/0	0/0	0/0	0/0	0/0	0/0	0/0	0/0	0/0	0/0	0/0	0/0	0/0	0/0	0/0	0/0	0/0
6	4053681	AX-76957865	G	A	.	.	PR;ANN=A|intergenic_region|MODIFIER|ENSGALG00000049940-ENSGALG00000053920|ENSGALG00000049940-ENSGALG00000053920|intergenic_region|ENSGALG00000049940-ENSGALG00000053920|||n.4053681G>A||||||	0/0	0/0	0/0	0/0	0/0	0/0	0/0	0/0	0/0	0/0	0/0	0/0	0/0	0/0	0/0	0/0	0/0	0/0	0/0	0/0	0/0	0/0	0/0	0/0	0/0	0/0	0/0	0/0	0/0	0/0	0/0	0/0	0/0	0/0	0/0	0/0	0/0	0/0	0/0	0/0	0/0	0/0
6	4145125	AX-76958093	C	T	.	.	PR;ANN=T|upstream_gene_variant|MODIFIER|ENSGALG00000049078|ENSGALG00000049078|transcript|ENSGALT00000093830.1|pseudogene||n.-667G>A|||||667|,T|upstream_gene_variant|MODIFIER|ENSGALG00000049078|ENSGALG00000049078|transcript|ENSGALT00000104506.1|pseudogene||n.-409G>A|||||409|,T|intergenic_region|MODIFIER|ENSGALG00000049078-ENSGALG00000054100|ENSGALG00000049078-ENSGALG00000054100|intergenic_region|E…	0/0	0/0	0/0	0/0	0/0	0/0	0/0	0/0	0/0	0/0	0/0	0/0	0/0	0/0	0/0	0/0	0/0	0/0	0/0	0/0	0/0	0/0	0/0	0/0	0/0	0/0	0/0	0/0	0/0	0/0	0/0	0/0	0/0	0/0	0/0	0/0	0/0	0/0	0/0	0/0	0/0	0/0
6	4162986	AX-76958139	C	T	.	.	PR;ANN=T|intergenic_region|MODIFIER|ENSGALG00000049078-ENSGALG00000054100|ENSGALG00000049078-ENSGALG00000054100|intergenic_region|ENSGALG00000049078-ENSGALG00000054100|||n.4162986C>T||||||	0/0	0/0	0/0	0/0	0/0	0/0	0/0	0/0	0/0	0/0	0/0	0/0	0/0	0/0	0/0	0/0	0/0	0/0	0/0	0/0	0/0	0/0	0/0	0/0	0/0	0/0	0/0	0/0	0/0	0/0	0/0	0/0	0/0	0/0	0/0	0/0	0/0	0/0	0/0	0/0	0/0	0/0
6	4185484	AX-76958193	C	T	.	.	PR;ANN=T|intergenic_region|MODIFIER|ENSGALG00000049078-ENSGALG00000054100|ENSGALG00000049078-ENSGALG00000054100|intergenic_region|ENSGALG00000049078-ENSGALG00000054100|||n.4185484C>T||||||	0/0	0/0	0/0	0/0	0/0	0/0	0/0	0/0	0/0	0/0	0/0	0/0	0/0	0/0	0/0	0/0	0/0	0/0	0/0	0/0	0/0	0/0	0/0	0/0	0/0	0/0	0/0	0/0	0/0	0/0	0/0	0/0	0/0	0/0	0/0	0/0	0/0	0/0	0/0	0/0	0/0	0/0
6	4192152	AX-76958214	A	G	.	.	PR;ANN=G|intergenic_region|MODIFIER|ENSGALG00000049078-ENSGALG00000054100|ENSGALG00000049078-ENSGALG00000054100|intergenic_region|ENSGALG00000049078-ENSGALG00000054100|||n.4192152A>G||||||	0/0	0/0	0/0	0/0	0/0	0/0	0/0	0/0	0/0	0/0	0/0	0/0	0/0	0/0	0/0	0/0	0/0	0/0	0/0	0/0	0/0	0/0	0/0	0/0	0/0	0/0	0/0	0/0	0/0	0/0	0/0	0/0	0/0	0/0	0/0	0/0	0/0	0/0	0/0	0/0	0/0	0/0
6	28389305	AX-76938997	A	G	.	.	PR;ANN=G|intron_variant|MODIFIER|HABP2|ENSGALG00000008905|transcript|ENSGALT00000033102.5|protein_coding|1/13|c.75+1149A>G||||||	0/0	0/0	0/0	0/0	0/0	0/0	0/0	0/0	0/0	0/0	0/0	0/0	0/0	0/0	0/0	0/0	0/0	0/0	0/0	0/0	0/0	0/0	0/0	0/0	0/0	0/0	0/0	0/0	0/0	0/0	0/0	0/0	0/0	0/0	0/0	0/0	0/0	0/0	0/0	0/0	0/0	0/0
7	12447931	AX-76979320	C	T	.	.	PR;ANN=T|downstream_gene_variant|MODIFIER|ADAM23|ENSGALG00000008582|transcript|ENSGALT00000091998.1|protein_coding||c.*2456G>A|||||1843|,T|downstream_gene_variant|MODIFIER|ADAM23|ENSGALG00000008582|transcript|ENSGALT00000102669.1|protein_coding||c.*2456G>A|||||1843|,T|downstream_gene_variant|MODIFIER|ADAM23|ENSGALG00000008582|transcript|ENSGALT00000096860.1|protein_coding||c.*2418G>A|||||2418|,T|…	0/0	0/0	0/0	0/0	0/0	0/0	0/0	0/0	0/0	0/0	0/0	0/0	0/0	0/0	0/0	0/0	0/0	0/0	0/0	0/0	0/0	0/0	0/0	0/0	0/0	0/0	0/0	0/0	0/0	0/0	0/0	0/0	0/0	0/0	0/0	0/0	0/0	0/0	0/0	0/0	0/0	0/0
7	12449102	AX-76979322	A	G	.	.	PR;ANN=G|downstream_gene_variant|MODIFIER|ADAM23|ENSGALG00000008582|transcript|ENSGALT00000091998.1|protein_coding||c.*1285T>C|||||672|,G|downstream_gene_variant|MODIFIER|ADAM23|ENSGALG00000008582|transcript|ENSGALT00000102669.1|protein_coding||c.*1285T>C|||||672|,G|downstream_gene_variant|MODIFIER|ADAM23|ENSGALG00000008582|transcript|ENSGALT00000096860.1|protein_coding||c.*1247T>C|||||1247|,G|do…	0/0	0/0	0/0	0/0	0/0	0/0	0/0	0/0	0/0	0/0	0/0	0/0	0/0	0/0	0/0	0/0	0/0	0/0	0/0	0/0	0/0	0/0	0/0	0/0	0/0	0/0	0/0	0/0	0/0	0/0	0/0	0/0	0/0	0/0	0/0	0/0	0/0	0/0	0/0	0/0	0/0	0/0
7	14598663	AX-76984800	A	G	.	.	PR;ANN=G|intergenic_region|MODIFIER|UBE2E3-ENSGALG00000047806|ENSGALG00000020793-ENSGALG00000047806|intergenic_region|ENSGALG00000020793-ENSGALG00000047806|||n.14598663A>G||||||	0/0	0/0	0/0	0/0	0/0	0/0	0/0	0/0	0/0	0/0	0/0	0/0	0/0	0/0	0/0	0/0	0/0	0/0	0/0	0/0	0/0	0/0	0/0	0/0	0/0	0/0	0/0	0/0	0/0	0/0	0/0	0/0	0/0	0/0	0/0	0/0	0/0	0/0	0/0	0/0	0/0	0/0
7	14899818	AX-76985542	G	T	.	.	PR;ANN=T|intron_variant|MODIFIER|ZNF385B|ENSGALG00000009012|transcript|ENSGALT00000092643.1|protein_coding|2/8|c.443-27181G>T||||||,T|intron_variant|MODIFIER|ZNF385B|ENSGALG00000009012|transcript|ENSGALT00000038802.4|protein_coding|1/7|c.26-27181G>T||||||	0/0	0/0	0/0	0/0	0/0	0/0	0/0	0/0	0/0	0/0	0/0	0/0	0/1	0/0	0/0	0/0	0/0	0/0	0/0	0/0	0/0	0/0	0/0	0/0	0/0	0/0	0/0	0/0	0/0	0/0	0/0	0/0	0/0	0/0	0/0	0/0	0/0	0/0	0/0	0/0	0/0	0/0
7	14912626	AX-76985570	A	G	.	.	PR;ANN=G|intron_variant|MODIFIER|ZNF385B|ENSGALG00000009012|transcript|ENSGALT00000092643.1|protein_coding|2/8|c.443-14373A>G||||||,G|intron_variant|MODIFIER|ZNF385B|ENSGALG00000009012|transcript|ENSGALT00000038802.4|protein_coding|1/7|c.26-14373A>G||||||	0/0	0/0	0/0	0/0	0/0	0/0	0/0	0/0	0/0	0/0	0/0	0/0	0/1	0/0	0/0	0/0	0/0	0/0	0/0	0/0	0/0	0/0	0/0	0/0	0/0	0/0	0/0	0/0	0/0	0/0	0/0	0/0	0/0	0/0	0/0	0/0	0/0	0/0	0/0	0/0	0/0	0/0
7	16981096	AX-76990946	T	C	.	.	PR;ANN=C|intron_variant|MODIFIER|OLA1|ENSGALG00000009325|transcript|ENSGALT00000081538.2|protein_coding|5/11|c.418+10594T>C||||||,C|intron_variant|MODIFIER|OLA1|ENSGALG00000009325|transcript|ENSGALT00000015187.7|protein_coding|4/10|c.373+10594T>C||||||	0/0	0/0	0/0	0/0	0/0	0/0	0/0	0/0	0/0	0/0	0/0	0/0	0/0	0/0	0/0	0/0	0/0	0/0	0/0	0/0	0/0	0/0	0/0	0/0	0/0	0/0	0/0	0/0	0/0	0/0	0/0	0/0	0/0	0/0	0/0	0/0	0/0	0/0	0/0	0/0	0/0	0/0
7	19950539	AX-76999160	G	T	.	.	PR;ANN=T|intron_variant|MODIFIER|SCN3A|ENSGALG00000011040|transcript|ENSGALT00000017981.6|protein_coding|18/25|c.3655-217G>T||||||,T|intron_variant|MODIFIER|SCN3A|ENSGALG00000011040|transcript|ENSGALT00000052815.2|protein_coding|19/26|c.3448-217G>T||||||,T|intron_variant|MODIFIER|SCN3A|ENSGALG00000011040|transcript|ENSGALT00000069526.2|protein_coding|18/24|c.3655-217G>T||||||,T|intron_variant|MOD…	0/0	0/0	0/0	0/0	0/0	0/0	0/0	0/0	0/0	0/0	0/0	0/0	0/1	0/0	0/0	0/0	0/0	0/0	0/0	0/0	0/0	0/0	0/0	0/0	0/0	0/0	0/0	0/0	0/0	0/0	0/0	0/0	0/0	0/0	0/0	0/0	0/0	0/0	0/0	0/0	0/0	0/0
7	30143201	AX-77026099	A	G	.	.	PR;ANN=G|intergenic_region|MODIFIER|ENSGALG00000012177-ENSGALG00000055018|ENSGALG00000012177-ENSGALG00000055018|intergenic_region|ENSGALG00000012177-ENSGALG00000055018|||n.30143201A>G||||||	0/0	0/0	0/0	0/0	0/0	0/0	0/0	0/0	0/0	0/0	0/0	0/0	0/0	0/0	0/0	0/0	0/0	0/0	0/0	0/0	0/0	0/0	0/0	0/0	0/0	0/0	0/0	0/0	0/0	0/0	0/0	0/0	0/1	0/1	0/0	0/0	0/0	0/0	0/0	0/0	0/0	0/0
7	31344143	AX-77029323	G	A	.	.	PR;ANN=A|intergenic_region|MODIFIER|ENSGALG00000052507-SPOPL|ENSGALG00000052507-ENSGALG00000012380|intergenic_region|ENSGALG00000052507-ENSGALG00000012380|||n.31344143G>A||||||	0/0	0/1	0/0	0/0	0/0	0/0	0/0	0/0	0/0	0/0	0/0	0/0	0/0	0/0	0/0	0/0	0/0	0/0	0/0	0/0	0/0	0/0	0/0	0/0	0/0	0/0	0/0	0/0	0/0	0/0	0/0	0/0	0/0	0/0	0/0	0/0	0/0	0/0	0/0	0/0	0/0	0/0
8	6794375	AX-77116266	G	A	.	.	PR;ANN=A|upstream_gene_variant|MODIFIER|RALGPS2|ENSGALG00000004273|transcript|ENSGALT00000006794.5|protein_coding||c.-2937C>T|||||2623|,A|intergenic_region|MODIFIER|RALGPS2-ENSGALG00000047703|ENSGALG00000004273-ENSGALG00000047703|intergenic_region|ENSGALG00000004273-ENSGALG00000047703|||n.6794375G>A||||||	0/1	0/1	0/1	0/0	0/0	0/0	0/0	0/0	0/0	0/0	0/0	0/0	0/0	0/0	0/0	0/0	0/0	0/0	0/0	0/0	0/0	0/0	0/0	0/0	0/0	0/0	0/0	0/0	0/0	0/0	0/0	0/0	0/1	0/0	0/0	0/0	0/0	0/0	0/0	0/0	0/1	0/1
8	7584309	AX-77118279	A	G	.	.	PR;ANN=G|intron_variant|MODIFIER|RABGAP1L|ENSGALG00000004578|transcript|ENSGALT00000033607.4|protein_coding|14/20|c.1827+443T>C||||||,G|intron_variant|MODIFIER|RABGAP1L|ENSGALG00000004578|transcript|ENSGALT00000071866.2|protein_coding|13/18|c.1827+443T>C||||||	1/.1	1/.1	1/.1	0/0	0/0	0/0	0/0	0/0	0/0	0/0	0/0	0/0	0/0	0/0	0/0	0/0	0/0	0/0	0/0	0/0	0/0	0/0	0/0	0/0	0/0	0/0	0/0	1/.1	0/0	0/0	0/0	1/.1	1/.1	1/.1	1/.1	1/.1	1/.1	0/0	1/.1	0/0	1/.1	1/.1
8	7655400	AX-77118455	A	C	.	.	PR;ANN=C|intron_variant|MODIFIER|RABGAP1L|ENSGALG00000004578|transcript|ENSGALT00000033607.4|protein_coding|11/20|c.1468+844T>G||||||,C|intron_variant|MODIFIER|RABGAP1L|ENSGALG00000004578|transcript|ENSGALT00000071866.2|protein_coding|10/18|c.1468+844T>G||||||	0/0	0/0	0/0	0/0	0/0	0/0	0/0	0/0	0/0	0/0	0/0	0/0	0/0	0/0	0/0	0/0	0/0	0/0	0/0	0/0	0/0	0/0	0/0	0/0	0/0	0/0	0/0	0/0	0/0	0/0	0/0	0/0	0/0	0/0	0/0	0/0	0/0	0/0	0/0	0/0	0/0	0/0
8	8254418	AX-77119945	G	A	.	.	PR;ANN=A|intron_variant|MODIFIER|C1orf21|ENSGALG00000020922|transcript|ENSGALT00000033576.5|protein_coding|2/5|c.94+6199G>A||||||,A|intron_variant|MODIFIER|C1orf21|ENSGALG00000020922|transcript|ENSGALT00000102914.1|protein_coding|2/5|c.94+6199G>A||||||	0/0	0/0	0/0	0/0	0/0	0/0	0/0	0/0	0/0	0/0	0/0	0/0	0/0	0/0	0/0	0/0	0/0	0/0	0/0	0/0	0/0	0/0	0/0	0/0	0/0	0/0	0/0	0/0	0/0	0/0	0/0	0/0	0/0	0/0	0/0	0/0	0/0	0/0	0/0	0/0	0/0	0/0
8	11243150	AX-77059497	C	A	.	.	PR;ANN=A|intron_variant|MODIFIER|SWT1|ENSGALG00000034230|transcript|ENSGALT00000053059.3|protein_coding|8/17|c.1349-269G>T||||||	0/0	0/0	0/0	0/0	0/0	0/0	0/0	0/0	0/0	0/0	0/0	0/0	0/0	0/0	0/0	0/0	0/0	0/0	0/0	0/0	0/0	0/0	0/0	0/0	0/0	0/0	0/0	0/0	0/0	0/0	0/0	0/0	0/0	0/0	0/0	0/0	0/0	0/0	0/0	0/0	0/0	0/0
8	16188680	AX-77072680	T	C	.	.	PR;ANN=C|intergenic_region|MODIFIER|ENSGALG00000049177-HS2ST1|ENSGALG00000049177-ENSGALG00000028423|intergenic_region|ENSGALG00000049177-ENSGALG00000028423|||n.16188680T>C||||||	0/0	0/0	0/0	0/0	0/0	0/0	0/0	0/0	0/0	0/0	0/0	0/0	0/0	0/0	0/0	0/0	0/0	0/0	0/0	0/0	0/0	0/0	0/0	0/0	0/0	0/0	0/0	0/0	0/0	0/0	0/0	0/0	0/1	0/1	0/1	0/0	0/0	0/0	0/0	0/0	0/0	0/0
8	26762633	AX-77100634	T	C	.	.	PR;ANN=C|intron_variant|MODIFIER|FGGY|ENSGALG00000010879|transcript|ENSGALT00000053156.2|protein_coding|3/18|c.-77-7163T>C||||||,C|intron_variant|MODIFIER|FGGY|ENSGALG00000010879|transcript|ENSGALT00000055523.2|protein_coding|2/17|c.-77-7163T>C||||||,C|intron_variant|MODIFIER|FGGY|ENSGALG00000010879|transcript|ENSGALT00000055431.2|protein_coding|2/17|c.-77-7163T>C||||||	0/0	0/0	0/0	0/0	0/0	0/0	0/0	0/0	0/0	0/0	0/0	0/0	0/0	0/0	0/0	0/0	0/0	0/0	0/0	0/0	0/0	0/0	0/0	0/0	0/0	0/0	0/0	0/0	0/0	0/0	0/0	0/0	0/0	0/0	0/0	0/0	0/0	0/0	0/0	0/0	0/0	0/0
8	26860903	AX-77100913	A	G	.	.	PR;ANN=G|upstream_gene_variant|MODIFIER|FGGY|ENSGALG00000010879|transcript|ENSGALT00000059290.2|protein_coding||c.-2832A>G|||||2820|,G|intron_variant|MODIFIER|FGGY|ENSGALG00000010879|transcript|ENSGALT00000017683.6|protein_coding|1/15|c.-13+1476A>G||||||,G|intron_variant|MODIFIER|FGGY|ENSGALG00000010879|transcript|ENSGALT00000053156.2|protein_coding|4/18|c.-12-2820A>G||||||,G|intron_variant|MODIF…	0/0	0/0	0/0	0/0	0/0	0/0	0/0	0/0	0/0	0/0	0/1	0/0	0/0	0/0	0/0	0/0	0/0	0/0	0/0	0/0	0/0	0/0	0/0	0/0	0/0	0/0	0/0	0/0	0/0	0/0	0/0	0/1	0/0	0/0	0/0	0/0	0/1	0/0	0/0	0/0	0/0	0/0
8	27593740	AX-77103143	G	A	.	.	PR;ANN=A|intron_variant|MODIFIER|NFIA|ENSGALG00000010924|transcript|ENSGALT00000049728.2|protein_coding|8/10|c.1136-2606G>A||||||,A|intron_variant|MODIFIER|NFIA|ENSGALG00000010924|transcript|ENSGALT00000038017.4|protein_coding|7/10|c.1076-2606G>A||||||,A|intron_variant|MODIFIER|NFIA|ENSGALG00000010924|transcript|ENSGALT00000089720.2|protein_coding|7/9|c.1076-2606G>A||||||,A|intron_variant|MODIFIE…	0/0	0/0	0/0	0/0	0/0	0/0	0/0	0/0	0/0	0/0	0/0	0/0	0/0	0/0	0/0	0/0	0/0	0/0	0/0	0/0	0/0	0/0	0/0	0/0	0/0	0/0	0/0	0/0	0/0	0/0	0/0	0/0	0/0	0/0	0/0	0/0	0/0	0/0	0/0	0/0	0/0	0/0
9	2235649	AX-80976941	G	C	.	.	PR;ANN=C|intron_variant|MODIFIER|ENSGALG00000046796|ENSGALG00000046796|transcript|ENSGALT00000091229.1|pseudogene|2/2|n.638-424G>C||||||,C|intron_variant|MODIFIER|ENSGALG00000046796|ENSGALG00000046796|transcript|ENSGALT00000091715.1|pseudogene|2/2|n.227-424G>C||||||	0/0	0/0	0/0	0/0	0/0	0/0	0/0	0/0	0/0	0/0	0/0	0/0	0/0	0/0	0/0	0/0	0/0	0/0	0/0	0/0	0/0	0/0	0/0	0/0	0/0	0/0	0/0	0/0	0/0	0/0	0/0	0/0	0/0	0/0	0/0	0/0	0/0	0/0	0/0	0/0	0/0	0/0
9	4940662	AX-77173302	C	T	.	.	PR;ANN=T|synonymous_variant|LOW|D2HGDH|ENSGALG00000039535|transcript|ENSGALT00000059515.2|protein_coding|3/9|c.453G>A|p.Gly151Gly|1312/3947|453/1626|151/541||WARNING_REF_DOES_NOT_MATCH_GENOME,T|downstream_gene_variant|MODIFIER|ING5|ENSGALG00000006317|transcript|ENSGALT00000033591.6|protein_coding||c.*5573G>A|||||2716|	0/0	0/0	0/0	0/0	0/0	0/0	0/0	0/0	0/0	0/0	0/0	0/0	0/0	0/0	0/0	0/0	0/0	0/0	0/0	0/0	0/0	0/0	0/0	0/0	0/0	0/0	0/0	0/0	0/0	0/0	0/0	0/0	0/0	0/0	0/0	0/0	0/0	0/0	0/0	0/0	0/0	0/0
9	5195646	AX-77173992	T	C	.	.	PR;ANN=C|intron_variant|MODIFIER|FARP2|ENSGALG00000005788|transcript|ENSGALT00000009299.6|protein_coding|2/26|c.205-1200T>C||||||,C|intron_variant|MODIFIER|FARP2|ENSGALG00000005788|transcript|ENSGALT00000057227.2|protein_coding|2/26|c.205-1200T>C||||||,C|intron_variant|MODIFIER|FARP2|ENSGALG00000005788|transcript|ENSGALT00000076132.2|protein_coding|1/25|c.205-1200T>C||||||	0/0	0/0	0/0	0/0	0/0	0/0	0/0	0/0	0/0	0/0	0/0	0/0	0/0	0/0	0/0	0/0	0/0	0/0	0/0	0/0	0/0	0/0	0/0	0/0	0/0	0/0	0/0	0/0	0/0	0/0	0/0	0/0	0/0	0/0	0/0	0/0	0/0	0/0	0/0	0/0	0/0	0/0
9	6568230	AX-77177872	G	T	.	.	PR;ANN=T|intergenic_region|MODIFIER|ENSGALG00000051338-ENSGALG00000054788|ENSGALG00000051338-ENSGALG00000054788|intergenic_region|ENSGALG00000051338-ENSGALG00000054788|||n.6568230G>T||||||	0/0	0/0	0/0	0/0	0/0	0/0	0/0	0/0	0/0	0/0	0/0	0/0	0/0	0/0	0/0	0/0	0/0	0/0	0/0	0/0	0/0	0/0	0/0	0/0	0/0	0/0	0/0	0/0	0/0	0/0	0/0	0/1	0/0	0/0	0/0	0/0	0/0	0/0	0/0	0/0	0/0	0/0
9	6570114	AX-77177879	C	A	.	.	PR;ANN=A|intergenic_region|MODIFIER|ENSGALG00000051338-ENSGALG00000054788|ENSGALG00000051338-ENSGALG00000054788|intergenic_region|ENSGALG00000051338-ENSGALG00000054788|||n.6570114C>A||||||	0/0	0/0	0/0	0/0	0/0	0/0	0/0	0/0	0/0	0/0	0/0	0/0	0/0	0/0	0/0	0/0	0/0	0/0	0/0	0/0	0/0	0/0	0/0	0/0	0/0	0/0	0/0	0/0	0/0	0/0	0/0	0/0	0/0	0/0	0/0	0/0	0/0	0/0	0/0	0/0	0/0	0/0
9	6570739	AX-77177880	T	G	.	.	PR;ANN=G|intergenic_region|MODIFIER|ENSGALG00000051338-ENSGALG00000054788|ENSGALG00000051338-ENSGALG00000054788|intergenic_region|ENSGALG00000051338-ENSGALG00000054788|||n.6570739T>G||||||	0/0	0/0	0/0	0/0	0/0	0/0	0/0	0/0	0/0	0/0	0/0	./.	0/0	0/0	0/0	0/0	0/0	0/0	0/0	0/0	0/0	0/0	0/0	0/0	0/0	0/0	0/0	0/0	0/0	0/0	0/0	0/0	0/0	0/0	0/0	0/0	0/0	0/0	0/0	0/0	0/0	0/0
9	6571070	AX-77177884	G	A	.	.	PR;ANN=A|intergenic_region|MODIFIER|ENSGALG00000051338-ENSGALG00000054788|ENSGALG00000051338-ENSGALG00000054788|intergenic_region|ENSGALG00000051338-ENSGALG00000054788|||n.6571070G>A||||||	0/0	0/0	0/0	0/0	0/0	0/0	0/0	0/0	0/0	0/0	0/0	0/0	0/0	0/0	0/0	0/0	0/0	0/0	0/0	0/0	0/0	0/0	0/0	0/0	0/0	0/0	0/0	0/0	0/0	0/0	0/0	0/0	0/0	0/0	./.	0/0	0/0	0/0	./.	0/0	0/0	0/0
10	3934260	AX-75609829	C	T	.	.	PR;ANN=T|intron_variant|MODIFIER|NRG4|ENSGALG00000002952|transcript|ENSGALT00000004664.6|protein_coding|4/7|c.105-290C>T||||||WARNING_TRANSCRIPT_NO_STOP_CODON	0/0	0/0	0/0	0/0	0/0	0/0	0/0	0/0	0/0	0/0	0/1	0/0	0/0	0/0	0/0	0/0	0/0	0/0	0/0	0/0	0/0	0/0	0/0	0/0	0/0	0/0	0/0	0/1	0/0	0/0	0/0	0/0	0/1	0/0	0/0	0/0	0/0	0/0	0/0	0/0	0/0	0/0
10	4156036	AX-75610525	T	C	.	.	PR;ANN=C|upstream_gene_variant|MODIFIER|WDR61|ENSGALG00000003221|transcript|ENSGALT00000053720.2|protein_coding||c.-5087T>C|||||4940|,C|intron_variant|MODIFIER|CRABP-I|ENSGALG00000003193|transcript|ENSGALT00000034639.4|protein_coding|3/3|c.363+1872A>G||||||	0/0	0/0	0/0	0/0	0/0	0/0	0/0	0/0	0/0	0/0	0/0	0/0	0/0	0/0	0/0	0/0	0/0	0/0	0/0	0/0	0/0	0/0	0/0	0/0	0/0	0/0	0/0	0/0	0/0	0/0	0/0	0/0	0/0	0/0	0/0	0/0	0/0	0/0	0/0	0/0	0/0	0/0
10	4230646	AX-75610775	A	G	.	.	PR;ANN=G|downstream_gene_variant|MODIFIER|ACSBG1|ENSGALG00000003286|transcript|ENSGALT00000005199.7|protein_coding||c.*3348A>G|||||2874|,G|intron_variant|MODIFIER|IDH3A|ENSGALG00000037401|transcript|ENSGALT00000087067.2|protein_coding|10/10|c.1018-594T>C||||||	0/0	0/0	0/0	0/0	0/0	0/0	0/0	0/0	0/0	0/0	0/0	0/0	0/0	0/0	0/0	0/0	0/0	0/0	0/0	0/0	0/0	0/0	0/0	0/0	0/0	0/0	0/0	0/0	0/0	0/0	0/0	0/0	0/0	0/0	0/0	0/0	0/0	0/0	0/0	0/0	0/0	0/0
10	4480187	AX-75611594	A	G	.	.	PR;ANN=G|downstream_gene_variant|MODIFIER|HERC1|ENSGALG00000003381|transcript|ENSGALT00000005344.6|protein_coding||c.*623A>G|||||623|,G|downstream_gene_variant|MODIFIER|FBXL22|ENSGALG00000047464|transcript|ENSGALT00000101234.1|protein_coding||c.*3021T>C|||||1594|,G|intergenic_region|MODIFIER|HERC1-FBXL22|ENSGALG00000003381-ENSGALG00000047464|intergenic_region|ENSGALG00000003381-ENSGALG00000047464…	0/0	0/0	0/0	0/0	0/0	0/0	0/0	0/0	0/0	0/0	0/0	0/0	0/0	0/0	0/0	0/0	0/0	0/0	0/0	0/0	0/0	0/0	0/0	0/0	0/0	0/0	0/0	0/1	0/0	0/0	0/0	0/0	0/1	0/0	0/0	0/0	0/0	0/0	0/0	0/0	0/0	0/0
10	11350927	AX-75573283	G	A	.	.	PR;ANN=A|intron_variant|MODIFIER|GATM|ENSGALG00000023435|transcript|ENSGALT00000038740.3|protein_coding|2/8|c.285+1261G>A||||||	0/0	0/0	0/0	0/0	0/0	0/0	0/0	0/0	0/0	0/0	0/0	0/0	0/0	0/0	0/0	0/0	0/0	0/0	0/0	0/0	0/0	0/0	0/0	0/0	0/0	0/0	0/0	0/0	0/0	0/0	0/0	0/0	0/0	0/0	0/0	0/0	0/0	0/0	0/0	0/0	0/0	0/0
10	11399615	AX-75573448	G	A	.	.	PR;ANN=A|intron_variant|MODIFIER|PDE8A|ENSGALG00000005992|transcript|ENSGALT00000060009.3|protein_coding|1/18|c.282+1893G>A||||||	0/0	0/0	0/0	0/0	0/0	0/0	0/0	0/0	0/0	0/0	0/0	0/0	0/0	0/0	0/0	0/0	0/0	0/0	0/0	0/0	0/0	0/0	0/0	0/0	0/0	0/0	0/0	0/0	0/0	0/0	0/0	0/0	0/0	0/0	0/0	0/0	0/0	0/0	0/0	0/0	0/0	0/0
10	11435111	AX-75573570	A	G	.	.	PR;ANN=G|intron_variant|MODIFIER|PDE8A|ENSGALG00000005992|transcript|ENSGALT00000060009.3|protein_coding|1/18|c.283-36012A>G||||||	0/0	0/0	0/0	0/0	0/0	0/0	0/0	0/0	0/0	0/0	0/0	0/0	0/0	0/0	0/0	0/0	0/0	0/0	0/0	0/0	0/0	0/0	0/0	0/0	0/0	0/0	0/0	0/0	0/0	0/0	0/0	0/0	0/0	0/0	0/0	0/0	0/0	0/0	0/0	0/0	0/0	0/0
10	11440318	AX-75573585	G	A	.	.	PR;ANN=A|intron_variant|MODIFIER|PDE8A|ENSGALG00000005992|transcript|ENSGALT00000060009.3|protein_coding|1/18|c.283-30805G>A||||||	0/0	0/0	0/0	0/0	0/0	0/0	0/0	0/0	0/0	0/0	0/0	0/0	0/0	0/0	0/0	0/0	0/0	0/0	0/0	0/0	0/0	0/0	0/0	0/0	0/0	0/0	0/0	0/0	0/0	0/0	0/0	0/0	0/0	0/0	0/0	0/0	0/0	0/0	0/0	0/0	0/0	0/0
10	11597115	AX-75574149	G	A	.	.	PR;ANN=A|intergenic_region|MODIFIER|HOMER2-FAM103A1|ENSGALG00000006008-ENSGALG00000006010|intergenic_region|ENSGALG00000006008-ENSGALG00000006010|||n.11597115G>A||||||	0/0	0/0	0/0	0/0	0/0	0/0	0/0	0/0	0/0	0/0	0/0	0/0	0/0	0/0	0/0	0/0	0/0	0/0	0/0	0/0	0/0	0/0	0/0	0/0	0/0	0/0	0/0	0/0	0/0	0/0	0/0	0/0	0/0	0/0	0/0	0/0	0/0	0/0	0/0	0/0	0/0	0/0
10	11602919	AX-75574178	C	T	.	.	PR;ANN=T|intergenic_region|MODIFIER|HOMER2-FAM103A1|ENSGALG00000006008-ENSGALG00000006010|intergenic_region|ENSGALG00000006008-ENSGALG00000006010|||n.11602919C>T||||||	0/0	0/0	0/0	0/0	0/0	0/0	0/0	0/0	0/0	0/0	0/0	0/0	0/0	0/0	0/0	0/0	0/0	0/0	0/0	0/0	0/0	0/0	0/0	0/0	0/0	0/0	0/0	0/0	0/0	0/0	0/0	0/0	0/0	0/0	0/0	0/0	0/0	0/0	0/0	0/0	0/0	0/0
10	11610687	AX-75574212	T	G	.	.	PR;ANN=G|intergenic_region|MODIFIER|HOMER2-FAM103A1|ENSGALG00000006008-ENSGALG00000006010|intergenic_region|ENSGALG00000006008-ENSGALG00000006010|||n.11610687T>G||||||	0/0	0/0	0/0	0/0	0/0	0/0	0/0	0/0	0/0	0/0	0/0	0/0	0/0	0/0	0/0	0/0	0/0	0/0	0/0	0/0	0/0	0/0	0/0	0/0	0/0	0/0	0/0	0/0	0/0	0/0	0/0	0/0	0/0	0/0	0/0	0/0	0/0	0/0	0/0	0/0	0/0	0/0
10	11646463	AX-75574327	G	A	.	.	PR;ANN=A|upstream_gene_variant|MODIFIER|ENSGALG00000026607|ENSGALG00000026607|transcript|ENSGALT00000044915.3|protein_coding||c.-3909C>T|||||3893|WARNING_TRANSCRIPT_NO_START_CODON,A|intron_variant|MODIFIER|BTBD1|ENSGALG00000006020|transcript|ENSGALT00000009692.6|protein_coding|6/7|c.826-1379C>T||||||	0/0	0/0	0/0	0/0	0/0	0/0	0/0	0/0	0/0	0/0	0/0	0/0	0/0	0/0	0/0	0/0	0/0	0/0	0/0	0/0	0/0	0/0	0/0	0/0	0/0	0/0	0/0	0/0	0/0	0/0	0/0	0/0	0/0	0/0	0/0	0/0	0/0	0/0	0/0	0/0	0/0	0/0
10	11650066	AX-75574339	A	G	.	.	PR;ANN=G|intron_variant|MODIFIER|BTBD1|ENSGALG00000006020|transcript|ENSGALT00000009692.6|protein_coding|3/7|c.346+215T>C||||||	0/0	0/0	0/0	0/0	0/0	0/0	0/0	0/0	0/0	0/0	0/0	0/0	0/0	0/0	0/0	0/0	0/0	0/0	0/0	0/0	0/0	0/0	0/0	0/0	0/0	0/0	0/0	0/0	0/0	0/0	0/0	0/0	0/0	0/0	0/0	0/0	0/0	0/0	0/0	0/0	0/0	0/0
10	11659049	AX-75574366	C	A	.	.	PR;ANN=A|upstream_gene_variant|MODIFIER|BTBD1|ENSGALG00000006020|transcript|ENSGALT00000009692.6|protein_coding||c.-2978G>T|||||2589|,A|intergenic_region|MODIFIER|BTBD1-TM6SF1|ENSGALG00000006020-ENSGALG00000006027|intergenic_region|ENSGALG00000006020-ENSGALG00000006027|||n.11659049C>A||||||	0/0	0/0	0/0	0/0	0/0	0/0	0/0	0/0	0/0	0/0	0/0	0/0	0/0	0/0	0/0	0/0	0/0	0/0	0/0	0/0	0/0	0/0	0/0	0/0	0/0	0/0	0/0	0/0	0/0	0/0	0/0	0/0	0/0	0/0	0/0	0/0	0/0	0/0	0/0	0/0	0/0	0/0
10	13275394	AX-75580138	T	C	.	.	PR;ANN=C|upstream_gene_variant|MODIFIER|ENSGALG00000049602|ENSGALG00000049602|transcript|ENSGALT00000105641.1|pseudogene||n.-4685A>G|||||4685|,C|downstream_gene_variant|MODIFIER|TICRR|ENSGALG00000006631|transcript|ENSGALT00000010711.7|protein_coding||c.*3963A>G|||||3638|,C|intron_variant|MODIFIER|KIF7|ENSGALG00000006611|transcript|ENSGALT00000105495.1|protein_coding|13/16|c.3153+60T>C||||||,C|int…	0/0	0/0	0/0	0/0	0/0	0/0	0/0	0/0	0/0	0/0	0/0	0/0	0/0	0/0	0/0	0/0	0/0	0/0	0/0	0/0	0/0	0/0	0/0	0/0	0/0	0/0	0/0	0/0	0/0	0/0	0/0	0/0	0/0	0/0	0/0	0/0	0/0	0/0	0/0	0/0	0/0	0/0
10	17161146	AX-75593691	G	A	.	.	PR;ANN=A|intron_variant|MODIFIER|IGF1R|ENSGALG00000040651|transcript|ENSGALT00000074990.2|protein_coding|3/20|c.954-30C>T||||||	0/0	0/0	0/0	0/0	0/0	0/0	0/0	0/0	0/0	0/0	0/0	0/0	0/0	0/0	0/0	0/0	0/0	0/0	0/0	0/0	0/0	0/0	0/0	0/0	0/0	0/0	0/0	0/0	0/0	0/0	0/0	0/0	0/0	0/0	0/0	0/0	0/0	0/0	0/0	0/0	0/0	0/0
11	11548352	AX-75633384	T	C	.	.	PR;ANN=C|upstream_gene_variant|MODIFIER|CDH5|ENSGALG00000032349|transcript|ENSGALT00000063435.2|protein_coding||c.-575A>G|||||454|,C|intergenic_region|MODIFIER|CDH5-ENSGALG00000051793|ENSGALG00000032349-ENSGALG00000051793|intergenic_region|ENSGALG00000032349-ENSGALG00000051793|||n.11548352T>C||||||	0/0	0/0	0/0	0/0	0/0	0/0	0/0	0/0	0/0	0/0	0/0	0/0	0/0	0/0	0/0	0/0	0/0	0/0	0/0	0/0	0/0	0/0	0/0	0/0	0/0	0/0	0/0	0/0	0/0	0/0	0/0	0/0	0/0	0/0	0/0	0/0	0/0	0/0	0/0	0/0	0/0	0/0
12	12356448	AX-75685046	G	A	.	.	PR;ANN=A|intergenic_region|MODIFIER|C3orf67-ENSGALG00000050643|ENSGALG00000007168-ENSGALG00000050643|intergenic_region|ENSGALG00000007168-ENSGALG00000050643|||n.12356448G>A||||||	0/0	0/0	0/0	0/0	0/0	0/0	0/0	0/0	0/0	0/0	0/0	0/0	0/0	0/0	0/0	0/0	0/0	0/0	0/0	0/0	0/0	0/0	0/0	0/0	0/0	0/0	0/0	0/0	0/0	0/0	0/0	0/0	0/0	0/0	0/0	0/0	0/0	0/0	0/0	0/0	0/0	0/0
12	16338646	AX-75696934	G	A	.	.	PR;ANN=A|intron_variant|MODIFIER|FOXP1|ENSGALG00000007769|transcript|ENSGALT00000075651.2|protein_coding|10/17|c.1089+1086C>T||||||,A|intron_variant|MODIFIER|FOXP1|ENSGALG00000007769|transcript|ENSGALT00000012606.5|protein_coding|10/17|c.1089+1086C>T||||||	0/0	0/0	0/0	0/0	0/0	0/0	0/0	0/0	0/0	0/0	0/0	0/0	0/0	0/0	0/0	0/0	0/0	0/0	0/0	0/0	0/0	0/0	0/0	0/0	0/0	0/0	0/0	0/0	0/0	0/0	0/0	0/0	0/0	0/0	0/0	0/0	0/0	0/0	0/0	0/0	0/0	0/0
13	2316749	AX-75751078	A	G	.	.	PR;ANN=G|upstream_gene_variant|MODIFIER|APBB3|ENSGALG00000001132|transcript|ENSGALT00000106877.1|protein_coding||c.-4638T>C|||||4638|WARNING_TRANSCRIPT_NO_STOP_CODON,G|upstream_gene_variant|MODIFIER|APBB3|ENSGALG00000001132|transcript|ENSGALT00000001704.6|protein_coding||c.-3793T>C|||||3793|WARNING_TRANSCRIPT_NO_STOP_CODON,G|intergenic_region|MODIFIER|APBB3-ENSGALG00000052502|ENSGALG00000001132-E…	0/0	0/0	0/0	0/0	0/0	0/0	0/0	0/0	0/0	0/0	0/0	0/0	0/0	0/0	0/0	0/0	0/0	0/0	0/0	0/0	0/0	0/0	0/0	0/0	0/0	0/0	0/0	0/0	0/0	0/0	0/0	0/0	0/0	0/0	0/0	0/0	0/0	0/0	0/0	0/0	0/0	0/0
13	3781469	AX-75754651	G	A	.	.	PR;ANN=A|intron_variant|MODIFIER|ENSGALG00000051535|ENSGALG00000051535|transcript|ENSGALT00000102120.1|pseudogene|1/5|n.29+7628G>A||||||	0/0	0/0	0/0	0/0	0/0	0/0	0/0	0/0	0/0	0/0	0/0	0/0	0/0	0/0	0/0	0/0	0/0	0/0	0/0	0/0	0/0	0/0	0/0	0/0	0/0	0/0	0/0	0/0	0/0	0/0	0/0	0/0	0/0	0/0	0/0	0/0	0/0	0/0	0/0	0/0	0/0	0/0
13	3783903	AX-75754655	T	C	.	.	PR;ANN=C|intron_variant|MODIFIER|ENSGALG00000051535|ENSGALG00000051535|transcript|ENSGALT00000102120.1|pseudogene|1/5|n.29+10062T>C||||||	0/0	0/0	0/0	0/0	0/0	0/0	0/0	0/0	0/0	0/0	0/0	0/0	0/0	0/0	0/0	0/0	0/0	0/0	0/0	0/0	0/0	0/0	0/0	0/0	0/0	0/0	0/0	0/0	0/0	0/0	0/0	0/0	0/0	0/0	0/0	0/0	0/0	0/0	0/0	0/0	0/0	0/0
13	12578180	AX-75736699	G	A	.	.	PR;ANN=A|intergenic_region|MODIFIER|SGCD-ENSGALG00000047972|ENSGALG00000003886-ENSGALG00000047972|intergenic_region|ENSGALG00000003886-ENSGALG00000047972|||n.12578180G>A||||||	./.	0/0	0/0	0/0	0/0	0/0	0/0	0/0	0/0	0/0	0/0	0/0	0/0	0/0	0/0	0/0	0/0	0/0	0/0	0/0	0/0	0/0	0/0	0/0	0/0	0/0	0/0	0/0	0/0	0/0	0/0	0/0	0/0	0/0	0/0	0/0	0/0	0/0	0/0	0/0	0/0	0/0
13	12749701	AX-75737119	A	C	.	.	PR;ANN=C|upstream_gene_variant|MODIFIER|CNOT8|ENSGALG00000003950|transcript|ENSGALT00000084199.2|protein_coding||c.-3988T>G|||||3877|,C|intron_variant|MODIFIER|FAXDC2|ENSGALG00000003972|transcript|ENSGALT00000006327.5|protein_coding|1/9|c.-59-1083A>C||||||,C|intron_variant|MODIFIER|FAXDC2|ENSGALG00000003972|transcript|ENSGALT00000092181.1|protein_coding|1/9|c.-59-1083A>C||||||	0/0	0/0	0/0	0/0	0/0	0/0	0/0	0/0	0/0	0/0	0/0	0/0	0/1	0/0	0/0	0/0	0/0	0/0	0/0	0/0	0/0	0/0	0/0	0/0	0/0	0/0	0/0	0/0	0/0	0/0	0/0	0/0	0/0	0/0	0/0	0/0	0/0	0/0	0/0	0/1	0/0	0/0
14	505949	AX-75799081	A	G	.	.	PR;ANN=G|upstream_gene_variant|MODIFIER|RRN3|ENSGALG00000041989|transcript|ENSGALT00000047238.2|protein_coding||c.-5047T>C|||||4894|,G|upstream_gene_variant|MODIFIER|RRN3|ENSGALG00000041989|transcript|ENSGALT00000059740.2|protein_coding||c.-5047T>C|||||4914|,G|downstream_gene_variant|MODIFIER|RSL1D1|ENSGALG00000033690|transcript|ENSGALT00000076757.2|protein_coding||c.*4286T>C|||||3642|,G|intergen…	0/0	0/0	0/0	0/0	0/0	0/0	0/0	0/0	0/0	0/0	0/0	0/1	0/0	0/0	0/1	0/0	0/0	0/0	0/0	0/0	0/0	0/0	0/0	0/0	0/0	0/0	0/0	0/0	0/0	0/0	0/0	0/0	0/0	0/0	0/0	0/0	0/0	0/0	0/0	0/0	0/0	0/0
14	3207278	AX-75792772	C	T	.	.	PR;ANN=T|intron_variant|MODIFIER|MAD1L1|ENSGALG00000004224|transcript|ENSGALT00000006722.6|protein_coding|17/17|c.1995+33878G>A||||||	0/0	0/0	0/0	0/0	0/0	0/0	0/0	0/0	0/0	0/0	0/0	0/0	0/0	0/0	0/0	0/0	0/0	0/0	0/0	0/0	0/0	0/0	0/0	0/0	0/0	0/0	0/0	0/0	0/0	0/0	0/0	0/0	0/0	0/0	0/0	0/0	0/0	0/0	0/0	0/0	0/0	0/0
14	5571110	AX-75800215	A	G	.	.	PR;ANN=G|upstream_gene_variant|MODIFIER|GRAPL|ENSGALG00000005094|transcript|ENSGALT00000033873.5|protein_coding||c.-2568T>C|||||2514|,G|intergenic_region|MODIFIER|GRAPL-EPN2|ENSGALG00000005094-ENSGALG00000035919|intergenic_region|ENSGALG00000005094-ENSGALG00000035919|||n.5571110A>G||||||	0/0	0/0	0/0	0/0	0/0	0/0	0/0	0/0	0/0	0/0	0/0	0/0	0/0	0/0	0/0	0/0	0/0	0/0	0/0	0/0	0/0	0/0	0/0	0/0	0/0	0/0	0/0	0/0	0/0	0/0	0/0	0/0	0/0	0/0	0/0	0/0	0/0	0/0	0/0	0/0	0/0	0/0
14	5776399	AX-75800830	G	A	.	.	PR;ANN=A|intron_variant|MODIFIER|CACNA1H|ENSGALG00000005215|transcript|ENSGALT00000008381.6|protein_coding|2/26|c.232-31229C>T||||||	0/0	0/0	0/0	0/0	0/0	0/0	0/0	0/0	0/0	0/0	0/0	0/0	0/0	0/0	0/0	0/0	0/0	0/0	0/0	0/0	0/0	0/0	0/0	0/0	0/0	0/0	0/0	0/0	0/0	0/0	0/0	0/0	0/0	0/0	0/0	0/0	0/0	0/0	0/0	0/0	0/0	0/0
14	5837147	AX-75801006	T	C	.	.	PR;ANN=C|upstream_gene_variant|MODIFIER|CACNA1H|ENSGALG00000005215|transcript|ENSGALT00000008381.6|protein_coding||c.-128A>G|||||128|,C|intergenic_region|MODIFIER|CACNA1H-ENSGALG00000051464|ENSGALG00000005215-ENSGALG00000051464|intergenic_region|ENSGALG00000005215-ENSGALG00000051464|||n.5837147T>C||||||	0/0	0/0	0/0	0/0	0/0	0/0	0/0	0/0	0/0	0/0	0/0	0/0	0/0	0/0	0/0	0/0	0/0	0/0	0/0	0/0	0/0	0/0	0/0	0/0	0/0	0/0	0/0	0/0	0/0	0/0	0/0	0/0	0/0	0/0	0/0	0/0	0/0	0/0	0/0	0/0	0/0	0/0
14	7178005	AX-75804996	G	A	.	.	PR;ANN=A|intron_variant|MODIFIER|RBBP6|ENSGALG00000006043|transcript|ENSGALT00000048819.2|protein_coding|1/17|c.167-2534G>A||||||,A|intron_variant|MODIFIER|RBBP6|ENSGALG00000006043|transcript|ENSGALT00000009734.5|protein_coding|1/16|c.167-2534G>A||||||,A|intron_variant|MODIFIER|RBBP6|ENSGALG00000006043|transcript|ENSGALT00000043663.3|protein_coding|1/16|c.167-2534G>A||||||,A|intron_variant|MODIFI…	0/0	0/0	0/0	0/0	0/0	0/0	0/0	0/0	0/0	0/0	0/0	0/0	0/0	0/0	0/0	0/0	0/0	0/0	0/0	0/0	0/0	0/0	0/0	0/0	0/0	0/0	0/0	0/0	0/0	0/0	0/0	0/0	0/0	0/0	0/0	0/0	0/0	0/0	0/0	./.	0/0	0/0
15	6602100	AX-75840731	A	G	.	.	PR;ANN=G|downstream_gene_variant|MODIFIER|TRAFD1|ENSGALG00000043208|transcript|ENSGALT00000076176.2|protein_coding||c.*3147A>G|||||2409|,G|downstream_gene_variant|MODIFIER|HECTD4|ENSGALG00000032685|transcript|ENSGALT00000080305.2|protein_coding||c.*1717T>C|||||1717|,G|intergenic_region|MODIFIER|TRAFD1-HECTD4|ENSGALG00000043208-ENSGALG00000032685|intergenic_region|ENSGALG00000043208-ENSGALG0000003…	0/0	0/0	0/0	0/0	0/0	0/0	0/0	0/0	0/0	0/0	0/0	0/0	0/0	0/0	0/0	0/0	0/0	0/0	0/0	0/0	0/0	0/0	0/0	0/0	0/0	0/0	0/0	0/0	0/0	0/0	0/0	0/0	0/0	0/0	0/0	0/0	0/0	0/0	0/0	0/0	0/0	0/0
15	11644497	AX-75821310	A	C	.	.	PR;ANN=C|intron_variant|MODIFIER|FBXW8|ENSGALG00000008207|transcript|ENSGALT00000013364.6|protein_coding|7/10|c.1186-4126T>G||||||	0/0	0/0	0/0	0/0	0/0	0/0	0/0	0/0	0/0	0/0	0/0	0/0	0/0	0/0	0/0	0/0	0/0	0/0	0/0	0/0	0/0	0/0	0/0	0/0	0/0	0/0	0/0	0/0	0/0	0/0	0/0	0/0	0/0	0/0	0/0	0/0	0/0	0/0	0/0	0/0	0/0	0/0
17	4281665	AX-75865243	C	T	.	.	PR;ANN=T|intron_variant|MODIFIER|ENSGALG00000054481|ENSGALG00000054481|transcript|ENSGALT00000098397.1|pseudogene|2/6|n.243+45552C>T||||||,T|intron_variant|MODIFIER|ENSGALG00000050572|ENSGALG00000050572|transcript|ENSGALT00000100602.1|pseudogene|1/1|n.39-50334C>T||||||	0/0	0/0	0/0	0/0	0/0	0/1	0/0	0/0	0/0	0/0	0/0	0/0	0/0	0/0	0/0	0/0	0/1	0/0	0/0	0/0	0/0	0/0	0/0	0/0	0/0	0/0	0/0	0/0	0/0	0/0	0/0	0/0	0/0	0/0	0/1	0/0	0/1	0/0	0/0	0/1	0/0	0/0
17	5236107	AX-75868611	T	C	.	.	PR;ANN=C|upstream_gene_variant|MODIFIER|DPM2|ENSGALG00000005066|transcript|ENSGALT00000008122.6|protein_coding||c.-1439T>C|||||1427|,C|upstream_gene_variant|MODIFIER|ENSGALG00000005298|ENSGALG00000005298|transcript|ENSGALT00000096871.1|protein_coding||c.-4962T>C|||||4962|,C|downstream_gene_variant|MODIFIER|FAM102A|ENSGALG00000005074|transcript|ENSGALT00000067532.2|protein_coding||c.*3881T>C|||||2…	0/0	0/0	0/0	0/0	0/0	0/0	0/0	0/0	0/0	0/0	0/0	0/0	0/0	0/0	0/0	0/0	0/0	0/0	0/0	0/0	0/0	0/0	0/0	0/0	0/0	0/0	0/0	0/0	0/0	0/0	0/0	0/0	0/0	0/0	0/0	0/0	0/0	0/0	0/0	0/0	0/0	0/0
18	148273	AX-75889084	G	A	.	.	PR;ANN=A|synonymous_variant|LOW|GSG1L2|ENSGALG00000042022|transcript|ENSGALT00000051049.2|protein_coding|1/5|c.226C>T|p.Trp76Trp|226/879|226/879|76/292||WARNING_REF_DOES_NOT_MATCH_GENOME	0/0	0/0	0/0	0/0	0/0	0/0	0/0	0/0	0/0	0/0	0/0	0/0	0/0	0/0	0/0	0/0	0/0	0/0	0/0	0/0	0/0	0/0	0/0	0/0	0/0	0/0	0/0	0/0	0/0	0/0	0/0	0/0	0/0	0/0	0/0	0/0	0/0	0/0	0/0	0/0	0/0	0/0
18	154491	AX-75889272	C	T	.	.	PR;ANN=T|intron_variant|MODIFIER|GLP2R|ENSGALG00000041800|transcript|ENSGALT00000066692.2|protein_coding|1/12|c.105+829C>T||||||,T|intron_variant|MODIFIER|GLP2R|ENSGALG00000041800|transcript|ENSGALT00000057328.3|protein_coding|1/13|c.105+829C>T||||||	0/0	0/0	0/0	0/0	0/0	./.	0/0	0/0	0/0	0/0	0/0	0/0	0/0	0/0	0/0	0/0	0/0	0/0	0/0	0/0	0/0	0/0	0/0	0/0	0/0	0/0	0/0	0/0	0/0	0/0	0/0	0/0	0/0	0/0	0/0	0/0	0/0	0/0	0/0	0/0	0/0	0/0
18	440373	AX-75898084	T	C	.	.	PR;ANN=C|intergenic_region|MODIFIER|MYH1F-MYH1A|ENSGALG00000042257-ENSGALG00000037864|intergenic_region|ENSGALG00000042257-ENSGALG00000037864|||n.440373T>C||||||	0/0	0/0	0/0	0/0	0/0	0/0	0/0	0/0	0/0	0/0	0/0	0/0	0/0	0/0	0/0	0/0	0/0	0/0	0/0	0/0	0/0	0/0	0/0	0/0	0/0	0/0	0/0	0/0	0/0	0/0	0/0	0/0	0/0	0/0	0/0	0/0	0/0	0/0	0/0	0/0	0/0	0/0
18	1505205	AX-75889143	A	G	.	.	PR;ANN=G|intergenic_region|MODIFIER|SHISA6-PIRT|ENSGALG00000034516-ENSGALG00000054919|intergenic_region|ENSGALG00000034516-ENSGALG00000054919|||n.1505205A>G||||||	0/0	0/0	0/0	0/0	0/0	0/0	0/0	0/0	0/0	0/0	0/0	0/0	0/0	0/0	0/0	0/0	0/0	0/0	0/0	0/0	0/0	0/0	0/0	0/0	0/0	0/0	0/0	0/0	0/0	0/0	0/0	0/0	0/0	0/0	0/0	0/0	0/0	0/0	0/0	0/0	0/0	0/0
18	2099513	AX-75890608	A	G	.	.	PR;ANN=G|intron_variant|MODIFIER|STX8|ENSGALG00000001238|transcript|ENSGALT00000001879.5|protein_coding|7/7|c.644-2860T>C||||||	0/0	0/0	0/0	0/0	0/0	0/0	0/0	0/0	0/0	0/0	0/0	0/0	0/0	0/0	0/0	0/0	0/0	0/0	0/0	0/0	0/0	0/0	0/0	0/0	0/0	0/0	0/0	0/0	0/0	0/0	0/0	0/0	0/0	0/0	0/0	0/0	0/0	0/0	0/0	./.	0/0	0/0
18	3558737	AX-75895462	G	A	.	.	PR;ANN=A|intron_variant|MODIFIER|UTS2R|ENSGALG00000023581|transcript|ENSGALT00000039218.3|protein_coding|1/1|c.*51+6610C>T||||||	0/0	0/0	0/0	0/0	0/0	0/0	0/0	0/0	0/0	0/0	0/0	0/0	0/0	0/0	0/0	0/0	0/0	0/0	0/0	0/0	0/0	0/0	0/0	0/0	0/0	0/0	0/0	0/0	0/0	0/0	0/0	0/0	0/0	0/0	0/0	0/0	0/0	0/0	0/0	0/0	0/0	0/0
18	3560919	AX-75895469	A	G	.	.	PR;ANN=G|intron_variant|MODIFIER|UTS2R|ENSGALG00000023581|transcript|ENSGALT00000039218.3|protein_coding|1/1|c.*51+4428T>C||||||	0/0	0/0	0/0	0/0	0/0	0/0	0/0	0/0	0/0	0/0	0/0	0/0	0/0	0/0	0/0	0/0	0/0	0/0	0/0	0/0	0/0	0/0	0/0	0/0	0/0	0/0	0/0	0/0	0/0	0/0	0/0	./.	0/0	0/0	0/0	0/0	0/0	0/0	0/0	0/0	0/0	0/0
18	3563041	AX-75895477	A	G	.	.	PR;ANN=G|intron_variant|MODIFIER|UTS2R|ENSGALG00000023581|transcript|ENSGALT00000039218.3|protein_coding|1/1|c.*51+2306T>C||||||	0/0	0/0	0/0	0/0	0/0	0/0	0/0	0/0	0/0	0/0	0/0	0/0	0/0	0/0	0/0	0/0	0/0	0/0	0/0	0/0	0/0	0/0	0/0	0/0	0/0	0/0	0/0	0/0	0/0	0/0	0/0	0/0	0/0	0/0	0/0	0/0	0/0	0/0	0/0	0/0	0/0	0/0
18	5826262	AX-75903114	G	T	.	.	PR;ANN=T|intron_variant|MODIFIER|TOM1L1|ENSGALG00000003011|transcript|ENSGALT00000105896.1|protein_coding|6/13|c.1348-328G>T||||||,T|intron_variant|MODIFIER|TOM1L1|ENSGALG00000003011|transcript|ENSGALT00000034713.5|protein_coding|7/14|c.715-328G>T||||||	0/0	0/0	0/0	0/0	0/0	0/0	0/0	0/0	0/0	0/0	0/0	0/0	0/0	0/0	0/0	0/0	0/0	0/0	0/0	0/0	0/0	0/0	0/0	0/0	0/0	0/0	0/0	0/0	0/0	0/0	0/0	0/0	0/0	0/0	0/0	0/0	0/0	0/0	0/0	0/0	0/0	0/0
18	5837807	AX-75903173	C	T	.	.	PR;ANN=T|splice_region_variant&intron_variant|LOW|STXBP4|ENSGALG00000003033|transcript|ENSGALT00000107996.1|protein_coding|2/22|c.38+3C>T||||||,T|splice_region_variant&intron_variant|LOW|STXBP4|ENSGALG00000003033|transcript|ENSGALT00000004800.6|protein_coding|2/22|c.38+3C>T||||||,T|upstream_gene_variant|MODIFIER|COX11|ENSGALG00000027190|transcript|ENSGALT00000043415.3|protein_coding||c.-1139G>A||…	0/0	0/0	0/0	0/0	0/0	0/0	0/0	0/0	0/0	0/0	0/0	0/0	0/0	0/0	0/0	0/0	0/0	0/0	0/0	0/0	0/0	0/0	0/0	0/0	0/0	0/0	0/0	0/0	0/0	0/0	0/0	0/0	0/0	0/0	0/0	0/0	0/0	0/0	0/0	0/0	0/0	0/0
18	10530053	AX-75885651	G	A	.	.	PR;ANN=A|upstream_gene_variant|MODIFIER|FADS6|ENSGALG00000029445|transcript|ENSGALT00000059705.2|protein_coding||c.-1589C>T|||||1589|WARNING_TRANSCRIPT_NO_START_CODON,A|intergenic_region|MODIFIER|FADS6-USH1G|ENSGALG00000029445-ENSGALG00000038769|intergenic_region|ENSGALG00000029445-ENSGALG00000038769|||n.10530053G>A||||||	0/0	0/0	0/0	0/0	0/0	0/0	0/0	0/0	0/0	0/0	0/0	0/0	0/0	0/0	0/0	0/0	0/0	0/0	0/0	0/0	0/0	0/0	0/0	0/0	0/0	0/0	0/0	0/0	0/0	0/0	0/0	0/0	0/0	0/0	0/0	0/0	0/0	0/0	0/0	0/0	0/0	0/0
19	1986147	AX-75921954	C	A	.	.	PR;ANN=A|upstream_gene_variant|MODIFIER|gga-mir-1587|ENSGALG00000025553|transcript|ENSGALT00000042466.2|miRNA||n.-1774G>T|||||1774|,A|intron_variant|MODIFIER|AUTS2|ENSGALG00000001153|transcript|ENSGALT00000001731.6|protein_coding|2/18|c.504+34001G>T||||||,A|intron_variant|MODIFIER|AUTS2|ENSGALG00000001153|transcript|ENSGALT00000044891.3|protein_coding|2/17|c.504+34001G>T||||||,A|intron_variant|MO…	0/0	0/0	0/0	0/0	0/0	0/0	0/0	0/0	0/0	0/0	0/0	0/0	0/0	0/0	0/0	0/0	0/0	0/0	0/0	0/0	0/0	0/0	0/0	0/0	0/0	0/0	0/0	0/0	0/0	0/0	0/0	0/0	0/0	0/0	0/0	0/0	0/0	0/0	0/0	0/0	0/0	0/0
19	2025123	AX-75922099	T	C	.	.	PR;ANN=C|intron_variant|MODIFIER|AUTS2|ENSGALG00000001153|transcript|ENSGALT00000001731.6|protein_coding|1/18|c.295-4766A>G||||||,C|intron_variant|MODIFIER|AUTS2|ENSGALG00000001153|transcript|ENSGALT00000044891.3|protein_coding|1/17|c.295-4766A>G||||||,C|intron_variant|MODIFIER|AUTS2|ENSGALG00000001153|transcript|ENSGALT00000092272.1|protein_coding|1/17|c.295-4766A>G||||||	0/0	0/0	0/0	0/0	0/0	0/0	0/1	0/0	0/0	0/0	0/0	0/0	0/0	0/0	0/0	0/0	0/0	0/0	0/0	0/0	0/0	0/0	0/0	0/0	0/0	0/0	0/0	0/0	0/0	0/0	0/0	0/0	0/0	0/0	0/0	0/0	0/0	0/0	0/0	0/0	0/0	0/0
19	3823559	AX-75928071	G	A	.	.	PR;ANN=A|intron_variant|MODIFIER|COL26A1|ENSGALG00000043223|transcript|ENSGALT00000071614.2|protein_coding|6/7|c.915-1284G>A||||||	0/1	0/0	0/0	0/0	0/0	0/0	0/0	0/0	0/0	0/0	0/0	0/0	0/0	0/0	0/0	0/0	0/0	0/0	0/0	0/0	0/0	0/0	0/0	0/0	0/0	0/0	0/0	0/0	0/0	0/0	0/0	0/0	0/0	0/0	0/0	0/0	0/0	0/0	0/0	0/0	0/0	0/0
19	3828415	AX-75928080	T	C	.	.	PR;ANN=C|downstream_gene_variant|MODIFIER|COL26A1|ENSGALG00000043223|transcript|ENSGALT00000071614.2|protein_coding||c.*286T>C|||||286|,C|downstream_gene_variant|MODIFIER|ENSGALG00000050718|ENSGALG00000050718|transcript|ENSGALT00000097582.1|pseudogene||n.*3919A>G|||||3919|,C|downstream_gene_variant|MODIFIER|ENSGALG00000050718|ENSGALG00000050718|transcript|ENSGALT00000093443.1|pseudogene||n.*4690A…	0/0	0/0	0/0	0/0	0/0	0/0	0/0	0/0	0/0	0/0	0/0	0/0	0/0	0/0	0/0	0/0	0/0	0/0	0/0	0/0	0/0	0/0	0/0	0/0	0/0	0/0	0/0	0/0	0/0	0/0	0/0	0/0	0/0	0/0	0/0	0/0	0/0	0/0	0/0	0/0	0/0	0/0
19	3856722	AX-75928185	C	T	.	.	PR;ANN=T|intron_variant|MODIFIER|ENSGALG00000050718|ENSGALG00000050718|transcript|ENSGALT00000093443.1|pseudogene|1/4|n.88-16134G>A||||||	0/0	0/0	0/0	0/0	0/0	0/0	0/0	0/0	0/0	0/0	0/0	0/0	0/0	0/0	0/0	0/0	0/0	0/0	0/0	0/0	0/0	0/0	0/0	0/0	0/0	0/0	0/0	0/0	0/0	0/0	0/0	0/0	0/0	0/0	0/0	0/0	0/0	0/0	0/0	0/0	0/0	0/0
19	6442064	AX-75936937	C	A	.	.	PR;ANN=A|downstream_gene_variant|MODIFIER|GOSR1|ENSGALG00000004326|transcript|ENSGALT00000006898.6|protein_coding||c.*2297C>A|||||287|,A|intergenic_region|MODIFIER|GOSR1-TRARG1|ENSGALG00000004326-ENSGALG00000047441|intergenic_region|ENSGALG00000004326-ENSGALG00000047441|||n.6442064C>A||||||	0/0	0/0	0/0	0/0	0/0	0/0	0/0	0/0	0/0	0/0	0/0	0/0	0/0	0/0	0/0	0/0	0/0	0/0	0/0	0/0	0/0	0/0	0/0	0/0	0/0	0/0	0/0	0/0	0/0	0/0	0/0	0/0	0/0	0/0	0/0	0/0	0/0	0/0	0/0	0/0	0/0	0/0
19	6649691	AX-75937652	C	T	.	.	PR;ANN=T|downstream_gene_variant|MODIFIER|ENSGALG00000052725|ENSGALG00000052725|transcript|ENSGALT00000050790.2|protein_coding||c.*1407G>A|||||1407|,T|intergenic_region|MODIFIER|ENSGALG00000004477-ENSGALG00000052725|ENSGALG00000004477-ENSGALG00000052725|intergenic_region|ENSGALG00000004477-ENSGALG00000052725|||n.6649691C>T||||||	0/0	0/0	0/0	0/0	0/0	0/0	0/0	0/0	0/0	0/0	0/0	0/0	0/0	0/0	0/0	0/0	0/0	0/0	0/0	0/0	0/0	0/0	0/0	0/0	0/0	0/0	0/0	0/0	0/0	0/0	0/0	0/0	0/0	0/0	0/0	0/0	0/0	0/0	0/0	0/0	0/0	0/0
20	2668117	AX-76211236	T	C	.	.	PR;ANN=C|upstream_gene_variant|MODIFIER|ACSS2|ENSGALG00000003362|transcript|ENSGALT00000005318.6|protein_coding||c.-3009A>G|||||2894|,C|upstream_gene_variant|MODIFIER|ACSS2|ENSGALG00000003362|transcript|ENSGALT00000062050.2|protein_coding||c.-3009A>G|||||2894|,C|downstream_gene_variant|MODIFIER|SOGA1|ENSGALG00000003409|transcript|ENSGALT00000005391.6|protein_coding||c.*1827A>G|||||902|,C|intergen…	0/0	0/0	0/0	0/0	0/0	0/0	0/0	0/0	0/0	0/0	0/0	0/0	0/0	0/0	0/0	0/0	0/0	0/0	0/0	0/0	0/0	0/0	0/0	0/0	0/0	0/0	0/0	0/0	0/0	0/0	0/0	0/0	0/0	0/0	0/0	0/0	0/0	0/0	0/0	0/0	0/0	0/0
20	7648086	AX-80888056	T	A	.	.	PR;ANN=A|intron_variant|MODIFIER|CDH4|ENSGALG00000005102|transcript|ENSGALT00000051559.2|protein_coding|15/15|c.2536-559T>A||||||,A|intron_variant|MODIFIER|CDH4|ENSGALG00000005102|transcript|ENSGALT00000097753.1|protein_coding|15/15|c.2386-559T>A||||||,A|intron_variant|MODIFIER|CDH4|ENSGALG00000005102|transcript|ENSGALT00000008180.6|protein_coding|15/15|c.2296-559T>A||||||,A|intron_variant|MODIFI…	./.	0/0	0/0	0/0	0/0	0/0	0/0	0/0	0/0	0/0	0/0	0/0	0/0	0/0	0/0	0/0	0/0	0/0	0/0	0/0	0/0	0/0	0/0	0/0	0/0	0/0	0/0	0/0	0/0	0/0	0/0	0/0	0/0	0/0	0/0	0/0	0/0	0/0	0/0	0/0	0/0	0/0
20	7651010	AX-80852668	C	G	.	.	PR;ANN=G|downstream_gene_variant|MODIFIER|CDH4|ENSGALG00000005102|transcript|ENSGALT00000051559.2|protein_coding||c.*2159C>G|||||2159|,G|downstream_gene_variant|MODIFIER|CDH4|ENSGALG00000005102|transcript|ENSGALT00000097753.1|protein_coding||c.*2159C>G|||||2159|,G|downstream_gene_variant|MODIFIER|CDH4|ENSGALG00000005102|transcript|ENSGALT00000008180.6|protein_coding||c.*2159C>G|||||2159|,G|downst…	0/0	0/0	0/0	0/0	0/0	0/0	0/0	./.	0/0	0/0	0/0	0/0	0/0	0/0	0/0	0/0	0/0	0/0	0/0	0/0	0/0	0/0	0/0	0/0	0/0	0/0	0/0	./.	0/0	./.	0/0	./.	0/0	0/0	0/0	0/0	0/0	0/0	0/0	0/0	0/0	0/0
20	7651360	AX-76225054	C	T	.	.	PR;ANN=T|downstream_gene_variant|MODIFIER|CDH4|ENSGALG00000005102|transcript|ENSGALT00000051559.2|protein_coding||c.*2509C>T|||||2509|,T|downstream_gene_variant|MODIFIER|CDH4|ENSGALG00000005102|transcript|ENSGALT00000097753.1|protein_coding||c.*2509C>T|||||2509|,T|downstream_gene_variant|MODIFIER|CDH4|ENSGALG00000005102|transcript|ENSGALT00000008180.6|protein_coding||c.*2509C>T|||||2509|,T|downst…	0/0	0/0	0/0	0/0	0/0	0/0	0/0	0/0	0/0	0/0	0/0	0/0	0/0	0/0	0/0	0/0	0/0	0/0	0/0	0/0	0/0	0/0	0/0	0/0	0/0	0/0	0/0	0/0	0/0	0/0	0/0	0/0	0/0	0/0	0/0	0/0	0/0	0/0	0/0	0/0	0/0	0/0
21	5118871	AX-76249880	A	G	.	.	PR;ANN=G|downstream_gene_variant|MODIFIER|ENSGALG00000047991|ENSGALG00000047991|transcript|ENSGALT00000092762.1|pseudogene||n.*592T>C|||||592|,G|non_coding_transcript_exon_variant|MODIFIER|ENSGALG00000047991|ENSGALG00000047991|transcript|ENSGALT00000101119.1|pseudogene|2/2|n.936T>C||||||	0/0	0/0	0/0	0/0	0/0	0/0	0/0	0/0	0/0	0/0	0/0	./.	0/0	0/0	0/0	0/0	0/0	0/0	0/0	0/0	0/0	0/0	0/0	0/0	0/0	0/0	0/0	0/0	0/0	0/0	0/0	0/0	0/0	0/0	0/0	0/0	0/0	0/0	0/0	0/0	0/0	0/0
22	1176231	AX-76259334	G	A	.	.	PR;ANN=A|intergenic_region|MODIFIER|NEFL-ENSGALG00000000357|ENSGALG00000000314-ENSGALG00000000357|intergenic_region|ENSGALG00000000314-ENSGALG00000000357|||n.1176231G>A||||||	0/0	0/0	0/0	0/0	0/0	0/0	0/0	0/0	0/0	0/0	0/0	0/0	0/0	0/0	0/0	0/0	0/0	0/0	0/0	0/0	0/0	0/0	0/0	0/0	0/0	0/0	0/0	0/0	0/0	0/0	0/0	0/0	0/0	0/0	0/0	0/0	0/0	0/0	0/0	0/0	0/0	0/0
22	1176966	AX-76259341	C	T	.	.	PR;ANN=T|intergenic_region|MODIFIER|NEFL-ENSGALG00000000357|ENSGALG00000000314-ENSGALG00000000357|intergenic_region|ENSGALG00000000314-ENSGALG00000000357|||n.1176966C>T||||||	0/0	0/0	0/0	0/0	0/0	0/0	0/0	0/0	0/0	0/0	0/0	0/0	0/0	0/0	0/0	0/0	0/0	0/0	0/0	0/0	0/0	0/0	0/0	0/0	0/0	0/0	0/0	0/0	0/0	0/0	0/0	0/0	0/0	0/0	0/0	0/0	0/0	0/0	0/0	0/0	0/0	0/0
22	1177751	AX-76259342	G	A	.	.	PR;ANN=A|intergenic_region|MODIFIER|NEFL-ENSGALG00000000357|ENSGALG00000000314-ENSGALG00000000357|intergenic_region|ENSGALG00000000314-ENSGALG00000000357|||n.1177751G>A||||||	0/0	0/0	0/0	0/0	0/0	0/0	0/0	0/0	0/0	0/0	0/0	0/0	0/0	0/0	0/0	0/0	0/0	0/0	0/0	0/0	0/0	0/0	0/0	0/0	0/0	0/0	0/0	0/0	0/0	0/0	0/0	0/0	0/0	0/0	0/0	0/0	0/0	0/0	0/0	0/0	0/0	0/0
23	474085	AX-76292062	T	C	.	.	PR;ANN=C|intergenic_region|MODIFIER|ENSGALG00000051824-ENSGALG00000053610|ENSGALG00000051824-ENSGALG00000053610|intergenic_region|ENSGALG00000051824-ENSGALG00000053610|||n.474085T>C||||||	0/0	0/0	0/0	0/0	0/0	0/0	0/0	0/0	0/0	0/0	0/0	0/0	0/0	0/0	0/0	0/0	0/0	0/0	0/0	0/0	0/0	0/0	0/0	0/0	0/0	0/0	0/0	0/0	0/0	0/0	0/0	0/0	0/0	0/0	0/0	0/0	0/0	0/0	0/0	0/0	0/0	0/0
23	2879477	AX-76283476	G	A	.	.	PR;ANN=A|upstream_gene_variant|MODIFIER|ENSGALG00000029653|ENSGALG00000029653|transcript|ENSGALT00000100086.1|protein_coding||c.-2457C>T|||||2275|,A|intron_variant|MODIFIER|ENSGALG00000029653|ENSGALG00000029653|transcript|ENSGALT00000066896.2|protein_coding|1/19|c.235+5886C>T||||||,A|intron_variant|MODIFIER|ENSGALG00000029653|ENSGALG00000029653|transcript|ENSGALT00000069752.2|protein_coding|1/16|…	0/0	0/0	0/0	0/0	0/0	0/0	0/0	0/0	0/0	0/0	0/0	0/0	0/0	0/0	0/0	0/0	0/0	0/0	0/0	0/0	0/0	0/0	0/0	0/0	0/0	0/0	0/0	0/1	0/0	0/0	0/0	0/1	0/0	0/0	0/0	0/1	0/1	0/0	0/0	0/0	0/0	0/0
23	3285474	AX-76285345	G	A	.	.	PR;ANN=A|intergenic_region|MODIFIER|PTPRU-C1orf232|ENSGALG00000031440-ENSGALG00000029721|intergenic_region|ENSGALG00000031440-ENSGALG00000029721|||n.3285474G>A||||||	0/0	0/0	0/0	0/0	0/0	0/0	0/0	0/0	0/0	0/0	0/0	0/0	0/0	0/0	0/0	0/0	0/0	0/0	0/0	0/0	0/0	0/0	0/0	0/0	0/0	0/0	0/0	0/0	0/0	0/0	0/0	0/0	0/0	0/0	0/0	0/0	0/0	0/0	0/0	0/0	0/0	0/0
23	5110423	AX-76293658	C	T	.	.	PR;ANN=T|downstream_gene_variant|MODIFIER|PEF1|ENSGALG00000040519|transcript|ENSGALT00000082963.3|protein_coding||c.*4666G>A|||||4209|,T|intron_variant|MODIFIER|TINAGL1|ENSGALG00000017715|transcript|ENSGALT00000100581.1|protein_coding|6/9|c.854+128C>T||||||,T|intron_variant|MODIFIER|TINAGL1|ENSGALG00000017715|transcript|ENSGALT00000028420.6|protein_coding|6/10|c.854+128C>T||||||	0/0	0/0	0/0	0/0	0/0	0/0	0/0	0/0	0/0	0/0	0/0	0/0	0/0	0/0	0/0	0/0	0/0	0/0	0/0	0/0	0/0	0/0	0/0	0/0	0/0	0/0	0/0	0/0	0/0	0/0	0/0	0/0	0/0	0/0	0/0	0/0	0/0	0/0	0/0	0/0	0/0	0/0
24	492248	AX-76314986	G	A	.	.	PR;ANN=A|intron_variant|MODIFIER|KIRREL3|ENSGALG00000029197|transcript|ENSGALT00000070667.2|protein_coding|10/16|c.1259-717C>T||||||,A|intron_variant|MODIFIER|KIRREL3|ENSGALG00000029197|transcript|ENSGALT00000047321.2|protein_coding|10/15|c.1259-717C>T||||||,A|intron_variant|MODIFIER|KIRREL3|ENSGALG00000029197|transcript|ENSGALT00000073846.2|protein_coding|9/15|c.1181-717C>T||||||	0/0	0/0	0/0	0/0	0/0	0/0	0/0	0/0	0/0	0/0	0/0	0/0	0/0	0/0	0/0	0/0	0/0	0/0	0/0	0/0	0/0	0/0	0/0	0/0	0/0	0/0	0/0	0/0	0/0	0/0	0/0	0/0	0/1	0/0	0/0	0/0	0/0	0/0	0/0	0/0	0/1	0/0
24	783523	AX-76321308	C	A	.	.	PR;ANN=A|intergenic_region|MODIFIER|ENSGALG00000052236-ENSGALG00000048538|ENSGALG00000052236-ENSGALG00000048538|intergenic_region|ENSGALG00000052236-ENSGALG00000048538|||n.783523C>A||||||	0/0	0/0	0/0	1/.1	1/.1	0/0	1/.1	0/0	1/.1	1/.1	0/0	0/0	0/0	1/.1	0/0	1/.1	0/0	0/0	0/0	0/0	0/0	0/0	0/0	1/.1	1/.1	1/.1	1/.1	0/0	1/.1	1/.1	1/.1	0/0	0/0	0/0	0/0	0/0	0/0	1/.1	0/0	0/0	0/0	0/0
24	932331	AX-76321905	A	G	.	.	PR;ANN=G|intron_variant|MODIFIER|ETS1|ENSGALG00000001143|transcript|ENSGALT00000001717.7|protein_coding|2/8|c.251-5284T>C||||||,G|intron_variant|MODIFIER|ETS1|ENSGALG00000001143|transcript|ENSGALT00000096698.1|protein_coding|1/7|c.83-5284T>C||||||,G|intron_variant|MODIFIER|ETS1|ENSGALG00000001143|transcript|ENSGALT00000107906.1|protein_coding|1/7|c.-2-5284T>C||||||,G|intron_variant|MODIFIER|ETS1|…	0/0	0/0	0/0	0/0	0/0	0/0	0/0	0/0	0/0	0/0	0/0	0/0	0/0	0/0	0/0	0/0	0/0	0/0	0/0	0/0	0/0	0/0	0/0	0/0	0/0	0/0	0/0	0/0	0/0	0/0	0/0	0/0	0/0	0/0	0/0	0/0	0/0	0/0	0/0	./.	0/0	0/0
24	2244835	AX-76303303	G	A	.	.	PR;ANN=A|intron_variant|MODIFIER|OPCML|ENSGALG00000001442|transcript|ENSGALT00000089972.2|protein_coding|1/7|c.62-14110C>T||||||	1/.1	1/.1	1/.1	0/0	0/0	0/0	0/0	0/0	0/0	0/0	0/0	0/0	0/0	0/0	0/0	0/0	0/0	0/0	0/0	0/0	0/0	0/0	0/0	0/0	0/0	0/0	0/0	1/.1	0/0	0/0	0/0	1/.1	1/.1	1/.1	1/.1	1/.1	1/.1	0/0	1/.1	0/0	1/.1	1/.1
24	5243319	AX-76315818	A	C	.	.	PR;ANN=C|downstream_gene_variant|MODIFIER|TAGLN|ENSGALG00000011902|transcript|ENSGALT00000019425.5|protein_coding||c.*4883A>C|||||3939|,C|intron_variant|MODIFIER|PCSK7|ENSGALG00000029220|transcript|ENSGALT00000104127.1|protein_coding|9/14|c.1438-16T>G||||||,C|intron_variant|MODIFIER|PCSK7|ENSGALG00000029220|transcript|ENSGALT00000050114.3|protein_coding|10/14|c.1438-16T>G||||||	0/0	0/0	0/0	0/0	0/0	0/0	0/0	0/0	0/0	0/0	0/0	0/0	0/0	0/0	0/0	0/0	0/0	0/0	0/0	0/0	0/0	0/0	0/0	0/0	0/0	0/0	0/0	0/0	0/0	0/0	0/0	0/0	0/0	0/0	0/0	0/0	0/0	0/0	0/0	0/0	0/0	0/0
24	6036263	AX-76319479	A	G	.	.	PR;ANN=G|intergenic_region|MODIFIER|ENSGALG00000038021-ENSGALG00000054819|ENSGALG00000038021-ENSGALG00000054819|intergenic_region|ENSGALG00000038021-ENSGALG00000054819|||n.6036263A>G||||||	0/0	0/0	0/0	0/0	0/0	0/0	0/0	0/0	0/0	0/0	0/0	0/0	0/0	0/0	0/0	0/0	0/0	0/0	0/0	0/0	0/0	0/0	0/0	0/0	0/0	0/0	0/0	0/0	0/0	0/0	0/0	0/0	0/0	0/0	0/0	0/0	0/0	0/0	0/0	0/0	0/0	0/0
27	1991098	AX-76355778	T	C	.	.	PR;ANN=C|intron_variant|MODIFIER|ENSGALG00000049096|ENSGALG00000049096|transcript|ENSGALT00000098167.1|protein_coding|1/8|c.20-3150T>C||||||,C|intron_variant|MODIFIER|ENSGALG00000049096|ENSGALG00000049096|transcript|ENSGALT00000093664.1|protein_coding|1/8|c.20-3150T>C||||||	1/.1	1/.1	1/.1	0/0	0/0	0/0	0/0	0/0	0/0	0/0	0/0	0/0	0/0	0/0	0/0	0/0	0/0	0/0	0/0	0/0	0/0	0/0	0/0	0/0	0/0	0/0	0/0	1/.1	0/0	0/0	0/0	1/.1	1/.1	1/.1	1/.1	1/.1	1/.1	0/0	1/.1	0/0	1/.1	1/.1
27	2537666	AX-76358427	G	T	.	.	PR;ANN=T|intron_variant|MODIFIER|ENSGALG00000036395|ENSGALG00000036395|transcript|ENSGALT00000076317.3|protein_coding|1/5|c.334+111531C>A||||||WARNING_TRANSCRIPT_NO_STOP_CODON,T|intron_variant|MODIFIER|ENSGALG00000045960|ENSGALG00000045960|transcript|ENSGALT00000084108.2|protein_coding|1/1|c.52+49621C>A||||||	0/0	0/0	0/0	0/0	0/0	0/0	0/0	0/0	0/0	0/0	0/0	0/0	0/0	0/0	0/0	0/0	0/0	0/0	0/0	0/0	0/0	0/0	0/0	0/0	0/0	0/0	0/0	0/0	0/0	0/0	0/0	0/0	0/0	0/0	0/0	0/0	0/0	0/0	0/0	0/0	0/0	0/0
27	2791582	AX-76359612	C	T	.	.	PR;ANN=T|intron_variant|MODIFIER|ENSGALG00000054069|ENSGALG00000054069|transcript|ENSGALT00000090701.1|protein_coding|2/2|c.*208-49207C>T||||||,T|intron_variant|MODIFIER|ENSGALG00000049145|ENSGALG00000049145|transcript|ENSGALT00000095529.1|protein_coding|1/1|c.253+38945G>A||||||	0/0	0/0	0/0	0/0	0/0	0/0	0/0	0/0	0/0	0/0	0/0	0/0	0/0	0/0	0/0	0/0	0/0	0/0	0/0	0/0	0/0	0/0	0/0	0/0	0/0	0/0	0/0	0/0	0/0	0/0	0/0	0/0	0/0	0/0	0/0	0/0	0/0	0/0	0/0	0/0	0/0	0/0
27	3402490	AX-76362512	G	A	.	.	PR;ANN=A|upstream_gene_variant|MODIFIER|ENSGALG00000052149|ENSGALG00000052149|transcript|ENSGALT00000099439.1|protein_coding||c.-4915C>T|||||4915|,A|downstream_gene_variant|MODIFIER|ENSGALG00000047246|ENSGALG00000047246|transcript|ENSGALT00000093089.1|protein_coding||c.*588G>A|||||588|,A|intergenic_region|MODIFIER|ENSGALG00000047246-ENSGALG00000054161|ENSGALG00000047246-ENSGALG00000054161|interge…	0/0	0/0	0/0	0/0	0/0	0/0	0/0	0/0	0/0	0/0	0/0	0/0	0/0	0/0	0/0	0/0	0/0	0/0	0/0	0/0	0/0	0/0	0/0	0/0	0/0	0/0	0/0	0/0	0/0	0/0	0/0	0/0	0/0	0/0	0/0	0/0	0/0	0/0	0/0	0/0	0/0	0/0
[truncated: 65 more columns]

## Sheet: MERI
#CHROM	POS	ID	REF	ALT	QUAL	FILTER	INFO	PER__1048_PER	PER__1058_PER	PER__1068_PER	PRM__1321_PRM	PRM__1397_PRM	PRL__13_PRL	PRM__149_PRM	PRL__1603_PRL	PRM__1642_PRM	PRM__1650_PRM	PRL__1697_PRL	PRL__1820_PRL	PRL__1827_PRL	PRM__183_PRM	PRL__1863_PRL	PRM__194_PRM	PRL__26_PRL	PRL__3020_PRL	PRL__3036_PRL	PRL__3037_PRL	PRL__3049_PRL	PRL__3069_PRL	PRL__3100_PRL	PRM__3211_PRM	PRM__3248_PRM	PRM__3254_PRM	PRM__3281_PRM	PER__3322_PER	PRM__3945_PRM	PRM__3949_PRM	PRM__3981_PRM	PER__4005_PER	PER__4051_PER	PER__4063_PER	PER__4065_PER	PER__4085_PER	PER__4098_PER	PRM__4706_PRM	PER__4777_PER	PRL__48_PRL	PER__5147_PER	PER__5170_PER
1	634505	AX-75495222	C	T	.	.	PR;ANN=T|intron_variant|MODIFIER|ENSGALG00000033919|ENSGALG00000033919|transcript|ENSGALT00000080172.2|pseudogene|13/25|n.1665-9761C>T||||||	0/0	0/0	0/0	0/0	0/0	0/0	0/0	0/0	0/0	0/0	0/0	0/0	0/0	0/0	0/0	0/0	0/0	0/0	0/0	0/0	0/0	0/0	0/0	0/0	0/0	0/0	0/0	0/0	0/0	0/0	0/0	0/0	0/0	0/0	0/1	0/0	0/0	0/0	0/0	0/0	0/0	0/0
1	858014	AX-75540106	C	T	.	.	PR;ANN=T|intergenic_region|MODIFIER|ENSGALG00000054662-ENSGALG00000048059|ENSGALG00000054662-ENSGALG00000048059|intergenic_region|ENSGALG00000054662-ENSGALG00000048059|||n.858014C>T||||||	0/0	0/0	0/0	0/0	0/0	0/0	0/0	0/0	0/0	0/0	0/0	0/0	0/0	0/0	0/0	0/0	0/0	0/0	0/0	0/0	0/0	0/0	0/0	0/0	0/0	0/0	0/0	0/0	0/0	0/0	0/0	0/0	0/0	0/0	0/0	0/0	0/0	0/0	0/0	0/0	0/0	0/0
1	1213834	AX-77279357	A	G	.	.	PR;ANN=G|downstream_gene_variant|MODIFIER|SBF1|ENSGALG00000043178|transcript|ENSGALT00000064156.2|protein_coding||c.*2468T>C|||||2468|,G|downstream_gene_variant|MODIFIER|SBF1|ENSGALG00000043178|transcript|ENSGALT00000066854.2|protein_coding||c.*2468T>C|||||2359|,G|downstream_gene_variant|MODIFIER|SBF1|ENSGALG00000043178|transcript|ENSGALT00000049401.2|protein_coding||c.*2468T>C|||||2359|,G|interg…	0/0	0/0	0/0	0/0	0/0	0/0	0/0	0/0	0/0	0/0	0/0	0/0	0/0	0/0	0/0	0/0	0/0	0/0	0/0	0/0	0/0	0/0	0/0	0/0	0/0	0/0	0/0	0/0	0/0	0/0	0/0	0/0	0/0	0/0	0/0	0/0	0/0	0/0	0/0	0/0	0/0	0/0
1	3860897	AX-75441614	C	A	.	.	PR;ANN=A|intergenic_region|MODIFIER|ENSGALG00000048728-ENSGALG00000047050|ENSGALG00000048728-ENSGALG00000047050|intergenic_region|ENSGALG00000048728-ENSGALG00000047050|||n.3860897C>A||||||	0/0	0/0	0/0	0/0	0/0	0/0	0/0	0/0	0/0	0/0	0/0	0/0	0/0	0/0	0/0	0/0	0/0	0/0	0/0	0/0	0/0	0/0	0/0	0/0	0/0	0/0	0/0	0/0	0/0	0/0	0/0	0/0	0/0	0/0	0/0	0/0	0/0	0/0	0/0	0/0	0/0	0/0
1	4188619	AX-75451580	G	A	.	.	PR;ANN=A|intergenic_region|MODIFIER|PFKFB3-ENSGALG00000034970|ENSGALG00000040369-ENSGALG00000034970|intergenic_region|ENSGALG00000040369-ENSGALG00000034970|||n.4188619G>A||||||	0/0	0/0	0/0	0/0	0/0	0/0	0/0	0/0	0/0	0/0	0/0	0/0	0/0	0/0	0/0	0/0	0/0	0/0	0/0	0/0	0/0	0/0	0/0	0/0	0/0	0/0	0/0	0/0	0/0	0/0	0/0	0/0	0/0	0/0	0/0	0/0	0/0	0/0	0/0	0/0	0/0	0/0
1	4287764	AX-75453662	G	A	.	.	PR;ANN=A|intron_variant|MODIFIER|ENSGALG00000034970|ENSGALG00000034970|transcript|ENSGALT00000048638.2|pseudogene|2/18|n.198+312C>T||||||	0/0	0/0	0/0	0/0	0/0	0/0	0/0	0/0	0/0	0/0	0/0	0/0	0/0	0/0	0/0	0/0	0/0	0/0	0/0	0/0	0/0	0/0	0/0	0/0	0/0	0/0	0/0	0/0	0/0	0/0	0/0	0/0	0/0	0/0	0/0	0/0	0/0	0/0	0/0	0/0	0/0	0/0
1	4372673	AX-75455443	A	G	.	.	PR;ANN=G|intergenic_region|MODIFIER|ENSGALG00000034970-ENSGALG00000048616|ENSGALG00000034970-ENSGALG00000048616|intergenic_region|ENSGALG00000034970-ENSGALG00000048616|||n.4372673A>G||||||	0/0	0/0	0/0	0/0	0/0	0/0	0/0	0/0	0/0	0/0	0/0	0/0	0/0	0/0	0/0	0/0	0/0	0/0	0/0	0/0	0/0	0/0	0/0	0/0	0/0	0/0	0/0	0/0	0/0	0/0	0/0	0/0	0/0	0/0	0/0	0/0	0/0	0/0	0/0	0/0	0/0	0/0
1	4476519	AX-75457523	C	T	.	.	PR;ANN=T|intron_variant|MODIFIER|ENSGALG00000048616|ENSGALG00000048616|transcript|ENSGALT00000102384.1|protein_coding|8/8|c.583+40G>A||||||	0/0	0/0	0/0	0/0	0/0	0/0	0/0	0/0	0/0	0/0	0/0	0/0	0/0	0/0	0/0	0/0	0/0	0/0	0/0	0/0	0/0	0/0	0/0	0/0	0/0	0/0	0/0	0/0	0/0	0/0	0/0	0/0	0/0	0/0	0/0	0/0	0/0	0/0	0/0	0/0	0/0	0/0
1	4793196	AX-75464074	A	G	.	.	PR;ANN=G|intron_variant|MODIFIER|ITIH2|ENSGALG00000006833|transcript|ENSGALT00000011058.6|protein_coding|17/22|c.1960+797A>G||||||	0/0	0/0	0/0	0/0	0/0	0/0	0/0	0/0	0/0	0/0	0/0	0/0	0/0	0/0	0/0	0/0	0/0	0/0	0/0	0/0	0/0	0/0	0/0	0/0	0/0	0/0	0/0	0/0	0/0	0/0	0/0	0/0	0/0	0/0	0/0	0/0	0/0	0/0	0/0	0/0	0/0	0/0
1	14008507	AX-75282566	T	C	.	.	PR;ANN=C|upstream_gene_variant|MODIFIER|SRPK2|ENSGALG00000008154|transcript|ENSGALT00000053364.2|protein_coding||c.-2055A>G|||||2055|,C|intergenic_region|MODIFIER|SRPK2-ENSGALG00000047845|ENSGALG00000008154-ENSGALG00000047845|intergenic_region|ENSGALG00000008154-ENSGALG00000047845|||n.14008507T>C||||||	0/0	0/0	0/0	0/0	0/0	0/0	0/0	0/0	0/0	0/0	0/0	0/0	0/0	0/0	0/0	0/0	0/0	0/0	0/0	0/0	0/0	0/0	0/0	0/0	0/0	0/0	0/0	0/0	0/0	0/0	0/0	0/0	0/0	0/0	0/0	0/0	0/0	0/0	0/0	0/0	0/0	0/0
1	14077498	AX-75284114	A	G	.	.	PR;ANN=G|intergenic_region|MODIFIER|SRPK2-ENSGALG00000047845|ENSGALG00000008154-ENSGALG00000047845|intergenic_region|ENSGALG00000008154-ENSGALG00000047845|||n.14077498A>G||||||	0/0	0/0	0/0	0/0	0/0	0/0	0/0	0/0	0/0	0/0	0/0	0/0	0/0	0/0	0/0	0/0	0/0	0/0	0/0	0/0	0/0	0/0	0/0	0/0	0/0	0/0	0/0	0/0	0/0	0/0	0/0	0/0	0/0	0/0	0/0	0/0	0/0	0/0	0/0	0/0	0/0	0/0
1	16963365	AX-75345066	C	T	.	.	PR;ANN=T|intergenic_region|MODIFIER|ENSGALG00000047843-ENSGALG00000048481|ENSGALG00000047843-ENSGALG00000048481|intergenic_region|ENSGALG00000047843-ENSGALG00000048481|||n.16963365C>T||||||	0/0	0/0	0/0	0/0	0/0	0/0	0/0	0/0	0/0	0/0	0/0	0/0	0/0	0/0	0/0	0/0	0/0	0/1	0/0	0/0	0/0	0/0	0/0	0/0	0/0	0/0	0/0	0/0	0/0	0/0	0/0	0/0	0/0	0/0	0/0	0/0	0/0	0/0	0/0	0/0	0/0	0/0
1	17541858	AX-75359119	C	A	.	.	PR;ANN=A|intron_variant|MODIFIER|TAFA5|ENSGALG00000023584|transcript|ENSGALT00000061566.2|protein_coding|3/3|c.350-6447C>A||||||,A|intron_variant|MODIFIER|TAFA5|ENSGALG00000023584|transcript|ENSGALT00000099094.1|protein_coding|2/2|c.242-6447C>A||||||,A|intron_variant|MODIFIER|TAFA5|ENSGALG00000023584|transcript|ENSGALT00000039228.4|protein_coding|2/3|c.242-6447C>A||||||,A|intron_variant|MODIFIER|…	0/0	0/0	0/0	0/0	0/0	0/0	0/0	0/0	0/0	0/0	0/0	0/0	0/0	0/0	0/0	0/0	0/0	0/0	0/0	0/0	0/0	0/0	0/0	0/0	0/0	0/0	0/0	0/0	0/0	0/0	0/0	0/0	0/0	0/0	0/0	0/0	0/0	0/0	0/0	0/0	0/0	0/0
1	17571366	AX-75359819	G	T	.	.	PR;ANN=T|intron_variant|MODIFIER|TAFA5|ENSGALG00000023584|transcript|ENSGALT00000082066.2|protein_coding|3/3|c.369+22934G>T||||||,T|intron_variant|MODIFIER|TAFA5|ENSGALG00000023584|transcript|ENSGALT00000100388.1|protein_coding|3/3|c.369+22934G>T||||||	0/0	0/0	0/0	0/0	0/0	0/0	0/0	0/0	0/0	0/0	0/0	0/0	0/0	0/0	0/0	0/0	0/0	0/0	0/0	0/0	0/0	0/0	0/0	0/0	0/0	0/0	0/0	0/0	0/0	0/0	0/0	0/0	0/0	0/0	0/0	0/0	0/0	0/0	0/0	0/0	0/0	0/0
1	17574022	AX-75359882	G	A	.	.	PR;ANN=A|intron_variant|MODIFIER|TAFA5|ENSGALG00000023584|transcript|ENSGALT00000082066.2|protein_coding|3/3|c.369+25590G>A||||||,A|intron_variant|MODIFIER|TAFA5|ENSGALG00000023584|transcript|ENSGALT00000100388.1|protein_coding|3/3|c.369+25590G>A||||||	0/0	0/0	0/0	0/0	0/0	0/0	0/0	0/0	0/0	0/0	0/0	0/0	0/0	0/0	0/0	0/0	0/0	0/0	0/0	0/0	0/0	0/0	0/0	0/0	0/0	0/0	0/0	0/0	0/0	0/0	0/0	0/0	0/0	0/0	0/0	0/0	0/0	0/0	0/0	0/0	0/0	0/0
1	17590604	AX-75360274	G	A	.	.	PR;ANN=A|intron_variant|MODIFIER|TAFA5|ENSGALG00000023584|transcript|ENSGALT00000082066.2|protein_coding|3/3|c.370-39671G>A||||||,A|intron_variant|MODIFIER|TAFA5|ENSGALG00000023584|transcript|ENSGALT00000100388.1|protein_coding|3/3|c.370-41105G>A||||||	0/0	0/0	0/0	0/0	0/0	0/0	0/0	0/0	0/0	0/0	0/0	0/0	0/0	0/0	0/0	0/0	0/0	0/0	0/0	0/0	0/0	0/0	0/0	0/0	0/0	0/0	0/0	0/0	0/0	0/0	0/0	0/0	0/0	0/0	0/0	0/0	0/0	0/0	0/0	0/0	0/0	0/0
1	17599862	AX-75360496	G	A	.	.	PR;ANN=A|intron_variant|MODIFIER|TAFA5|ENSGALG00000023584|transcript|ENSGALT00000082066.2|protein_coding|3/3|c.370-30413G>A||||||,A|intron_variant|MODIFIER|TAFA5|ENSGALG00000023584|transcript|ENSGALT00000100388.1|protein_coding|3/3|c.370-31847G>A||||||	0/0	0/0	0/0	0/0	0/0	0/0	0/0	0/0	0/0	0/0	0/0	0/0	0/0	0/0	0/0	0/0	0/0	0/0	0/0	0/0	0/0	0/0	0/0	0/0	0/0	0/0	0/0	0/0	0/0	0/0	0/0	0/0	0/0	0/0	0/0	0/0	0/0	0/0	0/0	0/0	0/0	0/0
1	17607231	AX-75360656	T	C	.	.	PR;ANN=C|intron_variant|MODIFIER|TAFA5|ENSGALG00000023584|transcript|ENSGALT00000082066.2|protein_coding|3/3|c.370-23044T>C||||||,C|intron_variant|MODIFIER|TAFA5|ENSGALG00000023584|transcript|ENSGALT00000100388.1|protein_coding|3/3|c.370-24478T>C||||||	0/0	0/0	0/0	0/0	0/0	0/0	0/0	0/0	0/0	0/0	0/0	0/0	0/0	0/0	0/0	0/0	0/0	0/0	0/0	0/0	0/0	0/0	0/0	0/0	0/0	0/0	0/0	0/0	0/0	0/0	0/0	0/0	0/0	0/0	0/0	0/0	0/0	0/0	0/0	0/0	0/0	0/0
1	17617925	AX-75360886	C	T	.	.	PR;ANN=T|intron_variant|MODIFIER|TAFA5|ENSGALG00000023584|transcript|ENSGALT00000082066.2|protein_coding|3/3|c.370-12350C>T||||||,T|intron_variant|MODIFIER|TAFA5|ENSGALG00000023584|transcript|ENSGALT00000100388.1|protein_coding|3/3|c.370-13784C>T||||||	0/0	0/0	0/0	0/0	0/0	0/0	0/0	0/0	0/0	0/0	0/0	0/0	0/0	0/0	0/0	0/0	0/0	0/0	0/0	0/0	0/0	0/0	0/0	0/0	0/0	0/0	0/0	0/0	0/0	0/0	0/0	0/0	0/0	0/0	0/0	0/0	0/0	0/0	0/0	0/0	0/0	0/0
1	17620374	AX-75360947	G	T	.	.	PR;ANN=T|intron_variant|MODIFIER|TAFA5|ENSGALG00000023584|transcript|ENSGALT00000082066.2|protein_coding|3/3|c.370-9901G>T||||||,T|intron_variant|MODIFIER|TAFA5|ENSGALG00000023584|transcript|ENSGALT00000100388.1|protein_coding|3/3|c.370-11335G>T||||||	0/0	0/0	0/0	0/0	0/0	0/0	0/0	0/0	0/0	0/0	0/0	0/0	0/0	0/0	0/0	0/0	0/0	0/0	0/0	0/0	0/0	0/0	0/0	0/0	0/0	0/0	0/0	0/0	0/0	0/0	0/0	0/0	0/0	0/0	0/0	0/0	0/0	0/0	0/0	0/0	0/0	0/0
1	17632552	AX-80924203	T	A	.	.	PR;ANN=A|3_prime_UTR_variant|MODIFIER|TAFA5|ENSGALG00000023584|transcript|ENSGALT00000100388.1|protein_coding|4/4|c.*835T>A|||||835|WARNING_REF_DOES_NOT_MATCH_GENOME,A|downstream_gene_variant|MODIFIER|TAFA5|ENSGALG00000023584|transcript|ENSGALT00000082066.2|protein_coding||c.*2269T>A|||||2269|	0/0	0/0	0/0	0/0	0/0	0/0	0/0	0/0	0/0	./.	0/0	0/0	0/0	0/0	0/0	0/0	0/0	0/0	0/0	0/0	./.	0/0	0/0	0/0	0/0	0/0	0/0	0/0	0/0	0/0	0/0	0/0	0/0	0/0	0/0	0/0	0/0	0/0	./.	0/0	0/0	0/0
1	17647334	AX-75361620	C	T	.	.	PR;ANN=T|intergenic_region|MODIFIER|TAFA5-ENSGALG00000048715|ENSGALG00000023584-ENSGALG00000048715|intergenic_region|ENSGALG00000023584-ENSGALG00000048715|||n.17647334C>T||||||	0/0	0/0	0/0	0/0	0/0	0/0	0/0	0/0	0/0	0/0	0/0	0/0	0/0	0/0	0/0	0/0	0/0	0/0	0/0	0/0	0/0	0/0	0/0	0/0	0/0	0/0	0/0	0/0	0/0	0/0	0/0	0/0	0/0	0/0	0/0	0/0	0/0	0/0	0/0	0/0	0/0	0/0
1	17716755	AX-75363320	G	T	.	.	PR;ANN=T|intergenic_region|MODIFIER|TAFA5-ENSGALG00000048715|ENSGALG00000023584-ENSGALG00000048715|intergenic_region|ENSGALG00000023584-ENSGALG00000048715|||n.17716755G>T||||||	0/0	0/0	0/0	0/0	0/0	0/0	0/0	0/0	0/0	0/0	0/0	0/0	0/0	0/0	0/0	0/0	0/0	0/0	0/0	0/0	0/0	0/0	0/0	0/0	0/0	0/0	0/0	0/0	0/0	0/0	0/0	0/0	0/0	0/0	0/0	0/0	0/0	0/0	0/0	0/0	0/0	0/0
1	17733338	AX-75363729	T	C	.	.	PR;ANN=C|intergenic_region|MODIFIER|TAFA5-ENSGALG00000048715|ENSGALG00000023584-ENSGALG00000048715|intergenic_region|ENSGALG00000023584-ENSGALG00000048715|||n.17733338T>C||||||	0/0	0/0	0/0	0/0	0/0	0/0	0/0	0/0	0/0	0/0	0/0	0/0	0/0	0/0	0/0	0/0	0/0	0/0	0/0	0/0	0/0	0/0	0/0	0/0	0/0	0/0	0/0	0/0	0/0	0/0	0/0	0/0	0/0	0/0	0/0	0/0	0/0	0/0	0/0	0/0	0/0	0/0
1	17740921	AX-75363916	T	C	.	.	PR;ANN=C|downstream_gene_variant|MODIFIER|ENSGALG00000048715|ENSGALG00000048715|transcript|ENSGALT00000106128.1|pseudogene||n.*3368A>G|||||3368|,C|intergenic_region|MODIFIER|TAFA5-ENSGALG00000048715|ENSGALG00000023584-ENSGALG00000048715|intergenic_region|ENSGALG00000023584-ENSGALG00000048715|||n.17740921T>C||||||	0/0	0/0	0/0	0/0	0/0	0/0	0/0	0/0	0/0	0/0	0/0	0/0	0/0	0/0	0/0	0/0	0/0	0/0	0/0	0/0	0/0	0/0	0/0	0/0	0/0	0/0	0/0	0/0	0/0	0/0	0/0	0/0	0/0	0/0	0/0	0/0	0/0	0/0	0/0	0/0	0/0	0/0
1	17743298	AX-75363969	T	G	.	.	PR;ANN=G|downstream_gene_variant|MODIFIER|ENSGALG00000048715|ENSGALG00000048715|transcript|ENSGALT00000106128.1|pseudogene||n.*991A>C|||||991|,G|intergenic_region|MODIFIER|TAFA5-ENSGALG00000048715|ENSGALG00000023584-ENSGALG00000048715|intergenic_region|ENSGALG00000023584-ENSGALG00000048715|||n.17743298T>G||||||	0/0	0/0	0/0	0/0	0/0	0/0	0/0	0/0	0/0	0/0	0/0	0/0	0/0	0/0	0/0	0/0	0/0	0/0	0/0	0/0	0/0	0/0	0/0	0/0	0/0	0/0	0/0	0/0	0/0	0/0	0/0	0/0	0/0	0/0	0/0	0/0	0/0	0/0	0/0	0/0	0/0	0/0
1	17750123	AX-75364125	G	A	.	.	PR;ANN=A|intron_variant|MODIFIER|ENSGALG00000048715|ENSGALG00000048715|transcript|ENSGALT00000106128.1|pseudogene|4/4|n.442-5209C>T||||||	0/0	0/0	0/0	0/0	0/0	0/0	0/0	0/0	0/0	0/0	0/0	0/0	0/0	0/0	0/0	0/0	0/0	0/0	0/0	0/0	0/0	0/0	0/0	0/0	0/0	0/0	0/0	0/0	0/0	0/0	0/0	0/0	0/0	0/0	0/0	0/0	0/0	0/0	0/0	0/0	0/0	0/0
1	17750696	AX-75364137	G	A	.	.	PR;ANN=A|intron_variant|MODIFIER|ENSGALG00000048715|ENSGALG00000048715|transcript|ENSGALT00000106128.1|pseudogene|4/4|n.442-5782C>T||||||	0/0	0/0	0/0	0/0	0/0	0/0	0/0	0/0	0/0	0/0	0/0	0/0	0/0	0/0	0/0	0/0	0/0	0/0	0/0	0/0	0/0	0/0	0/0	0/0	0/0	0/0	0/0	0/0	0/0	0/0	0/0	0/0	0/0	0/0	0/0	0/0	0/0	0/0	0/0	0/0	0/0	0/0
1	23140136	AX-75410233	C	T	.	.	PR;ANN=T|intron_variant|MODIFIER|PTPRZ1|ENSGALG00000040114|transcript|ENSGALT00000051426.2|protein_coding|1/30|c.59-1621G>A||||||,T|intron_variant|MODIFIER|PTPRZ1|ENSGALG00000040114|transcript|ENSGALT00000070516.2|protein_coding|1/28|c.59-1621G>A||||||,T|intron_variant|MODIFIER|PTPRZ1|ENSGALG00000040114|transcript|ENSGALT00000071557.2|protein_coding|1/29|c.59-1621G>A||||||	0/0	0/0	0/0	0/0	0/0	0/0	0/0	0/0	0/0	0/0	0/0	0/0	0/0	0/0	0/0	0/0	0/0	0/0	0/0	0/0	0/0	0/0	0/0	0/0	0/0	0/0	0/0	0/0	0/0	0/0	0/0	0/0	0/0	0/0	0/0	0/0	0/0	0/0	0/0	0/0	0/0	0/0
1	25023918	AX-75413706	C	T	.	.	PR;ANN=T|intron_variant|MODIFIER|CAPZA2|ENSGALG00000043437|transcript|ENSGALT00000053621.2|protein_coding|1/9|c.40-1633G>A||||||	0/0	0/0	0/0	0/0	0/0	0/0	0/0	0/0	0/0	0/0	0/0	0/0	0/0	0/0	0/0	0/0	0/0	0/0	0/0	0/0	0/0	0/0	0/0	0/0	0/0	0/0	0/0	0/0	0/0	0/0	0/0	0/0	0/1	0/0	0/0	0/0	0/0	0/0	0/0	0/0	0/0	0/0
1	25847960	AX-75415358	G	A	.	.	PR;ANN=A|intergenic_region|MODIFIER|ENSGALG00000038090-MDFIC|ENSGALG00000038090-ENSGALG00000026838|intergenic_region|ENSGALG00000038090-ENSGALG00000026838|||n.25847960G>A||||||	0/0	0/0	0/0	0/0	0/0	0/0	0/0	0/0	0/0	0/0	0/0	0/0	0/0	0/0	0/0	0/0	0/0	0/0	0/0	0/0	0/0	0/0	0/0	0/0	0/0	0/0	0/0	0/0	0/0	0/0	0/0	0/0	0/0	0/0	0/0	0/1	0/0	0/0	0/0	0/0	0/0	0/0
1	27980513	AX-75419837	G	A	.	.	PR;ANN=A|upstream_gene_variant|MODIFIER|ENSGALG00000051277|ENSGALG00000051277|transcript|ENSGALT00000096329.1|pseudogene||n.-2458C>T|||||2458|,A|upstream_gene_variant|MODIFIER|ENSGALG00000051277|ENSGALG00000051277|transcript|ENSGALT00000104965.1|pseudogene||n.-2403C>T|||||2403|,A|intergenic_region|MODIFIER|ENSGALG00000051277-ENSGALG00000051026|ENSGALG00000051277-ENSGALG00000051026|intergenic_regi…	0/0	0/0	0/0	0/0	0/0	0/0	0/0	0/0	0/0	0/0	0/0	0/0	0/0	0/0	0/0	0/0	0/0	0/0	0/0	0/0	0/0	0/0	0/0	0/0	0/0	0/0	0/0	0/0	0/0	0/0	0/0	0/0	0/0	0/0	0/0	0/0	0/0	0/0	0/0	0/0	0/0	0/0
1	27983461	AX-75419843	G	A	.	.	PR;ANN=A|intergenic_region|MODIFIER|ENSGALG00000051277-ENSGALG00000051026|ENSGALG00000051277-ENSGALG00000051026|intergenic_region|ENSGALG00000051277-ENSGALG00000051026|||n.27983461G>A||||||	0/0	0/0	0/0	0/0	0/0	0/0	0/0	0/0	0/0	0/0	0/0	0/0	0/0	0/0	0/0	0/0	0/0	0/0	0/0	0/0	0/0	0/0	0/0	0/0	0/0	0/0	0/0	0/0	0/0	0/0	0/0	0/0	0/0	0/0	0/0	0/0	0/0	0/0	0/0	0/0	0/0	0/0
1	28040945	AX-75419977	A	G	.	.	PR;ANN=G|intergenic_region|MODIFIER|ENSGALG00000051277-ENSGALG00000051026|ENSGALG00000051277-ENSGALG00000051026|intergenic_region|ENSGALG00000051277-ENSGALG00000051026|||n.28040945A>G||||||	0/0	0/0	0/0	0/0	0/0	0/0	0/0	0/0	0/0	0/0	0/0	0/0	0/0	0/0	0/0	0/0	0/0	0/0	0/0	0/0	0/0	0/0	0/0	0/0	0/0	0/0	0/0	0/0	0/0	0/0	0/0	0/0	0/0	0/0	0/0	0/0	0/0	0/0	0/0	0/0	0/0	0/0
1	28080210	AX-75420074	T	C	.	.	PR;ANN=C|downstream_gene_variant|MODIFIER|ENSGALG00000051026|ENSGALG00000051026|transcript|ENSGALT00000095747.1|pseudogene||n.*1217T>C|||||1217|,C|intergenic_region|MODIFIER|ENSGALG00000051026-ENSGALG00000050505|ENSGALG00000051026-ENSGALG00000050505|intergenic_region|ENSGALG00000051026-ENSGALG00000050505|||n.28080210T>C||||||	0/0	0/0	0/0	0/0	0/0	0/0	0/0	0/0	0/0	0/0	0/0	0/0	0/0	0/0	0/0	0/0	0/0	0/0	0/0	0/0	0/0	0/0	0/0	0/0	0/0	0/0	0/0	0/0	0/0	0/0	0/0	0/0	0/0	0/0	0/0	0/0	0/0	0/0	0/0	0/0	0/0	0/0
1	28854803	AX-75421484	A	G	.	.	PR;ANN=G|intergenic_region|MODIFIER|NRCAM-ENSGALG00000053908|ENSGALG00000009514-ENSGALG00000053908|intergenic_region|ENSGALG00000009514-ENSGALG00000053908|||n.28854803A>G||||||	0/0	0/0	0/0	0/0	0/0	0/0	0/0	0/0	0/0	0/0	0/0	0/0	0/0	0/0	0/0	0/0	0/0	0/0	0/0	0/0	0/0	0/0	0/0	0/0	0/0	0/0	0/0	0/0	0/0	0/0	0/0	0/0	0/0	0/0	0/0	0/0	0/0	0/0	0/0	0/0	0/0	0/0
1	28913754	AX-75421603	A	G	.	.	PR;ANN=G|intron_variant|MODIFIER|CNTN1|ENSGALG00000009523|transcript|ENSGALT00000063605.2|protein_coding|1/21|c.-76+31071A>G||||||,G|intron_variant|MODIFIER|CNTN1|ENSGALG00000009523|transcript|ENSGALT00000075780.2|protein_coding|1/23|c.-122+31071A>G||||||	0/0	0/0	0/0	0/0	0/0	0/0	0/0	0/0	0/0	0/0	0/0	0/0	0/0	0/0	0/0	0/0	0/0	0/0	0/0	0/0	0/0	0/0	0/0	0/0	0/0	0/0	0/0	0/0	0/0	0/0	0/0	0/0	0/0	0/0	0/0	0/0	0/0	0/0	0/0	0/0	0/0	0/0
1	28921020	AX-75421619	G	A	.	.	PR;ANN=A|intron_variant|MODIFIER|CNTN1|ENSGALG00000009523|transcript|ENSGALT00000063605.2|protein_coding|1/21|c.-76+38337G>A||||||,A|intron_variant|MODIFIER|CNTN1|ENSGALG00000009523|transcript|ENSGALT00000075780.2|protein_coding|1/23|c.-121-34798G>A||||||	0/0	0/0	0/0	0/0	0/0	0/0	0/0	0/0	0/0	0/0	0/0	0/0	0/0	0/0	0/0	0/0	0/0	0/0	0/0	0/0	0/0	0/0	0/0	0/0	0/0	0/0	0/0	0/0	0/0	0/0	0/0	0/0	0/0	0/0	0/0	0/0	0/0	0/0	0/0	0/0	0/0	0/0
1	28970248	AX-75421725	C	T	.	.	PR;ANN=T|intron_variant|MODIFIER|CNTN1|ENSGALG00000009523|transcript|ENSGALT00000063605.2|protein_coding|1/21|c.-75-65269C>T||||||,T|intron_variant|MODIFIER|CNTN1|ENSGALG00000009523|transcript|ENSGALT00000075780.2|protein_coding|2/23|c.-76+14385C>T||||||	0/0	0/0	0/0	0/0	0/0	0/0	0/0	0/0	0/0	0/0	0/0	0/0	0/0	0/0	0/0	0/0	0/0	0/0	0/0	0/0	0/0	0/0	0/0	0/0	0/0	0/0	0/0	0/0	0/0	0/0	0/0	0/0	0/0	0/0	0/0	0/0	0/0	0/0	0/0	0/0	0/0	0/0
1	33741162	AX-75431355	T	C	.	.	PR;ANN=C|intron_variant|MODIFIER|XPOT|ENSGALG00000009835|transcript|ENSGALT00000015988.7|protein_coding|11/24|c.1183-586T>C||||||	0/0	0/0	0/0	0/0	0/0	0/0	0/0	0/0	0/0	0/0	0/0	0/0	0/0	0/0	0/0	0/0	0/0	0/0	0/0	0/0	0/0	0/0	0/0	0/0	0/0	0/0	0/0	0/0	0/0	0/0	0/0	0/0	0/0	0/0	0/0	0/0	0/0	0/0	0/0	0/0	0/0	0/0
1	33864803	AX-75431574	T	C	.	.	PR;ANN=C|intron_variant|MODIFIER|RASSF3|ENSGALG00000009842|transcript|ENSGALT00000016002.3|protein_coding|1/4|c.130-15855T>C||||||,C|intron_variant|MODIFIER|RASSF3|ENSGALG00000009842|transcript|ENSGALT00000105682.1|protein_coding|1/4|c.55-15855T>C||||||	0/0	0/0	0/0	0/0	0/0	0/0	0/0	0/0	0/0	0/0	0/0	0/0	0/0	0/0	0/0	0/0	0/0	0/0	0/0	0/0	0/0	0/0	0/0	0/0	0/0	0/0	0/0	0/0	0/0	0/0	0/0	0/0	0/0	0/0	0/0	0/0	0/0	0/0	0/0	0/0	0/0	0/0
1	33980930	AX-75431832	T	G	.	.	PR;ANN=G|intergenic_region|MODIFIER|TBC1D30-WIF1|ENSGALG00000009859-ENSGALG00000039209|intergenic_region|ENSGALG00000009859-ENSGALG00000039209|||n.33980930T>G||||||	0/0	0/0	0/0	0/0	0/0	0/0	0/0	0/0	0/0	0/0	0/0	0/0	0/0	0/0	0/0	0/0	0/0	0/0	0/0	0/0	0/0	0/0	0/0	0/0	0/0	0/0	0/0	0/0	0/0	0/0	0/0	0/0	0/0	0/0	0/0	0/0	0/0	0/0	0/0	0/0	0/0	0/0
1	34008227	AX-75431895	G	A	.	.	PR;ANN=A|intron_variant|MODIFIER|WIF1|ENSGALG00000039209|transcript|ENSGALT00000063712.2|protein_coding|7/9|c.811+1536C>T||||||	0/0	0/0	0/0	0/0	0/0	0/0	0/0	0/0	0/0	./.	0/0	0/0	0/0	0/0	0/0	0/0	0/0	0/0	0/0	0/0	0/0	0/0	0/0	0/0	0/0	0/0	0/0	0/0	0/0	0/0	0/0	0/0	0/0	0/0	0/0	0/0	0/0	0/0	0/0	0/0	0/1	0/0
1	34193565	AX-75432296	G	A	.	.	PR;ANN=A|downstream_gene_variant|MODIFIER|MSRB3|ENSGALG00000026661|transcript|ENSGALT00000046186.4|protein_coding||c.*5088G>A|||||2527|,A|intergenic_region|MODIFIER|MSRB3-HMGA2|ENSGALG00000026661-ENSGALG00000009875|intergenic_region|ENSGALG00000026661-ENSGALG00000009875|||n.34193565G>A||||||	0/0	0/0	0/0	0/0	0/0	0/0	0/0	0/0	0/0	0/0	0/0	0/0	0/0	0/0	0/0	0/0	0/0	0/0	0/0	0/0	0/0	0/0	0/0	0/0	0/0	0/0	0/0	0/0	0/0	0/0	0/0	0/0	0/0	0/0	0/0	0/0	0/0	0/0	0/0	0/0	0/0	0/0
1	34196379	AX-75432304	A	G	.	.	PR;ANN=G|intergenic_region|MODIFIER|MSRB3-HMGA2|ENSGALG00000026661-ENSGALG00000009875|intergenic_region|ENSGALG00000026661-ENSGALG00000009875|||n.34196379A>G||||||	0/0	0/0	0/0	0/0	0/0	0/0	0/0	0/0	0/0	0/0	0/0	0/0	0/0	0/0	0/0	0/0	0/0	0/0	0/0	0/0	0/0	0/0	0/0	0/0	0/0	0/0	0/0	0/0	0/0	0/0	0/0	0/0	0/0	0/0	0/0	0/0	0/0	0/0	0/0	0/0	0/0	0/0
1	34212033	AX-75432337	T	C	.	.	PR;ANN=C|intergenic_region|MODIFIER|MSRB3-HMGA2|ENSGALG00000026661-ENSGALG00000009875|intergenic_region|ENSGALG00000026661-ENSGALG00000009875|||n.34212033T>C||||||	0/0	0/0	0/0	0/0	0/0	0/0	0/0	0/0	0/0	0/0	0/0	0/0	0/0	0/0	0/0	0/0	0/0	0/0	0/0	0/0	0/0	0/0	0/0	0/0	0/0	0/0	0/0	0/0	0/0	0/0	0/0	0/0	0/0	0/0	0/0	0/0	0/0	0/0	0/0	0/0	0/1	0/0
1	34244490	AX-75432408	T	C	.	.	PR;ANN=C|intergenic_region|MODIFIER|MSRB3-HMGA2|ENSGALG00000026661-ENSGALG00000009875|intergenic_region|ENSGALG00000026661-ENSGALG00000009875|||n.34244490T>C||||||	0/0	0/0	0/0	0/0	0/0	0/0	0/0	0/0	0/0	0/0	0/0	0/0	0/0	0/0	0/0	0/0	0/0	0/0	0/0	0/0	0/0	0/0	0/0	0/0	0/0	0/0	0/0	0/0	0/0	0/0	0/0	0/0	./.	0/0	0/0	0/0	0/0	0/0	0/0	0/0	0/1	0/0
1	34259713	AX-75432449	G	A	.	.	PR;ANN=A|intergenic_region|MODIFIER|MSRB3-HMGA2|ENSGALG00000026661-ENSGALG00000009875|intergenic_region|ENSGALG00000026661-ENSGALG00000009875|||n.34259713G>A||||||	0/0	0/0	0/0	0/0	0/0	0/0	0/0	0/0	0/0	0/0	0/0	0/0	0/0	0/0	0/0	0/0	0/0	0/0	0/0	0/0	0/0	0/0	0/0	0/0	0/0	0/0	0/0	0/0	0/0	0/0	0/0	0/0	0/0	0/0	0/0	0/0	0/0	0/0	0/0	0/0	0/1	0/0
1	37645477	AX-75439958	C	T	.	.	PR;ANN=T|intergenic_region|MODIFIER|ENSGALG00000053800-KCNC2|ENSGALG00000053800-ENSGALG00000010204|intergenic_region|ENSGALG00000053800-ENSGALG00000010204|||n.37645477C>T||||||	0/0	0/0	0/0	0/0	0/0	0/0	0/0	0/0	0/0	0/0	0/0	0/0	0/0	0/0	0/0	0/0	0/0	0/0	0/0	0/0	0/0	0/0	0/0	0/0	0/0	0/0	0/0	0/0	0/0	0/0	0/0	0/0	0/0	0/0	0/0	0/0	0/0	0/0	0/0	0/0	0/0	0/0
1	40816875	AX-75446595	C	T	.	.	PR;ANN=T|intron_variant|MODIFIER|METTL25|ENSGALG00000042269|transcript|ENSGALT00000061849.2|protein_coding|9/11|c.1557+3099C>T||||||,T|intron_variant|MODIFIER|METTL25|ENSGALG00000042269|transcript|ENSGALT00000077055.2|protein_coding|10/12|c.1479+3099C>T||||||	0/0	0/0	0/0	0/0	0/0	0/0	0/0	0/0	0/0	0/0	0/0	0/0	0/0	0/0	0/0	0/0	0/0	0/0	0/0	0/0	0/0	0/0	0/0	0/0	0/0	0/0	0/0	0/0	0/0	0/0	0/0	0/0	0/0	0/0	0/0	0/0	0/0	0/0	0/0	0/0	0/0	0/0
1	40821349	AX-80843461	A	T	.	.	PR;ANN=T|intron_variant|MODIFIER|METTL25|ENSGALG00000042269|transcript|ENSGALT00000061849.2|protein_coding|9/11|c.1558-4885A>T||||||,T|intron_variant|MODIFIER|METTL25|ENSGALG00000042269|transcript|ENSGALT00000077055.2|protein_coding|10/12|c.1480-4885A>T||||||	0/0	0/0	0/0	0/0	0/0	0/0	0/0	0/0	0/0	0/0	0/0	0/0	0/0	0/0	0/0	0/0	0/0	0/0	0/0	0/0	0/0	0/0	0/0	0/0	0/0	0/0	0/0	0/0	0/0	0/0	0/0	0/0	0/0	0/0	0/0	0/0	0/0	0/0	0/0	0/0	0/0	0/0
1	40861078	AX-75446703	C	T	.	.	PR;ANN=T|intergenic_region|MODIFIER|ENSGALG00000052461-TMTC2|ENSGALG00000052461-ENSGALG00000010975|intergenic_region|ENSGALG00000052461-ENSGALG00000010975|||n.40861078C>T||||||	0/0	0/0	0/0	0/0	0/0	0/0	0/0	0/0	0/0	0/0	0/0	0/0	0/0	0/0	0/0	0/0	0/0	0/0	0/0	0/0	0/0	0/0	0/0	0/0	0/0	0/0	0/0	0/0	0/0	0/0	0/0	0/0	0/0	0/0	0/0	0/0	0/0	0/0	0/0	0/0	0/0	0/0
1	46598776	AX-75458336	A	G	.	.	PR;ANN=G|intergenic_region|MODIFIER|ENSGALG00000019331-TMPO|ENSGALG00000019331-ENSGALG00000011504|intergenic_region|ENSGALG00000019331-ENSGALG00000011504|||n.46598776A>G||||||	0/0	0/0	0/0	1/.1	1/.1	0/0	1/.1	0/0	1/.1	1/.1	0/0	0/0	0/0	1/.1	0/0	1/.1	0/0	0/0	0/0	0/0	0/0	0/0	0/0	1/.1	1/.1	1/.1	1/.1	0/0	1/.1	1/.1	1/.1	0/0	0/0	0/0	0/0	0/0	0/0	1/.1	0/0	0/0	0/0	0/0
1	47960863	AX-75461254	C	T	.	.	PR;ANN=T|intergenic_region|MODIFIER|AGBL3-PDE6H|ENSGALG00000011727-ENSGALG00000025735|intergenic_region|ENSGALG00000011727-ENSGALG00000025735|||n.47960863C>T||||||	0/0	0/0	0/0	0/0	0/0	0/0	0/0	0/0	0/0	0/0	0/0	0/0	0/0	0/0	0/0	0/0	0/0	0/0	0/0	0/0	0/0	0/0	0/0	0/0	0/0	0/0	0/0	0/0	0/0	0/0	0/0	0/0	0/0	0/0	0/0	0/0	0/0	0/0	0/0	0/0	0/0	0/0
1	51797012	AX-75469237	G	A	.	.	PR;ANN=A|intron_variant|MODIFIER|MYH9|ENSGALG00000043092|transcript|ENSGALT00000046939.2|protein_coding|13/40|c.1554+355G>A||||||	0/0	0/0	0/0	0/0	0/0	0/0	0/0	0/0	0/0	0/0	0/0	0/0	0/0	0/0	0/0	0/0	0/0	0/0	0/0	0/0	0/0	0/0	0/0	0/0	0/0	0/0	0/0	0/0	0/0	0/0	0/0	0/0	0/0	0/0	0/0	0/0	0/0	0/0	0/0	0/0	0/0	0/0
1	51828590	AX-75469307	C	A	.	.	PR;ANN=A|intergenic_region|MODIFIER|MYH9-RBFOX2|ENSGALG00000043092-ENSGALG00000012540|intergenic_region|ENSGALG00000043092-ENSGALG00000012540|||n.51828590C>A||||||	0/0	0/0	0/0	0/0	0/0	0/0	0/0	0/0	0/0	0/0	0/0	0/0	0/0	0/0	0/0	0/0	0/0	0/0	0/0	0/0	0/0	0/0	0/0	0/0	0/0	0/0	0/0	0/0	0/0	0/0	0/0	0/0	0/0	0/0	0/0	0/0	0/0	0/0	0/0	0/0	0/0	0/0
1	51907772	AX-80737354	C	G	.	.	PR;ANN=G|intergenic_region|MODIFIER|MYH9-RBFOX2|ENSGALG00000043092-ENSGALG00000012540|intergenic_region|ENSGALG00000043092-ENSGALG00000012540|||n.51907772C>G||||||	0/0	0/0	0/0	0/0	0/0	0/0	0/0	0/0	0/0	0/0	./.	0/0	0/0	0/0	0/0	0/0	0/0	0/0	0/0	0/0	0/0	./.	0/0	0/0	0/0	0/0	0/0	0/0	0/0	0/0	0/0	0/0	0/0	0/0	0/0	0/0	0/0	0/0	0/0	0/0	0/0	0/0
1	51979768	AX-75469605	C	T	.	.	PR;ANN=T|intron_variant|MODIFIER|RBFOX2|ENSGALG00000012540|transcript|ENSGALT00000020480.6|protein_coding|9/11|c.887+5642C>T||||||	0/0	0/0	0/0	0/0	0/0	0/0	0/0	0/0	0/0	0/0	0/0	0/0	0/0	0/0	0/0	0/0	0/0	0/0	0/0	0/0	0/0	0/0	0/0	0/0	0/0	0/0	0/0	0/0	0/0	0/0	0/0	0/0	0/0	0/0	0/0	0/0	0/0	0/0	0/0	0/0	0/0	0/0
1	51980362	AX-75469606	T	C	.	.	PR;ANN=C|intron_variant|MODIFIER|RBFOX2|ENSGALG00000012540|transcript|ENSGALT00000020480.6|protein_coding|9/11|c.887+6236T>C||||||	0/0	0/0	0/0	0/0	0/0	0/0	0/0	0/0	0/0	0/0	0/0	0/0	0/0	0/0	0/0	0/0	0/0	0/0	0/0	0/0	0/0	0/0	0/0	0/0	0/0	0/0	0/0	0/0	0/0	0/0	0/0	0/0	0/0	0/0	0/0	0/0	0/0	0/0	0/0	0/0	0/0	0/0
1	53707648	AX-75473365	C	T	.	.	PR;ANN=T|upstream_gene_variant|MODIFIER|RIC8B|ENSGALG00000029484|transcript|ENSGALT00000047518.3|protein_coding||c.-168G>A|||||168|,T|intergenic_region|MODIFIER|RIC8B-RFX4|ENSGALG00000029484-ENSGALG00000012647|intergenic_region|ENSGALG00000029484-ENSGALG00000012647|||n.53707648C>T||||||	0/0	0/0	0/0	0/0	0/0	0/0	0/0	0/0	0/0	0/0	0/0	0/0	0/0	0/0	0/0	0/0	0/0	0/0	0/0	0/0	0/0	0/0	0/0	0/0	0/0	0/0	0/0	0/0	0/0	0/0	0/0	0/0	0/0	0/1	0/0	0/0	0/0	0/0	0/0	0/0	0/0	0/0
1	56418667	AX-75478805	G	A	.	.	PR;ANN=A|intron_variant|MODIFIER|TRIM24|ENSGALG00000012823|transcript|ENSGALT00000020916.6|protein_coding|1/18|c.728-3139C>T||||||,A|intron_variant|MODIFIER|TRIM24|ENSGALG00000012823|transcript|ENSGALT00000098939.1|protein_coding|1/17|c.728-3139C>T||||||	0/0	0/0	0/0	0/0	0/0	0/0	0/0	0/0	0/0	0/0	0/0	0/0	0/0	0/0	0/0	0/0	0/0	0/0	0/0	0/0	0/0	0/0	0/0	0/0	0/0	0/0	0/0	0/0	0/0	0/0	0/0	0/0	0/0	0/0	0/0	0/0	0/0	0/0	0/0	0/0	0/0	0/0
1	62146647	AX-75490883	G	A	.	.	PR;ANN=A|upstream_gene_variant|MODIFIER|ENSGALG00000054210|ENSGALG00000054210|transcript|ENSGALT00000098254.1|protein_coding||c.-1814C>T|||||1799|WARNING_TRANSCRIPT_NO_START_CODON,A|downstream_gene_variant|MODIFIER|ENSGALG00000049903|ENSGALG00000049903|transcript|ENSGALT00000088069.2|protein_coding||c.*185C>T|||||185|WARNING_TRANSCRIPT_NO_STOP_CODON,A|intron_variant|MODIFIER|ENSGALG00000003466|EN…	0/0	0/0	0/0	0/0	0/0	0/0	0/0	0/0	0/0	0/0	0/0	0/0	0/0	0/0	0/0	0/0	0/0	0/0	0/0	0/0	0/0	0/0	0/0	0/0	0/0	0/0	0/0	0/0	0/0	0/0	0/0	0/0	0/0	0/0	0/0	0/0	0/0	0/0	0/0	0/0	0/0	0/0
1	64805093	AX-75496409	A	G	.	.	PR;ANN=G|intron_variant|MODIFIER|ENSGALG00000051394|ENSGALG00000051394|transcript|ENSGALT00000099325.1|pseudogene|3/4|n.212+1864A>G||||||	0/0	0/0	0/0	0/0	0/0	0/0	0/0	0/0	0/0	0/0	0/0	0/0	0/0	0/0	0/0	0/0	0/0	0/0	0/0	0/0	0/0	0/0	0/0	0/0	0/0	0/0	0/0	0/1	0/0	0/0	0/0	0/1	0/0	0/0	0/0	0/1	0/1	0/0	0/0	0/0	0/0	0/0
1	64811352	AX-75496429	C	T	.	.	PR;ANN=T|intron_variant|MODIFIER|ENSGALG00000051394|ENSGALG00000051394|transcript|ENSGALT00000099325.1|pseudogene|3/4|n.213-2641C>T||||||	0/0	0/0	0/0	0/0	0/0	0/0	0/0	0/0	0/0	0/0	0/0	0/0	0/0	0/0	0/0	0/0	0/0	0/0	0/0	0/0	0/0	0/0	0/0	0/0	0/0	0/0	0/0	0/0	0/0	0/0	0/0	0/0	0/0	0/0	0/0	0/0	0/0	0/0	0/0	0/0	0/0	0/0
1	64876486	AX-75496585	A	C	.	.	PR;ANN=C|downstream_gene_variant|MODIFIER|ENSGALG00000050570|ENSGALG00000050570|transcript|ENSGALT00000091306.1|pseudogene||n.*3276A>C|||||3276|,C|downstream_gene_variant|MODIFIER|ENSGALG00000050570|ENSGALG00000050570|transcript|ENSGALT00000093590.1|pseudogene||n.*3276A>C|||||3276|,C|downstream_gene_variant|MODIFIER|ENSGALG00000050570|ENSGALG00000050570|transcript|ENSGALT00000091776.1|pseudogene|…	0/0	0/0	0/0	0/0	0/0	0/0	0/0	0/0	0/0	0/0	0/0	0/0	0/0	0/0	0/0	0/0	0/0	0/0	0/0	0/0	0/0	0/0	0/0	0/0	0/0	0/0	0/0	0/0	0/0	0/0	0/0	0/0	0/0	0/0	0/0	0/0	0/0	0/0	0/0	0/0	0/0	0/0
1	64882746	AX-75496596	G	A	.	.	PR;ANN=A|upstream_gene_variant|MODIFIER|PDE3A|ENSGALG00000013143|transcript|ENSGALT00000037438.4|protein_coding||c.-506G>A|||||137|,A|intergenic_region|MODIFIER|ENSGALG00000050570-PDE3A|ENSGALG00000050570-ENSGALG00000013143|intergenic_region|ENSGALG00000050570-ENSGALG00000013143|||n.64882746G>A||||||	0/0	0/0	0/0	0/0	0/0	0/0	0/0	0/0	0/0	0/0	0/0	0/0	0/0	0/0	0/0	0/0	0/0	0/0	0/0	0/0	0/0	0/0	0/0	0/0	0/0	0/0	0/0	0/0	0/0	0/0	0/0	0/0	0/0	0/0	0/0	0/0	0/0	0/0	0/0	0/0	0/0	0/0
1	65266742	AX-75497464	T	C	.	.	PR;ANN=C|intron_variant|MODIFIER|SLCO1A2|ENSGALG00000031293|transcript|ENSGALT00000048068.2|protein_coding|1/17|c.-276-331A>G||||||,C|intron_variant|MODIFIER|IAPP|ENSGALG00000013168|transcript|ENSGALT00000021509.5|protein_coding|3/3|c.215+644T>C||||||	0/0	0/0	0/0	0/1	0/0	0/0	0/0	0/0	0/0	0/0	./.	0/0	0/0	0/0	0/0	0/0	0/0	0/0	0/0	0/0	0/0	0/0	0/0	0/0	0/0	0/0	0/0	0/0	0/0	0/0	0/0	0/0	0/0	0/0	0/0	0/0	0/0	0/0	0/0	0/0	0/0	0/0
1	71416523	AX-75510871	C	T	.	.	PR;ANN=T|intron_variant|MODIFIER|ENSGALG00000014551|ENSGALG00000014551|transcript|ENSGALT00000062802.2|protein_coding|14/14|c.*924+88656C>T||||||	0/0	0/0	0/0	0/0	0/0	0/0	0/0	0/0	0/0	0/0	0/0	0/0	0/0	0/0	0/0	0/0	0/0	0/0	0/0	0/0	0/0	0/0	0/0	0/0	0/0	0/0	0/0	0/0	0/0	0/0	0/0	0/0	0/0	0/1	0/0	0/0	0/0	0/0	0/0	0/0	0/1	0/0
1	76761280	AX-80775670	C	G	.	.	PR;ANN=G|intergenic_region|MODIFIER|ENSGALG00000040898-ENSGALG00000051407|ENSGALG00000040898-ENSGALG00000051407|intergenic_region|ENSGALG00000040898-ENSGALG00000051407|||n.76761280C>G||||||	0/0	0/0	0/0	0/0	0/0	0/0	./.	0/0	0/0	0/0	0/0	0/0	0/0	0/0	0/0	0/0	0/0	0/0	0/0	0/0	0/0	0/0	0/0	0/0	0/0	0/0	0/0	0/0	./.	0/0	0/0	0/0	0/0	0/0	0/0	0/0	0/0	0/0	0/0	0/0	0/0	0/0
1	82603250	AX-75532727	T	C	.	.	PR;ANN=C|intron_variant|MODIFIER|LSAMP|ENSGALG00000040620|transcript|ENSGALT00000050651.2|protein_coding|1/7|c.65-116684T>C||||||	0/0	0/0	0/0	0/0	0/0	0/0	0/0	0/0	0/0	0/0	0/0	0/0	0/0	0/0	0/0	0/0	0/0	0/0	0/0	0/0	0/0	0/0	0/0	0/0	0/0	0/0	0/0	0/0	0/0	0/0	0/0	0/0	0/0	0/0	0/0	0/0	0/0	0/0	0/0	0/0	0/0	0/0
1	88733517	AX-75545785	T	C	.	.	PR;ANN=C|intron_variant|MODIFIER|IFT57|ENSGALG00000015356|transcript|ENSGALT00000024781.5|protein_coding|9/10|c.1354-123A>G||||||	0/0	0/0	0/0	0/0	0/0	0/0	0/0	0/0	0/0	0/0	0/0	0/0	0/0	0/0	0/0	0/0	0/0	0/0	0/0	0/0	0/0	0/0	0/0	0/0	0/0	0/0	0/0	0/0	0/0	0/0	0/0	0/0	0/0	0/0	0/0	0/0	0/0	0/0	0/0	0/0	0/0	0/0
1	91366237	AX-75551286	C	A	.	.	PR;ANN=A|intergenic_region|MODIFIER|ENSGALG00000048846-ENSGALG00000053216|ENSGALG00000048846-ENSGALG00000053216|intergenic_region|ENSGALG00000048846-ENSGALG00000053216|||n.91366237C>A||||||	./.	0/0	0/0	0/0	0/0	0/0	0/0	0/0	0/0	0/0	0/0	0/0	0/0	0/0	0/0	0/0	0/0	0/0	0/0	0/0	0/0	0/0	0/0	0/0	0/0	0/0	0/0	0/0	0/0	0/0	0/0	0/0	0/0	0/0	0/0	0/0	0/0	0/0	0/0	0/0	0/0	0/0
1	102011279	AX-75192520	T	C	.	.	PR;ANN=C|intergenic_region|MODIFIER|ENSGALG00000048133-ENSGALG00000052645|ENSGALG00000048133-ENSGALG00000052645|intergenic_region|ENSGALG00000048133-ENSGALG00000052645|||n.102011279T>C||||||	0/0	0/0	0/0	0/0	0/0	0/0	0/0	0/0	0/0	0/0	0/0	0/0	0/1	0/0	0/0	0/0	0/0	0/0	0/0	0/0	0/0	0/0	0/0	0/0	0/0	0/0	0/0	0/0	0/0	0/0	0/0	0/0	0/0	0/0	0/0	0/0	0/0	0/0	0/0	0/1	0/0	0/0
1	103602660	AX-75196173	T	C	.	.	PR;ANN=C|intergenic_region|MODIFIER|ENSGALG00000047511-ENSGALG00000053698|ENSGALG00000047511-ENSGALG00000053698|intergenic_region|ENSGALG00000047511-ENSGALG00000053698|||n.103602660T>C||||||	0/0	0/0	0/0	0/0	0/0	0/0	0/0	0/0	0/0	0/0	0/0	0/0	0/0	0/0	0/0	0/0	0/0	0/0	0/0	0/0	0/0	0/0	0/0	0/0	0/0	0/0	0/0	0/0	0/0	0/0	0/0	0/0	0/0	0/0	0/0	0/0	0/0	0/0	0/0	0/0	0/0	0/0
1	104116487	AX-75197317	A	G	.	.	PR;ANN=G|intron_variant|MODIFIER|APP|ENSGALG00000015770|transcript|ENSGALT00000036803.4|protein_coding|1/16|c.57+5481T>C||||||,G|intron_variant|MODIFIER|APP|ENSGALG00000015770|transcript|ENSGALT00000001896.7|protein_coding|1/15|c.57+5481T>C||||||	0/0	0/0	0/0	0/0	0/0	0/0	0/0	0/0	0/0	0/0	0/0	0/0	0/0	0/0	0/0	0/0	0/0	0/0	0/0	0/0	0/0	0/0	0/0	0/0	0/0	0/0	0/0	0/0	0/0	0/0	0/0	0/0	0/0	0/0	0/0	0/0	0/0	0/0	0/0	0/0	0/0	0/0
1	105573633	AX-75200456	T	C	.	.	PR;ANN=C|intron_variant|MODIFIER|GRIK1|ENSGALG00000015835|transcript|ENSGALT00000048522.2|protein_coding|3/16|c.526+1879A>G||||||WARNING_TRANSCRIPT_NO_START_CODON,C|intron_variant|MODIFIER|GRIK1|ENSGALG00000015835|transcript|ENSGALT00000025530.6|protein_coding|3/15|c.526+1879A>G||||||WARNING_TRANSCRIPT_NO_START_CODON,C|intron_variant|MODIFIER|GRIK1|ENSGALG00000015835|transcript|ENSGALT00000052423…	0/0	0/0	0/0	./.	0/0	0/0	0/0	0/0	0/0	0/0	0/0	0/0	0/0	0/0	0/0	0/0	0/0	0/0	0/0	0/0	0/0	0/0	0/0	0/0	0/0	0/0	0/0	0/0	0/0	0/0	0/0	0/0	0/0	0/0	0/0	0/0	0/0	0/0	0/0	0/0	0/0	0/0
1	105627044	AX-75200557	G	A	.	.	PR;ANN=A|intergenic_region|MODIFIER|GRIK1-ENSGALG00000044073|ENSGALG00000015835-ENSGALG00000044073|intergenic_region|ENSGALG00000015835-ENSGALG00000044073|||n.105627044G>A||||||	0/0	0/0	0/0	0/0	0/0	0/0	0/0	0/0	0/0	0/0	0/0	0/0	0/0	0/0	0/0	0/0	0/0	0/0	0/0	0/0	0/0	0/0	0/0	0/0	0/0	0/0	0/0	0/0	0/0	0/0	0/0	0/0	0/0	0/0	0/0	0/0	0/0	0/0	0/0	0/0	0/0	0/0
1	106049979	AX-75201562	C	T	.	.	PR;ANN=T|upstream_gene_variant|MODIFIER|SCAF4|ENSGALG00000033965|transcript|ENSGALT00000074844.2|protein_coding||c.-2909G>A|||||2909|,T|intergenic_region|MODIFIER|SCAF4-ENSGALG00000054987|ENSGALG00000033965-ENSGALG00000054987|intergenic_region|ENSGALG00000033965-ENSGALG00000054987|||n.106049979C>T||||||	0/0	0/0	0/0	0/0	0/0	0/0	0/0	0/0	0/0	0/0	0/0	0/0	0/0	0/0	0/0	0/0	0/0	0/0	0/0	0/0	0/0	0/0	0/0	0/0	0/0	0/0	0/0	0/0	0/0	0/0	0/0	0/0	0/0	0/0	0/0	0/0	0/0	0/0	0/0	0/0	0/0	0/0
1	108618662	AX-75207472	A	G	.	.	PR;ANN=G|intron_variant|MODIFIER|KCNJ6|ENSGALG00000016054|transcript|ENSGALT00000092839.1|protein_coding|2/3|c.26-24515T>C||||||,G|intron_variant|MODIFIER|KCNJ6|ENSGALG00000016054|transcript|ENSGALT00000104495.1|protein_coding|3/4|c.26-24515T>C||||||,G|intron_variant|MODIFIER|KCNJ6|ENSGALG00000016054|transcript|ENSGALT00000025867.6|protein_coding|1/2|c.-23-24515T>C||||||	0/0	0/0	0/0	0/0	0/0	0/0	0/0	0/0	0/0	0/0	0/0	0/0	0/0	0/0	0/0	0/0	0/0	0/0	0/0	0/0	0/0	0/0	0/0	0/0	0/0	0/0	0/0	0/0	0/0	0/0	0/0	0/0	0/0	0/0	0/0	0/0	0/0	0/0	0/0	0/0	0/0	0/0
1	109022946	AX-75208341	A	G	.	.	PR;ANN=G|intron_variant|MODIFIER|ERG|ENSGALG00000016058|transcript|ENSGALT00000051538.2|protein_coding|1/9|c.39+98T>C||||||	0/0	0/0	0/0	0/0	0/0	0/0	0/0	0/0	0/0	0/0	0/0	0/0	0/0	0/0	0/0	0/0	0/0	0/0	0/0	0/0	0/0	0/0	0/0	0/0	0/0	0/0	0/0	0/0	0/0	0/0	0/0	0/0	0/0	0/0	0/0	0/0	0/0	0/0	0/0	0/0	0/0	0/0
1	109176196	AX-75208688	G	A	.	.	PR;ANN=A|intergenic_region|MODIFIER|ETS2-ENSGALG00000051565|ENSGALG00000016059-ENSGALG00000051565|intergenic_region|ENSGALG00000016059-ENSGALG00000051565|||n.109176196G>A||||||	0/0	0/0	0/0	0/0	0/0	0/0	0/0	0/0	0/0	0/0	0/0	0/0	0/0	0/0	0/0	0/0	0/0	0/0	0/0	0/0	0/0	0/0	0/0	0/0	0/0	0/0	0/0	0/0	0/0	0/0	0/0	0/0	0/0	0/0	0/0	0/0	0/0	0/0	0/0	0/0	0/0	0/0
1	109177211	AX-75208689	C	T	.	.	PR;ANN=T|intergenic_region|MODIFIER|ETS2-ENSGALG00000051565|ENSGALG00000016059-ENSGALG00000051565|intergenic_region|ENSGALG00000016059-ENSGALG00000051565|||n.109177211C>T||||||	0/0	0/0	0/0	0/0	0/0	0/0	0/0	0/0	0/0	0/0	0/0	0/0	0/0	0/0	0/0	0/0	0/0	0/0	0/0	0/0	0/0	0/0	0/0	0/0	0/0	0/0	0/0	0/0	0/0	0/0	0/0	0/0	0/0	0/0	0/0	0/0	0/0	0/0	0/0	0/0	0/0	0/0
1	113862647	AX-75218841	T	C	.	.	PR;ANN=C|intergenic_region|MODIFIER|ENSGALG00000034279-gga-mir-6672|ENSGALG00000034279-ENSGALG00000027310|intergenic_region|ENSGALG00000034279-ENSGALG00000027310|||n.113862647T>C||||||	0/0	0/0	0/0	0/0	0/0	0/0	0/0	0/0	0/0	0/0	0/0	0/0	0/0	0/0	0/0	0/0	0/0	0/0	0/0	0/0	0/0	0/0	0/0	0/0	0/0	0/0	0/0	0/0	0/0	0/0	0/0	0/0	0/0	0/0	0/0	0/0	0/0	0/0	0/0	0/0	0/0	0/0
1	121920080	AX-75235950	T	C	.	.	PR;ANN=C|downstream_gene_variant|MODIFIER|CDKL5|ENSGALG00000016529|transcript|ENSGALT00000071127.2|protein_coding||c.*3681A>G|||||3681|,C|downstream_gene_variant|MODIFIER|CDKL5|ENSGALG00000016529|transcript|ENSGALT00000097670.1|protein_coding||c.*3681A>G|||||3681|,C|downstream_gene_variant|MODIFIER|CDKL5|ENSGALG00000016529|transcript|ENSGALT00000026675.6|protein_coding||c.*3681A>G|||||3681|,C|dow…	0/0	0/0	0/0	0/0	0/0	0/0	0/0	0/0	0/0	0/0	0/0	0/0	0/0	0/0	0/0	0/0	0/0	0/0	0/0	0/0	0/0	0/0	0/0	0/0	0/0	0/0	0/0	0/0	0/0	0/0	0/0	0/0	0/0	0/0	0/0	0/0	0/0	0/0	0/0	0/0	0/0	0/1
1	122846417	AX-75237842	T	C	.	.	PR;ANN=C|upstream_gene_variant|MODIFIER|SYAP1|ENSGALG00000016548|transcript|ENSGALT00000026700.6|protein_coding||c.-2638A>G|||||2527|,C|intron_variant|MODIFIER|CTPS2|ENSGALG00000016549|transcript|ENSGALT00000026701.6|protein_coding|1/18|c.-40-1150T>C||||||	0/0	0/0	0/0	0/0	0/0	0/0	0/0	0/0	0/0	0/0	0/0	0/0	0/0	0/0	0/0	0/0	0/0	0/0	0/0	0/0	0/0	0/0	0/0	0/0	0/0	0/0	0/0	0/0	0/0	0/0	0/0	0/0	0/0	0/0	0/0	0/0	0/0	0/0	0/0	0/0	0/0	0/0
1	125054306	AX-75242595	G	A	.	.	PR;ANN=A|intron_variant|MODIFIER|FRMPD4|ENSGALG00000033541|transcript|ENSGALT00000049598.2|protein_coding|1/16|c.42-4018C>T||||||	0/0	0/0	0/0	0/0	0/0	0/0	0/0	0/0	0/0	0/0	0/0	0/0	0/0	0/0	0/0	0/0	0/0	0/0	0/0	0/0	0/0	0/0	0/0	0/0	0/0	0/0	0/0	0/0	0/0	0/0	0/0	0/0	0/0	0/0	0/0	0/0	0/0	0/0	0/0	0/0	0/0	0/0
1	127957238	AX-75248372	T	C	.	.	PR;ANN=C|intergenic_region|MODIFIER|ENSGALG00000052885-NLGN4Y|ENSGALG00000052885-ENSGALG00000016628|intergenic_region|ENSGALG00000052885-ENSGALG00000016628|||n.127957238T>C||||||	0/0	0/0	0/0	0/0	0/0	0/0	0/0	0/0	0/0	0/0	0/0	0/0	0/0	0/0	0/0	0/0	0/0	0/0	0/0	0/0	0/0	0/0	0/0	0/0	0/0	0/0	0/0	0/0	0/0	0/0	0/0	0/0	0/0	0/0	0/0	0/0	0/0	0/0	0/0	0/0	0/0	0/0
1	127997179	AX-75248458	G	A	.	.	PR;ANN=A|intergenic_region|MODIFIER|ENSGALG00000052885-NLGN4Y|ENSGALG00000052885-ENSGALG00000016628|intergenic_region|ENSGALG00000052885-ENSGALG00000016628|||n.127997179G>A||||||	0/0	0/0	0/0	0/0	0/0	0/0	0/0	0/0	0/0	0/0	0/0	0/0	0/0	0/0	0/0	0/0	0/0	0/0	0/0	0/0	0/0	0/0	0/0	0/0	0/0	0/0	0/0	0/0	0/0	0/0	0/0	0/0	0/0	0/0	0/0	0/0	0/0	0/0	0/0	0/0	0/0	0/0
1	130523912	AX-75254026	T	C	.	.	PR;ANN=C|intergenic_region|MODIFIER|ENSGALG00000019147-ENSGALG00000052524|ENSGALG00000019147-ENSGALG00000052524|intergenic_region|ENSGALG00000019147-ENSGALG00000052524|||n.130523912T>C||||||	0/0	0/0	0/0	0/0	0/0	0/0	0/0	0/0	0/0	0/0	0/0	./.	0/1	0/0	0/0	0/0	0/0	0/0	0/0	0/0	0/0	0/0	0/0	0/0	0/0	0/0	0/0	0/0	0/0	0/0	0/0	0/0	0/1	0/0	0/0	0/0	0/1	0/0	0/0	0/0	0/0	0/0
1	131049731	AX-80846725	A	T	.	.	PR;ANN=T|intergenic_region|MODIFIER|SHOX-ENSGALG00000054509|ENSGALG00000016698-ENSGALG00000054509|intergenic_region|ENSGALG00000016698-ENSGALG00000054509|||n.131049731A>T||||||	0/0	0/0	0/0	0/0	0/0	0/0	0/0	0/0	0/0	./.	0/0	0/0	0/0	0/0	0/0	0/0	0/0	0/0	0/0	0/0	0/0	0/0	0/0	0/0	0/0	0/0	0/0	0/1	0/0	0/0	0/0	0/0	0/1	0/0	0/0	0/0	0/1	0/0	0/0	0/0	0/0	0/0
1	134409420	AX-75262503	T	G	.	.	PR;ANN=G|3_prime_UTR_variant|MODIFIER|CHST10|ENSGALG00000016769|transcript|ENSGALT00000094331.1|protein_coding|5/5|c.*253A>C|||||253|WARNING_REF_DOES_NOT_MATCH_GENOME,G|3_prime_UTR_variant|MODIFIER|CHST10|ENSGALG00000016769|transcript|ENSGALT00000099654.1|protein_coding|7/7|c.*253A>C|||||253|WARNING_REF_DOES_NOT_MATCH_GENOME,G|3_prime_UTR_variant|MODIFIER|CHST10|ENSGALG00000016769|transcript|ENSG…	0/0	0/0	0/0	0/0	0/0	0/0	0/0	0/0	0/0	0/0	0/0	0/0	0/0	0/0	0/0	0/0	0/0	0/0	0/0	0/0	0/0	0/0	0/0	0/0	0/0	0/0	0/0	0/0	0/0	0/0	0/0	0/0	0/0	0/0	0/0	0/0	0/0	0/0	0/0	0/0	0/0	0/0
1	154999377	AX-75305626	G	A	.	.	PR;ANN=A|intron_variant|MODIFIER|ENSGALG00000051545|ENSGALG00000051545|transcript|ENSGALT00000099552.1|pseudogene|1/3|n.234-75445C>T||||||	0/0	0/0	0/0	0/0	0/0	0/0	0/0	0/0	0/0	0/0	0/0	0/0	0/0	0/0	0/0	0/0	0/0	0/0	0/0	0/0	0/0	0/0	0/0	0/0	0/0	0/0	0/0	0/0	0/0	0/0	0/0	0/0	0/1	0/0	0/1	0/1	0/0	0/0	0/0	0/0	0/0	0/0
1	160682846	AX-75316754	A	G	.	.	PR;ANN=G|intergenic_region|MODIFIER|ENSGALG00000016908-ENSGALG00000051147|ENSGALG00000016908-ENSGALG00000051147|intergenic_region|ENSGALG00000016908-ENSGALG00000051147|||n.160682846A>G||||||	0/0	0/0	0/0	0/0	0/0	0/0	0/0	0/0	0/0	0/0	0/0	0/0	0/0	0/0	0/0	0/0	0/0	0/0	0/0	0/0	0/0	0/0	0/0	0/0	0/0	0/0	0/0	0/0	0/0	0/0	0/0	0/0	0/0	0/0	0/0	0/0	0/0	0/0	0/0	0/0	0/0	0/0
1	160688234	AX-75316763	T	C	.	.	PR;ANN=C|intergenic_region|MODIFIER|ENSGALG00000016908-ENSGALG00000051147|ENSGALG00000016908-ENSGALG00000051147|intergenic_region|ENSGALG00000016908-ENSGALG00000051147|||n.160688234T>C||||||	0/0	0/0	0/0	0/0	0/0	0/0	0/0	0/0	0/0	0/0	0/0	0/0	0/0	0/0	0/0	0/0	0/0	0/0	0/0	0/0	0/0	0/0	0/0	0/0	0/0	0/0	0/0	0/0	0/0	0/0	0/0	0/0	0/0	0/0	0/0	0/0	0/0	0/0	0/0	0/0	0/0	0/0
1	166566098	AX-75329159	T	C	.	.	PR;ANN=C|intron_variant|MODIFIER|ENSGALG00000049968|ENSGALG00000049968|transcript|ENSGALT00000100729.1|pseudogene|1/3|n.150-10795A>G||||||	0/0	0/0	0/0	0/0	0/0	0/0	0/0	0/0	0/0	0/0	0/0	0/0	0/0	0/0	0/0	0/0	0/0	0/0	0/0	0/0	0/0	0/0	0/0	0/0	0/0	0/0	0/0	0/0	0/0	0/0	0/0	0/0	0/0	0/0	0/0	0/0	0/0	0/0	0/0	0/0	0/0	0/0
1	166932405	AX-75330064	G	A	.	.	PR;ANN=A|intergenic_region|MODIFIER|OLFM4-ENSGALG00000051005|ENSGALG00000016943-ENSGALG00000051005|intergenic_region|ENSGALG00000016943-ENSGALG00000051005|||n.166932405G>A||||||	0/0	0/0	0/0	0/0	0/0	0/0	0/0	0/0	0/0	0/0	0/0	0/0	0/0	0/0	0/0	0/0	0/0	0/0	0/0	0/0	0/0	0/0	0/0	0/0	0/0	0/0	0/0	0/0	0/0	0/0	0/0	0/0	0/0	0/0	0/0	0/0	0/0	0/0	0/0	0/0	0/0	0/0
1	168517558	AX-75334002	C	T	.	.	PR;ANN=T|intron_variant|MODIFIER|ENSGALG00000016969|ENSGALG00000016969|transcript|ENSGALT00000103655.1|protein_coding|3/5|c.751-220C>T||||||,T|intron_variant|MODIFIER|ENSGALG00000016969|ENSGALG00000016969|transcript|ENSGALT00000104299.1|protein_coding|5/7|c.751-220C>T||||||,T|intron_variant|MODIFIER|ENSGALG00000016969|ENSGALG00000016969|transcript|ENSGALT00000036493.4|protein_coding|3/5|c.751-220…	0/0	0/0	0/0	0/0	0/0	0/0	0/0	0/0	0/0	0/0	0/0	0/0	0/0	0/0	0/0	0/0	0/0	0/0	0/0	0/0	0/0	0/0	0/0	0/0	0/0	0/0	0/0	0/0	0/0	0/0	0/0	0/0	0/0	0/0	0/0	0/0	0/0	0/0	0/0	0/0	0/0	0/0
1	169842762	AX-75337025	A	G	.	.	PR;ANN=G|intergenic_region|MODIFIER|ENSGALG00000031392-SUCLA2|ENSGALG00000031392-ENSGALG00000016993|intergenic_region|ENSGALG00000031392-ENSGALG00000016993|||n.169842762A>G||||||	0/0	0/0	0/0	0/0	0/0	0/0	0/0	0/0	0/0	0/0	0/0	0/0	0/0	0/0	0/0	0/0	0/0	0/0	0/0	0/0	0/0	0/0	0/0	0/0	0/0	0/0	0/0	0/0	0/0	0/0	0/0	0/0	0/0	0/0	0/0	0/0	0/0	0/0	0/0	0/0	0/0	0/0
1	171251543	AX-75340257	T	C	.	.	PR;ANN=C|intron_variant|MODIFIER|RNASEH2B|ENSGALG00000017015|transcript|ENSGALT00000072520.2|protein_coding|8/10|c.693-455T>C||||||,C|intron_variant|MODIFIER|RNASEH2B|ENSGALG00000017015|transcript|ENSGALT00000027483.7|protein_coding|8/9|c.690-455T>C||||||	0/0	0/0	0/0	0/0	0/0	0/0	0/0	0/0	0/0	0/0	0/0	0/0	0/0	0/0	0/0	0/0	0/0	0/0	0/0	0/0	0/0	0/0	0/0	0/0	0/0	0/0	0/0	0/0	0/0	0/0	0/0	0/0	0/0	0/0	0/0	0/0	0/0	0/0	0/0	0/0	./.	0/0
1	171253476	AX-75340262	T	G	.	.	PR;ANN=G|intron_variant|MODIFIER|RNASEH2B|ENSGALG00000017015|transcript|ENSGALT00000072520.2|protein_coding|9/10|c.735+1436T>G||||||,G|intron_variant|MODIFIER|RNASEH2B|ENSGALG00000017015|transcript|ENSGALT00000027483.7|protein_coding|9/9|c.732+1436T>G||||||	0/0	0/0	0/0	0/0	0/0	0/0	0/0	0/0	0/0	0/0	0/0	./.	0/0	0/0	0/0	0/0	0/0	0/0	0/0	0/0	0/0	0/0	0/0	0/0	0/0	0/0	0/0	0/0	0/0	0/0	0/0	0/0	./.	0/0	0/0	0/0	0/0	./.	0/0	0/0	0/0	0/0
1	171302134	AX-75340365	C	T	.	.	PR;ANN=T|downstream_gene_variant|MODIFIER|ENSGALG00000052822|ENSGALG00000052822|transcript|ENSGALT00000100934.1|pseudogene||n.*3082G>A|||||3082|,T|intergenic_region|MODIFIER|RNASEH2B-ENSGALG00000052822|ENSGALG00000017015-ENSGALG00000052822|intergenic_region|ENSGALG00000017015-ENSGALG00000052822|||n.171302134C>T||||||	0/0	0/0	0/0	0/0	0/0	0/0	0/0	0/0	0/0	0/0	0/0	0/0	0/0	0/0	0/0	0/0	0/0	0/0	0/0	0/0	0/0	0/0	0/0	0/0	0/0	0/0	0/0	0/0	0/0	0/0	0/0	0/0	0/0	0/0	0/0	0/0	0/0	0/0	0/0	0/0	0/0	0/0
1	171308513	AX-75340382	C	A	.	.	PR;ANN=A|non_coding_transcript_exon_variant|MODIFIER|ENSGALG00000052822|ENSGALG00000052822|transcript|ENSGALT00000100934.1|pseudogene|3/4|n.498G>T||||||WARNING_REF_DOES_NOT_MATCH_GENOME	0/0	0/0	0/0	0/0	0/0	0/0	0/0	0/0	0/0	0/0	0/0	0/0	0/0	0/0	0/0	0/0	0/0	0/0	0/0	0/0	./.	0/0	0/0	0/0	0/0	0/0	0/0	0/0	0/0	0/0	0/0	0/0	0/0	0/0	0/0	0/0	0/0	0/0	0/0	0/0	0/0	0/0
1	171317193	AX-75340405	C	T	.	.	PR;ANN=T|intron_variant|MODIFIER|ENSGALG00000052822|ENSGALG00000052822|transcript|ENSGALT00000100934.1|pseudogene|2/3|n.376-8558G>A||||||	0/0	0/0	0/0	0/0	0/0	0/0	0/0	0/0	0/0	0/0	0/0	0/0	0/0	0/0	0/0	0/0	0/0	0/0	0/0	0/0	0/0	0/0	0/0	0/0	0/0	0/0	0/0	0/0	0/0	0/0	0/0	0/0	0/0	0/0	0/0	0/0	0/0	0/0	0/0	0/0	0/0	0/0
1	171366632	AX-75340525	C	T	.	.	PR;ANN=T|intron_variant|MODIFIER|ENSGALG00000017016|ENSGALG00000017016|transcript|ENSGALT00000070399.2|protein_coding|3/3|c.846+195C>T||||||	0/0	0/0	0/0	0/0	0/0	0/0	0/0	0/0	0/0	0/0	0/0	0/0	0/0	0/0	0/0	0/0	0/0	0/0	0/0	0/0	0/0	0/0	0/0	0/0	0/0	0/0	0/0	0/0	0/0	0/0	0/0	0/0	0/0	0/0	0/0	0/0	0/0	0/0	0/0	0/0	0/0	0/0
1	171583527	AX-75341008	T	C	.	.	PR;ANN=C|upstream_gene_variant|MODIFIER|ENSGALG00000048038|ENSGALG00000048038|transcript|ENSGALT00000099964.1|protein_coding||c.-3995A>G|||||3955|,C|intergenic_region|MODIFIER|ENSGALG00000048038-ENSGALG00000051011|ENSGALG00000048038-ENSGALG00000051011|intergenic_region|ENSGALG00000048038-ENSGALG00000051011|||n.171583527T>C||||||	0/0	0/0	0/0	0/0	0/0	0/0	0/0	0/0	0/0	0/0	0/0	0/0	0/0	0/0	0/0	0/0	0/0	0/0	0/0	0/0	0/0	0/0	0/0	0/0	0/0	0/0	0/0	0/0	0/0	0/0	0/0	0/0	0/0	0/0	0/0	0/0	0/0	0/0	0/0	0/0	0/0	0/0
1	179442765	AX-75360108	A	G	.	.	PR;ANN=G|intergenic_region|MODIFIER|ENSGALG00000054499-FGF9|ENSGALG00000054499-ENSGALG00000025748|intergenic_region|ENSGALG00000054499-ENSGALG00000025748|||n.179442765A>G||||||	0/0	0/0	0/0	0/0	0/0	0/0	0/0	0/0	0/0	0/0	0/0	0/0	0/0	0/0	0/0	0/0	0/0	0/0	0/0	0/0	0/0	0/0	0/0	0/0	0/0	0/0	0/0	0/0	0/0	0/0	0/0	0/0	0/0	0/0	0/0	0/0	0/0	0/0	0/0	0/0	0/0	0/0
1	191436189	AX-80746619	T	A	.	.	PR;ANN=A|intergenic_region|MODIFIER|ENSGALG00000051620-ENSGALG00000047140|ENSGALG00000051620-ENSGALG00000047140|intergenic_region|ENSGALG00000051620-ENSGALG00000047140|||n.191436189T>A||||||	0/0	0/0	0/0	0/0	0/0	0/0	0/0	0/0	0/0	0/0	0/0	0/0	0/0	0/0	0/0	0/0	./.	0/0	0/0	0/0	0/0	0/0	0/0	0/0	0/0	0/0	0/0	0/0	0/0	0/0	0/0	0/0	0/0	0/0	0/0	0/0	0/0	0/0	0/0	0/0	0/1	0/0
1	193189486	AX-75395889	C	T	.	.	PR;ANN=T|intergenic_region|MODIFIER|ENSGALG00000039029-ENSGALG00000049023|ENSGALG00000039029-ENSGALG00000049023|intergenic_region|ENSGALG00000039029-ENSGALG00000049023|||n.193189486C>T||||||	0/0	0/0	0/0	0/0	0/0	0/0	0/0	0/0	0/0	0/0	0/0	0/0	0/0	0/0	0/0	0/0	0/0	0/0	0/0	0/0	0/0	0/0	0/0	0/0	0/0	0/0	0/0	0/0	0/0	0/0	0/0	0/0	0/0	0/0	0/0	0/0	0/0	0/0	0/0	0/0	0/0	0/0
2	1355270	AX-76024638	G	T	.	.	PR;ANN=T|intergenic_region|MODIFIER|ENSGALG00000049961-ADCYAP1R1|ENSGALG00000049961-ENSGALG00000005223|intergenic_region|ENSGALG00000049961-ENSGALG00000005223|||n.1355270G>T||||||	0/0	0/0	0/0	0/0	0/0	0/0	0/0	0/0	0/0	0/0	0/0	0/0	0/0	0/0	0/0	0/0	0/0	0/0	0/0	0/0	0/0	0/0	0/0	0/0	0/0	0/0	0/0	0/0	0/0	0/0	0/0	0/0	0/0	0/0	0/0	0/0	0/0	0/0	0/0	0/0	0/0	0/0
2	2464277	AX-76061638	G	A	.	.	PR;ANN=A|upstream_gene_variant|MODIFIER|ARF1|ENSGALG00000005393|transcript|ENSGALT00000039166.4|protein_coding||c.-2760C>T|||||2519|,A|upstream_gene_variant|MODIFIER|ARF1|ENSGALG00000005393|transcript|ENSGALT00000083172.2|protein_coding||c.-2879C>T|||||2620|,A|intergenic_region|MODIFIER|ARF1-WNT3A|ENSGALG00000005393-ENSGALG00000042657|intergenic_region|ENSGALG00000005393-ENSGALG00000042657|||n.24…	0/0	0/0	0/0	0/0	0/0	0/0	0/0	0/0	0/0	0/0	0/0	0/0	0/0	0/0	0/0	0/0	0/0	0/0	0/0	0/0	0/0	0/0	0/0	0/0	0/0	0/0	0/0	0/0	0/0	0/0	0/0	0/0	0/0	0/0	0/0	0/0	0/0	0/0	0/0	0/0	0/0	0/0
2	2552196	AX-76063267	A	G	.	.	PR;ANN=G|synonymous_variant|LOW|WNT3A|ENSGALG00000042657|transcript|ENSGALT00000052283.2|protein_coding|4/4|c.846T>C|p.Pro282Pro|858/1151|846/1131|282/376||WARNING_REF_DOES_NOT_MATCH_GENOME,G|synonymous_variant|LOW|WNT3A|ENSGALG00000042657|transcript|ENSGALT00000054282.2|protein_coding|4/4|c.774T>C|p.Pro258Pro|959/1252|774/1059|258/352||WARNING_REF_DOES_NOT_MATCH_GENOME,G|synonymous_variant|LOW|W…	0/0	0/0	0/0	0/0	0/0	0/0	0/0	0/0	0/0	0/0	0/0	0/0	0/0	0/0	0/0	0/0	0/0	0/0	0/0	0/0	0/0	0/0	0/0	0/0	0/0	0/0	0/0	0/0	0/0	0/0	0/0	0/0	0/0	0/0	0/0	0/0	0/0	0/0	0/0	0/0	0/0	0/0
2	2966714	AX-76071232	G	A	.	.	PR;ANN=A|intergenic_region|MODIFIER|ENSGALG00000051609-ENSGALG00000052989|ENSGALG00000051609-ENSGALG00000052989|intergenic_region|ENSGALG00000051609-ENSGALG00000052989|||n.2966714G>A||||||	0/0	0/0	0/0	0/0	0/0	0/0	0/0	0/0	0/0	0/0	0/0	0/0	0/0	0/0	0/0	0/0	0/0	0/0	0/0	0/0	0/0	0/0	0/0	0/0	0/0	0/0	0/0	0/0	0/0	0/0	0/0	0/0	0/0	0/0	0/0	0/0	0/0	0/1	0/0	0/0	0/0	0/0
2	4005395	AX-76089567	G	A	.	.	PR;ANN=A|stop_gained|HIGH|SETD2|ENSGALG00000042051|transcript|ENSGALT00000093574.1|protein_coding|3/22|c.2236C>T|p.Glu746*|2236/7572|2236/7572|746/2523||WARNING_REF_DOES_NOT_MATCH_GENOME,A|stop_gained|HIGH|SETD2|ENSGALG00000042051|transcript|ENSGALT00000071220.3|protein_coding|3/21|c.1918C>T|p.Glu640*|2236/7789|1918/7362|640/2453||WARNING_REF_DOES_NOT_MATCH_GENOME;LOF=(SETD2|ENSGALG00000042051|2|…	0/0	0/0	0/0	0/0	0/0	0/0	0/0	0/0	0/0	0/0	0/0	0/0	0/0	0/0	0/0	0/0	0/0	0/0	0/0	0/0	0/0	0/0	0/0	0/0	0/0	0/0	0/0	0/0	0/0	0/0	0/0	0/0	0/0	0/0	0/0	0/0	0/0	0/0	0/0	0/0	0/0	0/0
2	8732231	AX-76174229	T	G	.	.	PR;ANN=G|downstream_gene_variant|MODIFIER|UBE3C|ENSGALG00000006461|transcript|ENSGALT00000069625.2|protein_coding||c.*1189T>G|||||1189|,G|downstream_gene_variant|MODIFIER|UBE3C|ENSGALG00000006461|transcript|ENSGALT00000038686.4|protein_coding||c.*1189T>G|||||309|,G|intergenic_region|MODIFIER|UBE3C-DNAJB6|ENSGALG00000006461-ENSGALG00000006477|intergenic_region|ENSGALG00000006461-ENSGALG00000006477…	0/0	0/0	0/0	0/1	0/0	0/0	0/0	0/0	0/0	0/0	0/0	0/0	0/0	0/0	0/0	0/0	0/0	0/0	0/1	0/0	0/0	0/0	0/0	0/0	0/1	0/0	0/1	0/0	0/0	0/0	0/0	0/0	0/0	0/0	0/0	0/0	0/0	0/0	0/0	0/0	0/0	0/0
2	13606434	AX-76018369	G	A	.	.	PR;ANN=A|downstream_gene_variant|MODIFIER|ENSGALG00000047831|ENSGALG00000047831|transcript|ENSGALT00000102670.1|pseudogene||n.*2141G>A|||||2141|,A|intergenic_region|MODIFIER|ENSGALG00000047831-ENSGALG00000052963|ENSGALG00000047831-ENSGALG00000052963|intergenic_region|ENSGALG00000047831-ENSGALG00000052963|||n.13606434G>A||||||	0/0	0/0	0/0	0/0	0/0	0/0	0/0	0/0	0/0	0/0	0/0	0/0	0/0	0/0	0/0	0/0	0/0	0/0	0/0	0/0	0/0	0/0	0/0	0/0	0/0	0/0	0/0	0/0	0/0	0/0	0/0	0/0	0/0	0/0	0/0	0/0	0/0	0/0	0/0	0/0	0/0	0/0
2	13652248	AX-80795436	T	A	.	.	PR;ANN=A|upstream_gene_variant|MODIFIER|ENSGALG00000051243|ENSGALG00000051243|transcript|ENSGALT00000092123.1|pseudogene||n.-2455T>A|||||2455|,A|intron_variant|MODIFIER|ENSGALG00000051243|ENSGALG00000051243|transcript|ENSGALT00000101853.1|pseudogene|1/1|n.215+1517T>A||||||	0/0	0/0	0/0	0/0	0/0	0/0	0/0	0/0	0/0	0/0	0/0	./.	0/0	0/0	0/0	0/0	0/0	0/0	0/0	0/0	0/0	0/0	0/0	./.	0/0	0/0	0/0	0/0	0/0	0/0	0/0	0/0	0/0	0/0	0/0	0/0	0/0	0/0	0/0	0/0	0/0	0/0
2	14479408	AX-76036335	A	G	.	.	PR;ANN=G|intron_variant|MODIFIER|ZEB1|ENSGALG00000007260|transcript|ENSGALT00000011752.4|protein_coding|1/8|c.58+14682T>C||||||	0/0	0/0	0/0	0/0	0/0	0/0	0/0	0/0	0/0	0/0	0/0	0/0	0/0	0/0	0/0	0/0	0/0	0/0	0/0	0/0	0/0	0/0	0/0	0/0	0/0	0/0	0/0	0/0	0/0	0/0	0/0	0/0	0/0	0/0	0/0	0/0	0/0	0/0	0/0	0/0	0/0	0/0
2	14876437	AX-76043333	A	G	.	.	PR;ANN=G|intergenic_region|MODIFIER|ENSGALG00000051872-JCAD|ENSGALG00000051872-ENSGALG00000007346|intergenic_region|ENSGALG00000051872-ENSGALG00000007346|||n.14876437A>G||||||	0/0	0/0	0/0	0/0	0/0	0/0	0/0	0/0	0/0	0/0	0/0	0/0	0/0	0/0	0/0	0/0	0/0	0/0	0/0	0/0	0/0	0/0	0/0	0/0	0/0	0/0	0/0	0/0	0/0	0/0	0/0	0/0	0/0	0/0	0/0	0/0	0/0	0/0	0/0	0/0	0/0	0/0
2	15159532	AX-76043801	G	A	.	.	PR;ANN=A|intergenic_region|MODIFIER|MAP3K8-ENSGALG00000052174|ENSGALG00000007356-ENSGALG00000052174|intergenic_region|ENSGALG00000007356-ENSGALG00000052174|||n.15159532G>A||||||	0/0	0/0	0/0	0/0	0/0	0/0	0/0	0/0	0/0	0/0	0/0	0/0	0/0	0/0	0/0	0/0	0/0	0/0	0/0	0/0	0/0	0/0	0/0	0/0	0/0	0/0	0/0	0/0	0/0	0/0	0/0	0/0	0/0	0/0	0/0	0/0	0/0	0/0	0/0	0/0	0/0	0/0
2	19611138	AX-76052156	C	A	.	.	PR;ANN=A|intron_variant|MODIFIER|MRC1|ENSGALG00000008629|transcript|ENSGALT00000014063.6|protein_coding|4/29|c.802+106G>T||||||	0/0	0/0	0/0	0/0	0/0	0/0	0/0	0/0	0/0	0/0	0/0	0/0	0/0	0/0	0/0	0/0	0/0	0/0	0/0	0/0	0/0	0/0	0/0	0/0	0/0	0/0	0/0	0/0	0/0	0/0	0/0	0/0	0/0	0/0	0/0	0/0	0/0	0/0	0/0	0/0	0/0	0/0
2	22125335	AX-76056349	A	G	.	.	PR;ANN=G|intergenic_region|MODIFIER|CDK14-FZD1|ENSGALG00000009062-ENSGALG00000009064|intergenic_region|ENSGALG00000009062-ENSGALG00000009064|||n.22125335A>G||||||	0/0	0/0	0/0	0/0	0/0	0/0	0/0	0/0	0/0	0/0	0/0	0/0	0/0	0/0	0/0	0/0	0/0	0/0	0/0	0/0	0/0	0/0	0/0	0/0	0/0	0/0	0/0	0/0	0/0	0/0	0/0	0/0	0/0	0/0	0/0	0/0	0/0	0/0	0/0	0/0	0/0	0/0
2	23054643	AX-80805669	C	G	.	.	PR;ANN=G|intron_variant|MODIFIER|VPS50|ENSGALG00000009500|transcript|ENSGALT00000097923.1|protein_coding|27/27|c.2785-8225C>G||||||	0/0	0/0	./.	0/0	0/0	0/0	0/0	0/0	0/0	0/0	0/0	0/0	0/0	0/0	0/0	0/0	0/0	0/0	0/0	0/0	0/0	0/0	./.	0/0	0/0	0/0	0/0	0/0	0/0	0/0	0/0	0/0	0/0	./.	0/1	0/0	0/0	0/0	0/0	0/0	0/0	0/0
2	23058418	AX-76057794	A	G	.	.	PR;ANN=G|downstream_gene_variant|MODIFIER|CALCR|ENSGALG00000009509|transcript|ENSGALT00000015478.7|protein_coding||c.*2389T>C|||||2389|,G|intron_variant|MODIFIER|VPS50|ENSGALG00000009500|transcript|ENSGALT00000097923.1|protein_coding|27/27|c.2785-4450A>G||||||	0/0	0/0	0/0	0/0	0/0	0/0	0/0	0/0	0/0	0/0	0/0	0/0	0/0	0/0	0/0	0/0	0/0	0/0	0/0	0/0	0/0	0/0	0/0	0/0	0/0	0/0	0/0	0/0	0/0	0/0	0/0	0/0	0/0	0/0	0/0	0/0	0/0	0/0	0/0	0/0	0/0	0/0
2	25222532	AX-76061584	T	G	.	.	PR;ANN=G|downstream_gene_variant|MODIFIER|NXPH1|ENSGALG00000010711|transcript|ENSGALT00000017425.6|protein_coding||c.*368T>G|||||368|,G|downstream_gene_variant|MODIFIER|NXPH1|ENSGALG00000010711|transcript|ENSGALT00000071259.2|protein_coding||c.*368T>G|||||134|,G|intergenic_region|MODIFIER|NXPH1-ENSGALG00000050930|ENSGALG00000010711-ENSGALG00000050930|intergenic_region|ENSGALG00000010711-ENSGALG00…	0/0	0/0	0/0	0/0	0/0	0/0	0/0	0/0	0/0	0/0	0/0	0/0	0/0	0/0	0/0	0/0	0/0	0/0	0/0	0/0	0/0	0/0	0/0	0/0	0/0	0/0	0/0	0/0	0/0	0/0	0/0	0/0	0/0	0/0	0/0	0/0	0/0	0/0	0/0	0/0	0/0	0/0
2	37506296	AX-76083387	T	G	.	.	PR;ANN=G|intron_variant|MODIFIER|RARB|ENSGALG00000011298|transcript|ENSGALT00000037748.5|protein_coding|1/8|c.-323+35109T>G||||||,G|intron_variant|MODIFIER|RARB|ENSGALG00000011298|transcript|ENSGALT00000049834.2|protein_coding|2/9|c.-323+35109T>G||||||	0/0	0/0	0/0	0/0	0/0	0/0	0/0	0/0	0/0	0/0	0/0	0/0	0/0	0/0	0/0	0/0	0/0	0/0	0/0	0/0	0/0	0/0	0/0	0/0	0/0	0/0	0/0	0/0	0/0	0/0	0/0	0/0	0/0	0/0	0/0	0/0	0/0	0/0	0/0	0/0	0/0	0/0
2	38691060	AX-76085451	G	A	.	.	PR;ANN=A|intron_variant|MODIFIER|ENSGALG00000051180|ENSGALG00000051180|transcript|ENSGALT00000104391.1|pseudogene|1/7|n.65+366C>T||||||	0/0	0/0	0/0	0/0	0/0	0/0	0/0	0/0	0/0	0/0	0/0	0/0	0/0	0/0	0/0	0/0	0/0	0/0	0/0	0/0	0/0	0/0	0/0	0/0	0/0	0/0	0/0	0/0	0/0	0/0	0/0	0/0	0/0	0/0	0/0	0/0	0/0	0/0	0/0	0/0	0/0	0/0
2	69614116	AX-76140276	G	T	.	.	PR;ANN=T|intron_variant|MODIFIER|ENSGALG00000046990|ENSGALG00000046990|transcript|ENSGALT00000091578.1|pseudogene|2/3|n.384+4231G>T||||||	0/0	0/0	0/0	0/0	0/0	0/0	0/0	0/0	0/0	0/0	0/0	0/0	0/0	0/0	0/0	0/0	0/0	0/0	0/0	0/0	0/0	0/0	0/0	0/0	0/0	0/0	0/0	0/0	0/0	0/0	0/0	0/0	0/0	0/0	0/0	0/0	0/0	0/0	0/0	0/0	0/0	0/0
2	69615731	AX-76140286	A	G	.	.	PR;ANN=G|intron_variant|MODIFIER|ENSGALG00000046990|ENSGALG00000046990|transcript|ENSGALT00000091578.1|pseudogene|2/3|n.385-4758A>G||||||	0/0	0/0	0/0	0/0	0/0	0/0	0/0	0/0	0/0	0/0	0/0	0/0	0/0	0/0	0/0	0/0	0/0	0/0	0/0	0/0	0/0	0/0	0/0	0/0	0/0	0/0	0/0	0/0	0/0	0/0	0/0	0/0	0/0	0/0	0/0	0/0	0/0	0/0	0/0	0/0	0/0	0/0
2	69621960	AX-76140303	T	G	.	.	PR;ANN=G|intron_variant|MODIFIER|ENSGALG00000046990|ENSGALG00000046990|transcript|ENSGALT00000091578.1|pseudogene|3/3|n.473+1383T>G||||||	0/0	0/0	0/0	0/0	0/0	0/0	0/0	0/0	0/0	0/0	0/0	0/0	0/0	0/0	0/0	0/0	0/0	0/0	0/0	0/0	0/0	0/0	0/0	0/0	0/0	0/0	0/0	0/0	0/0	0/0	0/0	0/0	0/0	0/0	0/0	0/0	0/0	0/0	0/0	0/0	0/0	0/0
2	69640700	AX-76140335	A	G	.	.	PR;ANN=G|intergenic_region|MODIFIER|ENSGALG00000046990-ENSGALG00000048046|ENSGALG00000046990-ENSGALG00000048046|intergenic_region|ENSGALG00000046990-ENSGALG00000048046|||n.69640700A>G||||||	0/0	0/0	0/0	0/0	0/0	0/0	0/0	0/0	0/0	0/0	0/0	0/0	0/0	0/0	0/0	0/0	0/0	0/0	0/0	0/0	0/0	0/0	0/0	0/0	0/0	0/0	0/0	0/0	0/0	0/0	0/0	0/0	0/0	0/0	0/0	0/0	0/0	0/0	0/0	0/0	0/0	0/0
2	69642555	AX-76140343	C	T	.	.	PR;ANN=T|intergenic_region|MODIFIER|ENSGALG00000046990-ENSGALG00000048046|ENSGALG00000046990-ENSGALG00000048046|intergenic_region|ENSGALG00000046990-ENSGALG00000048046|||n.69642555C>T||||||	0/0	0/0	0/0	0/0	0/0	0/0	0/0	0/0	0/0	0/0	0/0	0/0	0/0	0/0	0/0	0/0	0/0	0/0	0/0	0/0	0/0	0/0	0/0	0/0	0/0	0/0	0/0	0/0	0/0	0/0	0/0	0/0	0/0	0/0	0/0	0/0	0/0	0/0	0/0	0/0	0/0	0/0
2	69648959	AX-76140353	T	C	.	.	PR;ANN=C|intergenic_region|MODIFIER|ENSGALG00000046990-ENSGALG00000048046|ENSGALG00000046990-ENSGALG00000048046|intergenic_region|ENSGALG00000046990-ENSGALG00000048046|||n.69648959T>C||||||	0/0	0/0	0/0	0/0	0/0	0/0	0/0	0/0	0/0	0/0	0/0	0/0	0/0	0/0	0/0	0/0	0/0	0/0	0/0	0/0	0/0	0/0	0/0	0/0	0/0	0/0	0/0	0/0	0/0	0/0	0/0	0/0	0/0	0/0	0/0	0/0	0/0	0/0	0/0	0/0	0/0	0/0
2	69958752	AX-76140939	G	A	.	.	PR;ANN=A|intergenic_region|MODIFIER|ENSGALG00000049773-ENSGALG00000052969|ENSGALG00000049773-ENSGALG00000052969|intergenic_region|ENSGALG00000049773-ENSGALG00000052969|||n.69958752G>A||||||	0/0	0/0	0/0	0/0	0/0	0/0	0/0	0/0	0/0	0/0	0/0	0/0	0/0	0/0	0/0	0/0	0/0	0/0	0/0	0/0	0/0	0/0	0/0	0/0	0/0	0/0	0/0	0/0	0/0	0/0	0/0	0/0	0/0	0/0	0/0	0/0	0/0	0/0	0/0	0/0	0/0	0/0
2	69971522	AX-76140958	T	G	.	.	PR;ANN=G|intergenic_region|MODIFIER|ENSGALG00000049773-ENSGALG00000052969|ENSGALG00000049773-ENSGALG00000052969|intergenic_region|ENSGALG00000049773-ENSGALG00000052969|||n.69971522T>G||||||	0/0	0/0	0/0	0/0	0/0	0/0	0/0	0/0	0/0	0/0	0/0	0/0	0/0	0/0	0/0	0/0	0/0	0/0	0/0	0/0	0/0	0/0	0/0	0/0	0/0	0/0	0/0	0/0	0/0	0/0	0/0	0/0	0/0	0/0	0/0	0/0	0/0	0/0	0/0	0/0	0/0	0/0
2	69995911	AX-80886223	T	A	.	.	PR;ANN=A|intergenic_region|MODIFIER|ENSGALG00000049773-ENSGALG00000052969|ENSGALG00000049773-ENSGALG00000052969|intergenic_region|ENSGALG00000049773-ENSGALG00000052969|||n.69995911T>A||||||	0/0	0/0	0/0	0/0	0/0	0/0	0/0	0/0	0/0	0/0	0/0	0/0	0/0	0/0	0/0	0/0	0/0	0/0	0/0	0/0	0/0	0/0	0/0	0/0	0/0	0/0	0/0	0/0	0/0	0/0	0/0	0/0	0/0	0/0	0/0	0/0	0/0	0/0	0/0	0/0	0/0	0/0
2	70060382	AX-76141119	A	G	.	.	PR;ANN=G|intergenic_region|MODIFIER|ENSGALG00000049773-ENSGALG00000052969|ENSGALG00000049773-ENSGALG00000052969|intergenic_region|ENSGALG00000049773-ENSGALG00000052969|||n.70060382A>G||||||	0/0	0/0	0/0	0/0	0/0	0/0	0/0	0/0	0/0	0/0	0/0	0/0	0/0	0/0	0/0	0/0	0/0	0/0	0/0	0/0	0/0	0/0	0/0	0/0	0/0	0/0	0/0	0/0	0/0	0/0	0/0	0/0	0/0	0/0	0/0	0/0	0/0	0/0	0/0	0/0	0/0	0/0
2	83468836	AX-76165695	C	A	.	.	PR;ANN=A|downstream_gene_variant|MODIFIER|ENSGALG00000051475|ENSGALG00000051475|transcript|ENSGALT00000098286.1|pseudogene||n.*1076C>A|||||1076|,A|intron_variant|MODIFIER|ENSGALG00000051475|ENSGALG00000051475|transcript|ENSGALT00000094592.1|pseudogene|3/3|n.354-1491C>A||||||	0/0	0/0	0/0	0/0	0/0	0/0	0/0	0/0	0/0	0/0	0/0	0/0	0/0	0/0	0/0	0/0	0/0	0/0	0/0	0/0	0/0	0/0	0/0	0/0	0/0	0/0	0/0	0/0	0/0	0/0	0/0	0/0	0/0	0/0	0/0	0/0	0/0	0/0	0/0	0/0	0/0	0/0
2	84016025	AX-76166660	G	A	.	.	PR;ANN=A|intergenic_region|MODIFIER|ENSGALG00000051650-ENSGALG00000048825|ENSGALG00000051650-ENSGALG00000048825|intergenic_region|ENSGALG00000051650-ENSGALG00000048825|||n.84016025G>A||||||	0/0	0/0	0/0	0/0	0/0	0/0	0/0	0/0	0/0	0/0	0/1	0/0	0/0	0/0	0/0	0/0	0/1	0/0	0/0	0/0	0/0	0/0	0/1	0/0	0/0	0/0	0/0	0/0	0/0	0/0	0/0	0/0	0/0	0/0	0/0	0/0	0/0	0/0	0/0	0/0	0/0	0/0
2	85396936	AX-76169351	A	G	.	.	PR;ANN=G|intron_variant|MODIFIER|ENSGALG00000048438|ENSGALG00000048438|transcript|ENSGALT00000096864.1|pseudogene|4/4|n.767-150T>C||||||	0/0	0/0	0/1	0/0	0/0	0/0	0/0	0/0	0/0	0/0	0/0	0/0	0/0	0/0	0/0	0/0	0/0	0/0	0/0	0/0	0/0	0/0	0/0	0/0	0/0	0/0	0/0	0/1	0/0	0/0	0/0	0/0	0/0	0/0	0/1	0/0	0/0	0/0	0/0	0/0	0/0	0/0
2	85411376	AX-76169390	A	G	.	.	PR;ANN=G|intron_variant|MODIFIER|ENSGALG00000048438|ENSGALG00000048438|transcript|ENSGALT00000096864.1|pseudogene|3/4|n.537+1133T>C||||||	0/0	0/0	0/1	0/0	0/0	0/0	0/0	0/0	0/0	0/0	0/0	0/0	0/0	0/0	0/0	0/0	0/0	0/0	0/0	0/0	0/0	0/0	0/0	0/0	0/0	0/0	0/0	0/1	0/0	0/0	0/0	0/0	0/0	0/0	0/1	0/0	0/0	0/0	0/0	0/0	0/0	0/0
2	85413619	AX-76169394	A	G	.	.	PR;ANN=G|intron_variant|MODIFIER|ENSGALG00000048438|ENSGALG00000048438|transcript|ENSGALT00000096864.1|pseudogene|1/4|n.155-369T>C||||||	0/0	0/0	0/1	0/0	0/0	0/0	0/0	0/0	0/0	0/0	0/0	0/0	0/0	0/0	0/0	0/0	0/0	0/0	0/0	0/0	0/0	0/0	0/0	0/0	0/0	0/0	0/0	0/1	0/0	0/0	0/0	0/0	0/0	0/0	0/1	0/0	0/0	0/0	0/0	0/0	0/0	0/0
2	90048980	AX-76178031	G	A	.	.	PR;ANN=A|intron_variant|MODIFIER|CARMIL1|ENSGALG00000013605|transcript|ENSGALT00000065943.2|protein_coding|2/38|c.139-32307C>T||||||,A|intron_variant|MODIFIER|CARMIL1|ENSGALG00000013605|transcript|ENSGALT00000022135.6|protein_coding|2/35|c.139-32307C>T||||||,A|intron_variant|MODIFIER|CARMIL1|ENSGALG00000013605|transcript|ENSGALT00000078028.2|protein_coding|1/36|c.21+16388C>T||||||,A|intron_varian…	0/0	0/0	0/0	0/0	0/0	0/0	0/0	0/0	0/0	0/0	0/0	0/0	0/0	0/0	0/0	0/0	0/0	0/0	0/0	0/0	0/0	0/0	0/0	0/0	0/0	0/0	0/0	1/.1	0/0	0/0	0/0	0/0	0/1	0/1	0/1	0/1	0/0	0/0	0/0	0/0	0/0	0/0
2	90425792	AX-76178719	C	T	.	.	PR;ANN=T|intergenic_region|MODIFIER|GALR1-MBP|ENSGALG00000026011-ENSGALG00000013640|intergenic_region|ENSGALG00000026011-ENSGALG00000013640|||n.90425792C>T||||||	0/0	0/0	0/0	0/0	0/0	0/0	0/0	0/0	0/0	0/0	0/0	0/0	0/0	0/0	0/0	0/0	0/0	0/0	0/0	0/0	0/0	0/0	0/0	0/0	0/0	0/0	0/0	0/0	0/0	0/0	0/0	0/0	0/0	0/0	0/0	0/0	0/0	0/0	0/0	0/0	0/0	0/0
2	90949050	AX-76179702	C	T	.	.	PR;ANN=T|intron_variant|MODIFIER|ENSGALG00000051936|ENSGALG00000051936|transcript|ENSGALT00000108012.1|pseudogene|1/2|n.1065-7718G>A||||||	0/0	0/0	0/0	0/0	0/0	0/0	0/0	0/0	0/0	0/0	0/0	0/0	0/0	0/0	0/0	0/0	0/0	0/0	0/0	0/0	0/0	0/0	0/0	0/0	0/0	0/0	0/0	0/0	0/0	0/0	0/0	0/0	0/0	0/0	0/0	0/0	0/0	0/0	0/0	0/0	0/0	0/0
2	91365782	AX-76180462	T	G	.	.	PR;ANN=G|intron_variant|MODIFIER|TSHZ1|ENSGALG00000013672|transcript|ENSGALT00000022232.6|protein_coding|1/2|c.40+21822A>C||||||,G|intron_variant|MODIFIER|TSHZ1|ENSGALG00000013672|transcript|ENSGALT00000095777.1|protein_coding|1/1|c.25+6866A>C||||||,G|intron_variant|MODIFIER|TSHZ1|ENSGALG00000013672|transcript|ENSGALT00000095756.1|protein_coding|1/1|c.40+21822A>C||||||	0/0	0/0	0/0	0/0	0/0	0/0	0/0	0/0	0/0	0/0	0/0	0/0	0/0	0/0	0/0	0/0	0/0	0/0	0/0	0/0	0/0	0/0	0/0	0/0	0/0	0/0	0/0	0/0	0/0	0/0	0/0	0/0	0/0	0/0	0/0	0/0	0/0	0/0	0/0	0/0	0/0	0/0
2	95859634	AX-76188731	T	C	.	.	PR;ANN=C|intergenic_region|MODIFIER|gga-mir-3524b-ENSGALG00000050654|ENSGALG00000025737-ENSGALG00000050654|intergenic_region|ENSGALG00000025737-ENSGALG00000050654|||n.95859634T>C||||||	0/0	0/0	0/0	0/0	0/0	0/0	0/0	0/0	0/0	0/0	0/0	0/0	0/0	0/0	0/0	0/0	0/0	0/0	0/0	0/0	0/0	0/0	0/0	0/0	0/0	0/0	0/0	0/0	0/0	0/0	0/0	0/0	0/0	0/0	0/0	0/0	0/0	0/0	0/0	0/0	0/0	0/0
2	95861418	AX-76188737	A	G	.	.	PR;ANN=G|intergenic_region|MODIFIER|gga-mir-3524b-ENSGALG00000050654|ENSGALG00000025737-ENSGALG00000050654|intergenic_region|ENSGALG00000025737-ENSGALG00000050654|||n.95861418A>G||||||	0/0	0/0	0/0	0/0	0/0	0/0	0/0	0/0	0/0	0/0	0/0	0/0	0/0	0/0	0/0	0/0	0/0	0/0	0/0	0/0	0/0	0/0	0/0	0/0	0/0	0/0	0/0	0/0	0/0	0/0	0/0	0/0	0/0	0/0	0/0	0/0	0/0	0/0	0/0	0/0	0/0	0/0
2	95864212	AX-76188749	A	G	.	.	PR;ANN=G|upstream_gene_variant|MODIFIER|ENSGALG00000050654|ENSGALG00000050654|transcript|ENSGALT00000107753.1|pseudogene||n.-2274A>G|||||2274|,G|upstream_gene_variant|MODIFIER|ENSGALG00000050654|ENSGALG00000050654|transcript|ENSGALT00000095249.1|pseudogene||n.-2268A>G|||||2268|,G|intergenic_region|MODIFIER|gga-mir-3524b-ENSGALG00000050654|ENSGALG00000025737-ENSGALG00000050654|intergenic_region|EN…	0/0	0/0	0/0	0/0	0/0	0/0	0/0	0/0	0/0	0/0	0/0	0/0	0/0	0/0	0/0	0/0	0/0	0/0	0/0	0/0	0/0	0/0	0/0	0/0	0/0	0/0	0/0	0/0	0/0	0/0	0/0	0/0	0/0	0/0	0/0	0/0	0/0	0/0	0/0	0/0	0/0	0/0
2	95926409	AX-76188875	T	C	.	.	PR;ANN=C|intron_variant|MODIFIER|ENSGALG00000050654|ENSGALG00000050654|transcript|ENSGALT00000107753.1|pseudogene|3/5|n.347+3910T>C||||||,C|intron_variant|MODIFIER|ENSGALG00000050654|ENSGALG00000050654|transcript|ENSGALT00000095249.1|pseudogene|2/4|n.226+3910T>C||||||	0/0	0/0	0/0	0/0	0/0	0/0	0/0	0/0	0/0	0/0	0/0	0/0	0/0	0/0	0/0	0/0	0/0	0/0	0/0	0/0	0/0	0/0	0/0	0/0	0/0	0/0	0/0	0/0	0/0	0/0	0/0	0/0	0/0	0/0	0/0	0/0	0/0	0/0	0/0	0/0	0/0	0/0
2	95926531	AX-76188876	G	A	.	.	PR;ANN=A|intron_variant|MODIFIER|ENSGALG00000050654|ENSGALG00000050654|transcript|ENSGALT00000107753.1|pseudogene|3/5|n.347+4032G>A||||||,A|intron_variant|MODIFIER|ENSGALG00000050654|ENSGALG00000050654|transcript|ENSGALT00000095249.1|pseudogene|2/4|n.226+4032G>A||||||	0/0	0/0	0/0	0/0	0/0	0/0	0/0	0/0	0/0	0/0	0/0	0/0	0/0	0/0	0/0	0/0	0/0	0/0	0/0	0/0	0/0	0/0	0/0	0/0	0/0	0/0	0/0	0/0	0/0	0/0	0/0	0/0	0/0	0/0	0/0	0/0	0/0	0/0	0/0	0/0	0/0	0/0
2	96160110	AX-76189329	A	C	.	.	PR;ANN=C|intron_variant|MODIFIER|ENSGALG00000053459|ENSGALG00000053459|transcript|ENSGALT00000104991.1|pseudogene|1/2|n.58+16338T>G||||||	0/0	0/0	0/0	0/0	0/0	0/0	0/0	0/0	0/0	0/0	0/0	0/0	0/0	0/0	0/0	0/0	0/0	0/1	0/0	0/1	0/0	0/1	0/0	0/0	0/0	0/0	0/0	0/0	0/0	0/0	0/0	0/0	0/0	0/0	0/0	0/0	0/0	0/0	0/0	0/0	0/0	0/1
2	96165643	AX-76189338	T	C	.	.	PR;ANN=C|intron_variant|MODIFIER|ENSGALG00000053459|ENSGALG00000053459|transcript|ENSGALT00000104991.1|pseudogene|1/2|n.58+10805A>G||||||	0/0	0/0	0/0	0/0	0/0	0/0	0/0	0/0	0/0	0/0	0/0	0/0	0/0	0/0	0/0	0/0	0/0	0/1	0/0	0/1	0/0	0/1	0/0	0/0	0/0	0/0	0/0	0/0	0/0	0/0	0/0	0/0	0/0	0/0	0/0	0/0	0/0	0/0	0/0	0/0	0/0	0/1
2	97873450	AX-76192562	G	A	.	.	PR;ANN=A|intron_variant|MODIFIER|PIEZO2|ENSGALG00000042134|transcript|ENSGALT00000065142.2|protein_coding|4/53|c.329+5555G>A||||||,A|intron_variant|MODIFIER|PIEZO2|ENSGALG00000042134|transcript|ENSGALT00000107030.1|protein_coding|4/53|c.329+5555G>A||||||,A|intron_variant|MODIFIER|PIEZO2|ENSGALG00000042134|transcript|ENSGALT00000083087.2|protein_coding|3/49|c.227+5555G>A||||||	0/0	0/0	0/0	0/0	0/0	0/0	0/0	0/0	0/0	0/0	0/0	0/0	0/0	0/0	0/0	0/0	0/0	0/0	0/0	0/0	0/0	0/0	0/0	0/0	0/0	0/0	0/0	0/0	0/0	0/0	0/0	0/0	0/0	0/0	0/0	0/0	0/0	0/0	0/0	0/0	0/0	0/0
2	101932506	AX-75951467	A	G	.	.	PR;ANN=G|downstream_gene_variant|MODIFIER|YES1|ENSGALG00000014860|transcript|ENSGALT00000023980.6|protein_coding||c.*2486A>G|||||2486|,G|downstream_gene_variant|MODIFIER|YES1|ENSGALG00000014860|transcript|ENSGALT00000064616.2|protein_coding||c.*2486A>G|||||1935|,G|intergenic_region|MODIFIER|YES1-ENSGALG00000014897|ENSGALG00000014860-ENSGALG00000014897|intergenic_region|ENSGALG00000014860-ENSGALG0…	0/0	0/0	0/0	0/0	0/0	0/0	0/0	0/0	0/0	0/0	0/0	0/0	0/0	0/0	0/0	0/0	0/0	0/0	0/0	0/0	0/0	0/0	0/0	0/0	0/0	0/0	0/0	0/0	0/0	0/0	0/0	0/0	0/0	0/0	0/0	0/0	0/0	0/0	0/0	0/0	0/0	0/0
2	103638214	AX-75954845	G	A	.	.	PR;ANN=A|intron_variant|MODIFIER|ZNF521|ENSGALG00000015112|transcript|ENSGALT00000066032.2|protein_coding|8/9|c.4115-1160C>T||||||,A|intron_variant|MODIFIER|ZNF521|ENSGALG00000015112|transcript|ENSGALT00000061971.2|protein_coding|7/8|c.3914-1160C>T||||||,A|intron_variant|MODIFIER|ZNF521|ENSGALG00000015112|transcript|ENSGALT00000092935.1|protein_coding|7/8|c.3914-1160C>T||||||,A|intron_variant|MOD…	0/0	0/0	0/0	0/0	0/0	0/0	0/0	0/0	0/0	0/0	0/0	0/0	0/0	0/0	0/0	0/0	0/0	0/0	0/0	0/0	0/0	0/0	0/0	0/0	0/0	0/0	0/0	0/0	0/0	0/0	0/0	0/0	0/0	0/0	0/0	0/0	0/0	0/0	0/0	0/0	0/0	0/0
2	103944806	AX-75955456	A	G	.	.	PR;ANN=G|intergenic_region|MODIFIER|ENSGALG00000046821-ENSGALG00000048596|ENSGALG00000046821-ENSGALG00000048596|intergenic_region|ENSGALG00000046821-ENSGALG00000048596|||n.103944806A>G||||||	0/0	0/0	0/0	0/0	0/0	0/0	0/0	0/0	0/0	0/0	0/0	0/0	0/0	0/0	0/0	0/0	0/0	0/0	0/0	0/0	0/0	0/0	0/0	0/0	0/0	0/0	0/0	0/0	0/0	0/0	0/0	0/0	0/0	0/0	0/0	0/0	0/0	0/0	0/0	0/0	0/0	0/0
2	103972430	AX-75955503	C	T	.	.	PR;ANN=T|intergenic_region|MODIFIER|ENSGALG00000046821-ENSGALG00000048596|ENSGALG00000046821-ENSGALG00000048596|intergenic_region|ENSGALG00000046821-ENSGALG00000048596|||n.103972430C>T||||||	0/0	0/0	0/0	0/0	0/0	0/0	0/0	0/0	0/0	0/0	0/0	0/0	0/0	0/0	0/0	0/0	0/0	0/0	0/0	0/0	0/0	0/0	0/0	0/0	0/0	0/0	0/0	0/0	0/0	0/0	0/0	0/0	0/0	0/0	0/0	0/0	0/0	0/0	0/0	0/0	0/0	0/0
2	104487226	AX-75956455	A	G	.	.	PR;ANN=G|intron_variant|MODIFIER|CHST9|ENSGALG00000019489|transcript|ENSGALT00000054661.2|protein_coding|3/4|c.101-6850T>C||||||,G|intron_variant|MODIFIER|CHST9|ENSGALG00000019489|transcript|ENSGALT00000101819.1|protein_coding|3/4|c.101-6850T>C||||||,G|intron_variant|MODIFIER|CHST9|ENSGALG00000019489|transcript|ENSGALT00000101616.1|protein_coding|2/3|c.101-6850T>C||||||,G|intron_variant|MODIFIER|…	0/0	0/0	0/0	0/0	0/0	0/0	0/0	0/0	0/0	0/0	0/0	0/0	0/0	0/0	0/0	0/0	0/0	0/0	0/0	0/0	0/0	0/0	0/0	0/0	0/0	0/0	0/0	0/0	0/0	0/0	0/0	0/0	0/0	0/0	0/0	0/0	0/0	0/0	0/0	0/0	0/0	0/0
2	112666141	AX-75972270	A	G	.	.	PR;ANN=G|intergenic_region|MODIFIER|ENSGALG00000052046-CA8|ENSGALG00000052046-ENSGALG00000039145|intergenic_region|ENSGALG00000052046-ENSGALG00000039145|||n.112666141A>G||||||	0/0	0/0	0/0	0/0	0/0	0/0	0/0	0/0	0/0	0/0	0/0	0/1	0/0	0/0	0/0	0/0	0/0	0/0	0/0	0/0	0/0	0/0	0/0	0/0	0/0	0/0	0/0	0/0	0/0	0/0	0/0	0/0	0/0	0/0	0/0	0/0	0/0	0/0	0/0	0/0	0/0	0/0
2	116901590	AX-80767433	A	T	.	.	PR;ANN=T|intergenic_region|MODIFIER|XKR9-EYA1|ENSGALG00000034675-ENSGALG00000043033|intergenic_region|ENSGALG00000034675-ENSGALG00000043033|||n.116901590A>T||||||	0/0	0/0	0/0	0/0	0/0	0/0	0/0	0/0	0/0	0/0	0/0	0/0	0/0	0/0	0/0	0/0	0/0	0/0	0/0	0/0	0/0	0/0	0/0	0/0	0/0	0/0	0/0	0/0	0/0	0/0	0/0	0/0	0/0	0/0	0/0	0/0	0/0	0/0	0/0	0/0	0/0	0/0
2	120496949	AX-75986399	A	G	.	.	PR;ANN=G|intron_variant|MODIFIER|ENSGALG00000049724|ENSGALG00000049724|transcript|ENSGALT00000085588.2|pseudogene|5/9|n.329+5099T>C||||||	0/0	0/0	0/0	0/0	0/0	0/0	0/0	0/0	0/0	0/0	0/0	0/0	0/0	0/0	0/0	0/0	0/0	0/0	0/0	0/0	0/0	0/0	0/0	0/0	0/0	0/0	0/0	0/0	0/0	0/0	0/0	0/0	0/0	0/0	0/0	0/0	0/0	0/0	0/0	0/0	0/0	0/0
2	121574289	AX-75988413	C	T	.	.	PR;ANN=T|intergenic_region|MODIFIER|SNX16-ENSGALG00000049628|ENSGALG00000029678-ENSGALG00000049628|intergenic_region|ENSGALG00000029678-ENSGALG00000049628|||n.121574289C>T||||||	0/0	0/0	0/0	0/0	0/0	0/0	0/0	0/0	0/0	0/0	0/0	0/0	0/0	0/0	0/0	0/0	0/0	0/0	0/0	0/0	0/0	0/0	0/0	0/0	0/0	0/0	0/0	0/0	0/0	0/0	0/0	0/0	0/0	0/0	0/0	0/0	0/0	0/0	0/0	0/0	0/0	0/0
2	121596416	AX-75988458	A	G	.	.	PR;ANN=G|intergenic_region|MODIFIER|SNX16-ENSGALG00000049628|ENSGALG00000029678-ENSGALG00000049628|intergenic_region|ENSGALG00000029678-ENSGALG00000049628|||n.121596416A>G||||||	0/0	0/0	0/0	0/0	0/0	0/0	0/0	0/0	0/0	0/0	0/0	0/0	0/0	0/0	0/0	0/0	0/0	0/0	0/0	0/0	0/0	0/0	0/0	0/0	0/0	0/0	0/0	0/0	0/0	0/0	0/0	0/0	0/0	0/0	0/0	0/0	0/0	0/0	0/0	0/0	0/0	0/0
2	121612557	AX-75988501	G	A	.	.	PR;ANN=A|intergenic_region|MODIFIER|SNX16-ENSGALG00000049628|ENSGALG00000029678-ENSGALG00000049628|intergenic_region|ENSGALG00000029678-ENSGALG00000049628|||n.121612557G>A||||||	0/0	0/0	0/0	0/0	0/0	0/0	0/0	0/0	0/0	0/0	0/0	0/0	0/0	0/0	0/0	0/0	0/0	0/0	0/0	0/0	0/0	0/0	0/0	0/0	0/0	0/0	0/0	0/0	0/0	0/0	0/0	0/0	0/0	0/0	0/0	0/0	0/0	0/0	0/0	0/0	0/0	0/0
2	121635187	AX-75988551	G	A	.	.	PR;ANN=A|intergenic_region|MODIFIER|SNX16-ENSGALG00000049628|ENSGALG00000029678-ENSGALG00000049628|intergenic_region|ENSGALG00000029678-ENSGALG00000049628|||n.121635187G>A||||||	0/0	0/0	0/0	0/0	0/0	0/0	0/0	0/0	0/0	0/0	0/0	0/0	0/0	0/0	0/0	0/0	0/0	0/0	0/0	0/0	0/0	0/0	0/0	0/0	0/0	0/0	0/0	0/0	0/0	0/0	0/0	0/0	0/0	0/0	0/0	0/0	0/0	0/0	0/0	0/0	0/0	0/0
2	121680815	AX-75988646	G	A	.	.	PR;ANN=A|intergenic_region|MODIFIER|ENSGALG00000049628-U1|ENSGALG00000049628-ENSGALG00000025609|intergenic_region|ENSGALG00000049628-ENSGALG00000025609|||n.121680815G>A||||||	0/0	0/0	0/0	0/0	0/0	0/0	0/0	0/0	0/0	0/0	0/0	0/0	0/0	0/0	0/0	0/0	0/0	0/0	0/0	0/0	0/0	0/0	0/0	0/0	0/0	0/0	0/0	0/0	0/0	0/0	0/0	0/0	0/0	0/0	0/0	0/0	0/0	0/0	0/0	0/0	0/0	0/0
2	121698761	AX-75988671	A	G	.	.	PR;ANN=G|intergenic_region|MODIFIER|ENSGALG00000049628-U1|ENSGALG00000049628-ENSGALG00000025609|intergenic_region|ENSGALG00000049628-ENSGALG00000025609|||n.121698761A>G||||||	0/0	0/0	0/0	0/0	0/0	0/0	0/0	0/0	0/0	0/0	0/0	0/0	0/0	0/0	0/0	0/0	0/0	0/0	0/0	0/0	0/0	0/0	0/0	0/0	0/0	0/0	0/0	0/0	0/0	0/0	0/0	0/0	0/0	0/0	0/0	0/0	0/0	0/0	0/0	0/0	0/0	0/0
2	121727944	AX-75988721	T	G	.	.	PR;ANN=G|intergenic_region|MODIFIER|ENSGALG00000049628-U1|ENSGALG00000049628-ENSGALG00000025609|intergenic_region|ENSGALG00000049628-ENSGALG00000025609|||n.121727944T>G||||||	0/0	0/0	0/0	0/0	0/0	0/0	0/0	0/0	0/0	0/0	0/0	0/0	0/0	0/0	0/0	0/0	0/0	0/0	0/0	0/0	0/0	0/0	0/0	0/0	0/0	0/0	0/0	0/0	0/0	0/0	0/0	0/0	0/0	0/0	0/0	0/0	0/0	0/0	0/0	0/0	0/0	0/0
2	121802447	AX-75988885	A	C	.	.	PR;ANN=C|intergenic_region|MODIFIER|U1-ENSGALG00000054967|ENSGALG00000025609-ENSGALG00000054967|intergenic_region|ENSGALG00000025609-ENSGALG00000054967|||n.121802447A>C||||||	0/0	0/0	0/0	0/0	0/0	0/0	0/0	0/0	0/0	0/0	0/0	0/0	0/0	0/0	0/0	0/0	0/0	0/0	0/0	0/0	0/0	0/0	0/0	0/0	0/0	0/0	0/0	0/0	0/0	0/0	0/0	0/0	0/0	0/0	0/0	0/0	0/0	0/0	0/0	0/0	0/0	0/0
2	123584780	AX-75992530	T	G	.	.	PR;ANN=G|intron_variant|MODIFIER|MMP16|ENSGALG00000032031|transcript|ENSGALT00000055546.2|protein_coding|7/9|c.1229-3720A>C||||||,G|intron_variant|MODIFIER|MMP16|ENSGALG00000032031|transcript|ENSGALT00000059837.2|protein_coding|7/9|c.1193-3720A>C||||||	0/0	0/0	0/0	0/0	0/0	0/0	0/0	0/0	0/0	0/0	0/0	0/0	0/0	0/0	0/0	0/0	0/0	0/0	0/0	0/0	0/0	0/0	0/0	0/0	0/0	0/0	0/0	0/0	0/0	0/0	0/0	0/0	0/0	0/0	0/0	0/0	0/0	0/0	0/0	0/0	0/0	0/0
2	123587483	AX-75992538	G	A	.	.	PR;ANN=A|intron_variant|MODIFIER|MMP16|ENSGALG00000032031|transcript|ENSGALT00000055546.2|protein_coding|7/9|c.1228+1466C>T||||||,A|intron_variant|MODIFIER|MMP16|ENSGALG00000032031|transcript|ENSGALT00000059837.2|protein_coding|7/9|c.1192+1466C>T||||||	0/0	0/0	0/0	0/0	0/0	0/0	0/0	0/0	0/0	0/0	0/0	0/0	0/0	0/0	0/0	0/0	0/0	0/0	0/0	0/0	0/0	0/0	0/0	0/0	0/0	0/0	0/0	0/0	0/0	0/0	0/0	0/0	0/0	0/0	0/0	0/0	0/0	0/0	0/0	0/0	0/0	0/0
2	123855162	AX-75993081	A	G	.	.	PR;ANN=G|intergenic_region|MODIFIER|MMP16-ENSGALG00000049271|ENSGALG00000032031-ENSGALG00000049271|intergenic_region|ENSGALG00000032031-ENSGALG00000049271|||n.123855162A>G||||||	0/0	0/0	0/0	0/0	0/0	0/0	0/0	0/0	0/0	0/0	0/0	0/0	0/0	0/0	0/0	0/0	0/0	0/0	0/0	0/0	0/0	0/0	0/0	0/0	0/0	0/0	0/0	0/0	0/0	0/0	0/0	0/0	0/0	0/0	0/0	0/0	0/0	0/0	0/0	0/0	0/0	0/0
2	124734466	AX-75994858	G	A	.	.	PR;ANN=A|intron_variant|MODIFIER|SLC26A7|ENSGALG00000033638|transcript|ENSGALT00000107237.1|protein_coding|4/17|c.474+309G>A||||||,A|intron_variant|MODIFIER|SLC26A7|ENSGALG00000033638|transcript|ENSGALT00000063648.2|protein_coding|3/17|c.474+309G>A||||||	0/0	0/0	0/0	0/0	0/0	0/0	0/0	0/0	0/0	0/0	0/0	0/0	0/0	0/0	0/0	0/0	0/0	0/0	0/0	0/0	0/0	0/0	0/0	0/0	0/0	0/0	0/0	0/0	0/0	0/0	0/0	0/0	0/0	0/0	0/0	0/0	0/0	0/0	0/0	0/0	0/0	0/0
2	126681016	AX-75998659	G	A	.	.	PR;ANN=A|intron_variant|MODIFIER|GDF6|ENSGALG00000035901|transcript|ENSGALT00000070103.3|protein_coding|1/1|c.329-1396C>T||||||	0/0	0/0	0/0	0/0	0/0	0/0	0/0	0/0	0/0	0/0	0/0	0/0	0/0	0/0	0/0	0/0	0/0	0/0	0/0	0/0	0/0	0/0	0/0	0/0	0/0	0/0	0/0	0/0	0/0	0/0	0/0	0/0	0/0	0/0	0/0	0/0	0/0	0/0	0/0	0/0	0/0	0/0
2	126684540	AX-75998662	T	G	.	.	PR;ANN=G|intron_variant|MODIFIER|GDF6|ENSGALG00000035901|transcript|ENSGALT00000070103.3|protein_coding|1/1|c.328+1766A>C||||||	0/0	0/0	0/0	0/0	0/0	0/0	0/0	0/0	0/0	0/0	0/0	0/0	0/0	0/0	0/0	0/0	0/0	0/0	0/0	0/0	0/0	0/0	0/0	0/0	0/0	0/0	0/0	0/0	0/0	0/0	0/0	0/0	0/0	0/0	0/0	0/0	0/0	0/0	0/0	0/0	0/0	0/0
2	126826300	AX-75998936	C	T	.	.	PR;ANN=T|intron_variant|MODIFIER|SDC2|ENSGALG00000031424|transcript|ENSGALT00000055168.2|protein_coding|1/4|c.60+8356C>T||||||	0/0	0/0	0/0	0/0	0/0	0/0	0/0	0/0	0/0	0/0	0/0	0/0	0/0	0/0	0/0	0/0	0/0	0/0	0/0	0/0	0/0	0/0	0/0	0/0	0/0	0/0	0/0	0/0	0/0	0/0	0/0	0/0	0/0	0/0	0/0	0/0	0/0	0/0	0/0	0/0	0/0	0/0
2	128919863	AX-76003097	T	C	.	.	PR;ANN=C|intergenic_region|MODIFIER|ENSGALG00000045549-ENSGALG00000054771|ENSGALG00000045549-ENSGALG00000054771|intergenic_region|ENSGALG00000045549-ENSGALG00000054771|||n.128919863T>C||||||	0/0	0/0	0/0	0/0	0/0	0/0	0/0	0/0	0/0	0/0	0/0	0/0	0/0	0/0	0/0	0/0	0/0	0/0	0/0	0/0	0/0	0/0	0/0	0/0	0/0	0/0	0/0	0/0	0/0	0/0	0/0	0/0	0/0	0/0	0/0	0/0	0/0	0/0	0/0	0/0	0/0	0/0
3	13255463	AX-76419101	A	G	.	.	PR;ANN=G|intergenic_region|MODIFIER|ENSGALG00000047406-ENSGALG00000054441|ENSGALG00000047406-ENSGALG00000054441|intergenic_region|ENSGALG00000047406-ENSGALG00000054441|||n.13255463A>G||||||	0/0	0/0	0/0	0/0	0/0	0/0	0/0	0/0	0/0	0/0	0/0	0/0	0/0	0/0	0/0	0/0	0/0	0/0	0/0	0/0	0/0	0/0	0/0	0/0	0/0	0/0	0/0	0/0	0/0	0/0	0/0	0/0	0/0	0/0	0/0	0/0	0/0	0/0	0/0	0/0	0/0	0/0
3	20764307	AX-76434408	G	A	.	.	PR;ANN=A|intron_variant|MODIFIER|USH2A|ENSGALG00000009652|transcript|ENSGALT00000015716.7|protein_coding|58/71|c.11359+3054G>A||||||	0/0	0/0	0/0	0/0	0/0	0/0	0/0	0/0	0/0	0/0	0/0	0/0	0/0	0/0	0/0	0/0	0/0	0/0	0/0	0/0	0/0	0/0	0/0	0/0	0/0	0/0	0/0	0/0	0/0	0/0	0/0	0/0	0/0	0/0	0/0	0/0	0/0	0/0	0/0	0/0	0/0	0/0
3	20793424	AX-76434473	G	A	.	.	PR;ANN=A|intron_variant|MODIFIER|USH2A|ENSGALG00000009652|transcript|ENSGALT00000015716.7|protein_coding|61/71|c.12037-7069G>A||||||	0/0	0/0	0/0	0/0	0/0	0/0	0/0	0/0	0/0	0/0	0/0	0/0	0/0	0/0	0/0	0/0	0/0	0/0	0/0	0/0	0/0	0/0	0/0	0/0	0/0	0/0	0/0	0/0	0/0	0/0	0/0	0/0	0/0	0/0	0/0	0/0	0/0	0/0	0/0	0/0	0/0	0/0
3	21504323	AX-76435871	T	C	.	.	PR;ANN=C|non_coding_transcript_exon_variant|MODIFIER|ENSGALG00000051513|ENSGALG00000051513|transcript|ENSGALT00000104611.1|pseudogene|2/2|n.1275A>G||||||WARNING_REF_DOES_NOT_MATCH_GENOME,C|non_coding_transcript_exon_variant|MODIFIER|ENSGALG00000051513|ENSGALG00000051513|transcript|ENSGALT00000096098.1|pseudogene|3/3|n.1423A>G||||||WARNING_REF_DOES_NOT_MATCH_GENOME	0/0	0/0	0/0	0/0	0/0	0/0	0/0	0/0	0/0	0/0	0/0	0/0	0/0	0/0	0/0	0/0	0/0	0/0	0/0	0/0	0/0	0/0	0/0	0/0	0/0	0/0	0/0	0/0	0/0	0/0	0/0	0/0	0/0	0/0	0/0	0/0	0/0	0/0	0/0	0/0	0/0	0/0
3	21708111	AX-80838314	T	A	.	.	PR;ANN=A|intron_variant|MODIFIER|ENSGALG00000052926|ENSGALG00000052926|transcript|ENSGALT00000091487.1|pseudogene|1/2|n.159+6837A>T||||||	0/0	0/0	0/0	0/0	0/0	0/0	0/0	0/0	0/0	0/0	0/0	0/0	0/0	0/0	0/0	0/0	0/0	0/0	0/0	0/0	0/0	0/0	0/0	0/0	0/0	0/0	0/0	0/0	0/0	0/0	0/0	0/0	0/0	0/0	0/0	0/0	0/0	0/0	0/0	0/0	0/0	0/0
3	21747182	AX-76436360	C	T	.	.	PR;ANN=T|intron_variant|MODIFIER|RPS6KC1|ENSGALG00000009796|transcript|ENSGALT00000091373.1|protein_coding|13/15|c.2948-3621G>A||||||,T|intron_variant|MODIFIER|RPS6KC1|ENSGALG00000009796|transcript|ENSGALT00000093547.1|protein_coding|13/15|c.2846-3621G>A||||||,T|intron_variant|MODIFIER|RPS6KC1|ENSGALG00000009796|transcript|ENSGALT00000094100.1|protein_coding|14/16|c.2765-3621G>A||||||,T|intron_va…	0/0	0/0	0/0	0/0	0/0	0/0	0/0	0/0	0/0	0/0	0/0	0/0	0/0	0/0	0/0	0/0	0/0	0/0	0/0	0/0	0/0	0/0	0/0	0/0	0/0	0/0	0/0	0/0	0/0	0/0	0/0	0/0	0/0	0/0	0/0	0/0	0/0	0/0	0/0	0/0	0/0	0/0
3	25143337	AX-76443112	G	A	.	.	PR;ANN=A|intron_variant|MODIFIER|THADA|ENSGALG00000009932|transcript|ENSGALT00000048160.2|protein_coding|29/36|c.4320-2881C>T||||||,A|intron_variant|MODIFIER|THADA|ENSGALG00000009932|transcript|ENSGALT00000075854.2|protein_coding|29/35|c.4320-2881C>T||||||	0/0	0/0	0/0	0/0	0/0	0/0	0/0	0/0	0/0	0/0	0/0	0/0	0/0	0/0	0/0	0/0	0/0	0/0	0/0	0/0	0/0	0/0	0/0	0/0	0/0	0/0	0/0	0/0	0/0	0/0	0/0	0/0	0/0	0/0	0/0	0/0	0/0	0/0	0/0	0/0	0/0	0/0
3	28907455	AX-76450632	A	G	.	.	PR;ANN=G|intron_variant|MODIFIER|DAAM2|ENSGALG00000010055|transcript|ENSGALT00000038248.4|protein_coding|8/27|c.1065+1757T>C||||||,G|intron_variant|MODIFIER|DAAM2|ENSGALG00000010055|transcript|ENSGALT00000063049.2|protein_coding|6/25|c.771+1757T>C||||||,G|intron_variant|MODIFIER|DAAM2|ENSGALG00000010055|transcript|ENSGALT00000065256.2|protein_coding|7/25|c.771+1757T>C||||||,G|intron_variant|MODIF…	0/0	0/0	0/0	0/0	0/0	0/0	0/0	0/0	0/0	0/0	0/0	0/0	0/0	0/0	0/0	0/0	0/0	0/0	0/0	0/0	0/0	0/0	0/0	0/0	0/0	0/0	0/0	0/0	0/0	0/0	0/0	0/0	0/1	0/0	0/0	0/0	0/0	0/0	0/0	./.	0/0	0/0
3	31025436	AX-76454947	G	A	.	.	PR;ANN=A|intron_variant|MODIFIER|XPO5|ENSGALG00000010341|transcript|ENSGALT00000048450.2|protein_coding|27/32|c.2963-420G>A||||||,A|intron_variant|MODIFIER|XPO5|ENSGALG00000010341|transcript|ENSGALT00000016835.7|protein_coding|26/31|c.2921-420G>A||||||	0/0	0/0	0/0	0/0	0/0	0/0	0/0	0/0	0/0	0/0	0/0	0/0	0/0	0/0	0/0	0/0	0/0	0/0	0/0	0/0	0/0	0/0	0/0	0/0	0/0	0/0	0/0	0/0	0/0	0/0	0/0	0/0	0/0	0/0	0/0	0/0	0/0	0/0	0/0	0/0	0/0	0/0
3	38903258	AX-76471553	A	G	.	.	PR;ANN=G|intron_variant|MODIFIER|MAP3K21|ENSGALG00000011008|transcript|ENSGALT00000098956.1|protein_coding|2/10|c.903-203T>C||||||,G|intron_variant|MODIFIER|MAP3K21|ENSGALG00000011008|transcript|ENSGALT00000017926.6|protein_coding|2/9|c.903-203T>C||||||	0/0	0/0	0/0	0/0	0/0	0/0	0/0	0/0	0/0	0/0	0/0	0/0	0/0	0/0	0/0	0/0	0/0	0/0	0/0	0/0	0/0	0/0	0/0	0/0	0/0	0/0	0/0	0/0	0/0	0/0	0/0	0/0	0/0	0/0	0/0	0/0	0/0	0/0	0/0	0/0	0/0	0/0
3	38928116	AX-76471610	T	C	.	.	PR;ANN=C|upstream_gene_variant|MODIFIER|MAP3K21|ENSGALG00000011008|transcript|ENSGALT00000098956.1|protein_coding||c.-1063A>G|||||1063|,C|upstream_gene_variant|MODIFIER|PCNX2|ENSGALG00000011013|transcript|ENSGALT00000076882.2|protein_coding||c.-1496T>C|||||1496|,C|upstream_gene_variant|MODIFIER|MAP3K21|ENSGALG00000011008|transcript|ENSGALT00000017926.6|protein_coding||c.-1063A>G|||||1063|,C|inter…	0/0	0/0	0/0	0/0	0/0	0/0	0/0	0/0	0/0	0/0	0/0	0/0	0/0	0/0	0/0	0/0	0/0	0/0	0/0	0/0	0/0	0/0	0/0	0/0	0/0	0/0	0/0	0/0	0/0	0/0	0/0	0/0	0/0	0/0	0/0	0/0	0/0	0/0	0/0	0/0	0/0	0/0
3	43318435	AX-76481078	A	G	.	.	PR;ANN=G|intron_variant|MODIFIER|PDE10A|ENSGALG00000011537|transcript|ENSGALT00000093283.1|protein_coding|2/22|c.875-30143A>G||||||,G|intron_variant|MODIFIER|PDE10A|ENSGALG00000011537|transcript|ENSGALT00000018810.6|protein_coding|1/21|c.827-30143A>G||||||	0/0	0/0	0/0	0/0	0/0	0/0	0/0	0/0	0/0	0/0	0/0	0/0	0/0	0/0	0/0	0/0	0/0	0/0	0/0	0/0	0/0	0/0	0/0	0/0	0/0	0/0	0/0	0/0	0/0	0/0	0/0	0/0	0/0	0/0	0/0	0/0	0/0	0/0	0/0	0/0	0/0	0/0
3	43886540	AX-76482350	G	A	.	.	PR;ANN=A|intergenic_region|MODIFIER|ENSGALG00000050940-ENSGALG00000046748|ENSGALG00000050940-ENSGALG00000046748|intergenic_region|ENSGALG00000050940-ENSGALG00000046748|||n.43886540G>A||||||	0/0	0/0	0/0	0/0	0/0	0/0	0/0	0/0	0/0	0/0	0/0	0/0	0/0	0/0	0/0	0/0	0/0	0/0	0/0	0/0	0/0	0/0	0/0	0/0	0/0	0/0	0/0	0/0	0/0	0/0	0/0	0/0	0/0	0/0	0/0	0/0	0/0	0/0	0/0	0/0	0/0	0/0
3	43887511	AX-76482351	T	G	.	.	PR;ANN=G|intergenic_region|MODIFIER|ENSGALG00000050940-ENSGALG00000046748|ENSGALG00000050940-ENSGALG00000046748|intergenic_region|ENSGALG00000050940-ENSGALG00000046748|||n.43887511T>G||||||	0/0	0/0	0/0	0/0	0/0	0/0	0/0	0/0	0/0	0/0	0/0	0/0	0/0	0/0	0/0	0/0	0/0	0/0	0/0	0/0	0/0	0/0	0/0	0/0	0/0	0/0	0/0	0/0	0/0	0/0	0/0	0/0	0/0	0/0	0/0	0/0	0/0	0/0	0/0	0/0	0/0	0/0
3	50322557	AX-76495736	T	G	.	.	PR;ANN=G|intergenic_region|MODIFIER|ENSGALG00000027159-ENSGALG00000053911|ENSGALG00000027159-ENSGALG00000053911|intergenic_region|ENSGALG00000027159-ENSGALG00000053911|||n.50322557T>G||||||	0/0	0/0	0/0	0/0	0/0	0/0	0/0	0/0	0/0	0/0	0/0	0/0	0/0	0/0	0/0	0/0	0/0	0/0	0/0	0/0	0/0	0/0	0/0	0/0	0/0	0/0	0/0	0/0	0/0	0/0	0/0	0/0	0/0	0/0	0/0	0/0	0/0	0/0	0/0	0/0	0/0	0/0
3	53293795	AX-76502146	C	A	.	.	PR;ANN=A|intergenic_region|MODIFIER|NMBR-ENSGALG00000033499|ENSGALG00000013813-ENSGALG00000033499|intergenic_region|ENSGALG00000013813-ENSGALG00000033499|||n.53293795C>A||||||	0/0	0/0	0/0	0/0	0/0	0/0	0/0	0/0	0/0	0/0	0/0	0/0	0/0	0/0	0/0	0/0	0/0	0/0	0/0	0/0	0/0	0/0	0/0	0/0	0/0	0/0	0/0	0/0	0/0	0/0	0/0	0/0	0/0	0/0	0/0	0/0	0/0	0/0	0/0	0/0	0/0	0/0
3	80591954	AX-76561099	G	A	.	.	PR;ANN=A|intron_variant|MODIFIER|SENP6|ENSGALG00000015901|transcript|ENSGALT00000063586.2|protein_coding|6/23|c.476+1022C>T||||||,A|intron_variant|MODIFIER|SENP6|ENSGALG00000015901|transcript|ENSGALT00000025624.6|protein_coding|6/24|c.476+1022C>T||||||,A|intron_variant|MODIFIER|SENP6|ENSGALG00000015901|transcript|ENSGALT00000067861.2|protein_coding|5/22|c.456-3901C>T||||||	0/0	0/0	0/0	0/0	0/0	0/0	0/0	0/0	0/0	0/0	0/0	0/0	0/0	0/0	0/0	0/0	0/0	0/0	0/0	0/0	0/0	0/0	0/0	0/0	0/0	0/0	0/0	0/0	0/0	0/0	0/0	0/0	0/0	0/0	0/0	0/0	0/0	0/0	0/0	0/0	0/0	0/0
3	80740750	AX-76561406	A	G	.	.	PR;ANN=G|intron_variant|MODIFIER|FILIP1|ENSGALG00000039001|transcript|ENSGALT00000103142.1|protein_coding|4/4|c.627-6900A>G||||||,G|intron_variant|MODIFIER|FILIP1|ENSGALG00000039001|transcript|ENSGALT00000051109.2|protein_coding|3/5|c.627-6900A>G||||||	0/0	0/0	0/0	0/0	0/0	0/0	0/0	0/0	0/0	0/0	0/0	0/0	0/0	0/0	0/0	0/0	0/0	0/0	0/0	0/0	0/0	0/0	0/0	0/0	0/0	0/0	0/0	0/0	0/0	0/0	0/0	0/0	0/0	0/0	0/0	0/0	0/0	0/0	0/0	0/0	0/0	0/0
3	80915653	AX-76561808	C	T	.	.	PR;ANN=T|intergenic_region|MODIFIER|COL12A1-ENSGALG00000055100|ENSGALG00000015908-ENSGALG00000055100|intergenic_region|ENSGALG00000015908-ENSGALG00000055100|||n.80915653C>T||||||	0/0	0/0	0/0	0/0	0/0	0/0	0/0	0/0	0/0	0/0	0/0	0/0	0/0	0/0	0/0	0/0	0/0	0/0	0/0	0/0	0/0	0/0	0/0	0/0	0/0	0/0	0/0	0/0	0/0	0/0	0/0	0/0	0/0	0/0	0/0	0/0	0/0	0/0	0/0	0/0	0/0	0/0
3	81089515	AX-76562189	A	G	.	.	PR;ANN=G|intron_variant|MODIFIER|ENSGALG00000048161|ENSGALG00000048161|transcript|ENSGALT00000091366.1|pseudogene|3/3|n.485-351T>C||||||	0/0	0/0	0/0	0/0	0/0	0/0	0/0	0/0	0/0	0/0	0/0	0/0	0/0	0/0	0/0	0/0	0/0	0/0	0/0	0/0	0/0	0/0	0/0	0/0	0/0	0/0	0/0	0/0	0/0	0/0	0/0	0/0	0/0	0/0	0/0	0/0	0/0	0/0	0/0	0/0	0/0	0/0
3	81989258	AX-76564130	A	G	.	.	PR;ANN=G|intron_variant|MODIFIER|ENSGALG00000052970|ENSGALG00000052970|transcript|ENSGALT00000096335.1|protein_coding|2/2|c.248+3963T>C||||||	0/0	0/0	0/0	0/0	0/0	0/0	0/0	0/0	0/0	0/0	0/0	0/0	0/0	0/0	0/0	0/0	0/0	0/0	0/0	0/0	0/0	0/0	0/0	0/0	0/0	0/0	0/0	0/0	0/0	0/0	0/0	0/0	0/0	0/0	0/0	0/0	0/0	0/0	0/0	0/0	0/0	0/0
3	82394001	AX-76564973	T	C	.	.	PR;ANN=C|intergenic_region|MODIFIER|gga-mir-30c-2-OGFRL1|ENSGALG00000018320-ENSGALG00000015951|intergenic_region|ENSGALG00000018320-ENSGALG00000015951|||n.82394001T>C||||||	0/0	0/0	0/0	0/0	0/0	0/0	0/0	0/0	0/0	0/0	0/0	0/0	0/0	0/0	0/0	0/0	0/0	0/0	0/0	0/0	0/0	0/0	0/0	0/0	0/0	0/0	0/0	0/0	0/0	0/0	0/0	0/0	./.	0/0	0/0	0/0	0/0	0/0	0/0	0/0	0/0	0/0
3	86266687	AX-76572750	G	A	.	.	PR;ANN=A|intron_variant|MODIFIER|KHDRBS2|ENSGALG00000016276|transcript|ENSGALT00000026242.6|protein_coding|4/8|c.484-23071G>A||||||	0/0	0/0	0/0	0/0	0/0	0/0	0/0	0/0	0/0	./.	0/0	0/0	0/0	0/0	0/0	0/0	0/0	0/0	0/0	0/0	0/0	0/0	0/0	0/0	0/0	0/0	0/0	0/0	0/0	0/0	0/0	0/0	0/0	0/0	0/0	0/0	0/0	0/0	0/0	0/0	0/0	0/0
3	96129164	AX-76594181	C	T	.	.	PR;ANN=T|intron_variant|MODIFIER|ASAP2|ENSGALG00000016419|transcript|ENSGALT00000026486.6|protein_coding|3/27|c.642+5239C>T||||||,T|intron_variant|MODIFIER|ASAP2|ENSGALG00000016419|transcript|ENSGALT00000076709.2|protein_coding|3/26|c.642+5239C>T||||||	0/0	0/0	0/0	0/0	0/0	0/0	0/0	0/0	0/0	0/0	0/0	0/0	0/0	0/0	0/0	0/0	0/0	0/0	0/0	0/0	0/0	0/0	0/0	0/0	0/0	0/0	0/0	0/0	0/0	0/0	0/0	0/0	0/0	0/0	0/0	0/0	0/0	0/0	0/0	0/0	0/0	0/0
3	100344208	AX-76390254	T	G	.	.	PR;ANN=G|intergenic_region|MODIFIER|KCNS3-RDH14|ENSGALG00000016470-ENSGALG00000019873|intergenic_region|ENSGALG00000016470-ENSGALG00000019873|||n.100344208T>G||||||	0/0	0/0	0/0	0/0	0/0	0/0	0/0	0/0	0/0	0/0	0/0	0/0	0/0	0/0	0/0	0/0	0/0	0/0	0/0	0/0	0/0	0/0	0/0	0/0	0/0	0/0	0/0	0/0	0/0	0/0	0/0	0/0	0/0	0/0	0/0	0/0	0/0	0/0	0/0	0/0	0/0	0/0
3	101450258	AX-76392817	A	G	.	.	PR;ANN=G|intergenic_region|MODIFIER|LAPTM4A-ENSGALG00000048753|ENSGALG00000016479-ENSGALG00000048753|intergenic_region|ENSGALG00000016479-ENSGALG00000048753|||n.101450258A>G||||||	0/0	0/0	0/0	0/0	0/0	0/0	0/0	0/0	0/0	0/0	0/0	0/0	0/0	0/0	0/1	0/0	0/0	0/0	0/0	0/0	0/0	0/0	0/0	0/0	0/0	0/0	0/0	0/0	0/0	0/0	0/0	0/0	0/0	0/0	0/0	0/0	0/0	0/0	0/0	0/0	0/0	0/0
3	103271561	AX-76396984	G	A	.	.	PR;ANN=A|intron_variant|MODIFIER|ENSGALG00000016494|ENSGALG00000016494|transcript|ENSGALT00000096521.1|pseudogene|2/2|n.598+1770G>A||||||,A|intron_variant|MODIFIER|ENSGALG00000016494|ENSGALG00000016494|transcript|ENSGALT00000026605.5|pseudogene|2/2|n.405-2114G>A||||||,A|intron_variant|MODIFIER|ENSGALG00000016494|ENSGALG00000016494|transcript|ENSGALT00000072869.2|pseudogene|1/1|n.185-2114G>A||||||	0/1	0/0	0/0	0/0	0/0	0/0	0/0	0/0	0/0	0/0	0/0	0/0	0/0	0/0	0/0	0/0	0/0	0/0	0/0	0/0	0/0	0/0	0/0	0/0	0/0	0/0	0/0	0/0	0/0	0/0	0/0	0/0	0/1	0/0	0/0	0/0	0/0	0/0	0/0	0/0	0/0	0/0
3	103862890	AX-76398405	T	C	.	.	PR;ANN=C|intron_variant|MODIFIER|ENSGALG00000016495|ENSGALG00000016495|transcript|ENSGALT00000026608.6|pseudogene|6/14|n.698-20777T>C||||||	0/0	0/0	0/0	0/0	0/0	0/0	0/0	0/0	0/0	0/0	0/0	0/0	0/0	0/0	0/0	0/0	0/0	0/0	0/0	0/0	0/0	0/0	0/0	0/0	0/0	0/0	0/0	0/0	0/0	0/0	0/0	0/0	0/0	0/0	0/0	0/0	0/0	0/0	0/0	0/0	0/0	0/0
3	103971670	AX-76398688	C	T	.	.	PR;ANN=T|missense_variant|MODERATE|ATAD2B|ENSGALG00000037872|transcript|ENSGALT00000069055.2|protein_coding|25/28|c.3668G>A|p.Leu1223His|3668/4323|3668/4323|1223/1440||WARNING_REF_DOES_NOT_MATCH_GENOME	0/0	0/0	0/0	0/0	0/0	0/0	0/0	0/0	0/0	0/0	0/0	0/0	0/0	0/0	0/0	0/0	0/0	0/0	0/0	0/0	0/0	0/0	0/0	0/0	0/0	0/0	0/0	0/0	0/0	0/0	0/0	0/0	0/1	0/0	0/1	0/0	0/0	0/0	0/0	0/0	0/0	0/0
4	3839235	AX-76658364	C	T	.	.	PR;ANN=T|intergenic_region|MODIFIER|GPC4-GPC3|ENSGALG00000006080-ENSGALG00000006087|intergenic_region|ENSGALG00000006080-ENSGALG00000006087|||n.3839235C>T||||||	0/0	0/0	0/0	0/0	0/0	0/0	0/0	0/0	0/0	0/0	0/0	0/0	0/0	0/0	0/0	0/0	0/0	0/0	0/0	0/0	0/0	0/0	0/0	0/0	0/0	0/0	0/0	0/0	0/0	0/0	0/0	0/0	0/0	0/0	0/0	0/0	0/0	0/0	0/0	0/0	0/0	0/0
4	8276346	AX-76748045	G	A	.	.	PR;ANN=A|downstream_gene_variant|MODIFIER|DACH2|ENSGALG00000006886|transcript|ENSGALT00000011155.2|protein_coding||c.*1171C>T|||||1171|,A|downstream_gene_variant|MODIFIER|DACH2|ENSGALG00000006886|transcript|ENSGALT00000095924.1|protein_coding||c.*1171C>T|||||1171|,A|intergenic_region|MODIFIER|ENSGALG00000055103-DACH2|ENSGALG00000055103-ENSGALG00000006886|intergenic_region|ENSGALG00000055103-ENSGA…	0/0	0/0	0/0	0/0	0/0	0/0	0/0	0/0	0/0	0/0	0/0	0/0	0/0	0/0	0/0	0/0	0/0	0/0	0/0	0/0	0/0	0/0	0/0	0/0	0/0	0/0	0/0	0/0	0/0	0/0	0/0	0/0	0/0	0/0	0/0	0/0	0/0	0/0	0/0	0/0	0/0	0/0
4	10826660	AX-76605079	T	C	.	.	PR;ANN=C|upstream_gene_variant|MODIFIER|GABRE|ENSGALG00000020292|transcript|ENSGALT00000011777.5|protein_coding||c.-558T>C|||||477|,C|intergenic_region|MODIFIER|GABRA3-GABRE|ENSGALG00000007269-ENSGALG00000020292|intergenic_region|ENSGALG00000007269-ENSGALG00000020292|||n.10826660T>C||||||	0/0	0/0	0/0	0/0	0/0	0/0	0/0	0/0	0/0	0/0	0/0	0/0	0/0	0/0	0/0	0/0	0/0	0/0	0/0	0/0	0/0	0/0	0/0	0/0	0/0	0/0	0/0	0/0	0/0	0/0	0/0	0/0	0/0	0/0	0/0	0/0	0/0	0/0	0/0	0/0	0/0	0/0
4	10886649	AX-76605211	G	A	.	.	PR;ANN=A|intergenic_region|MODIFIER|GABRE-CNGA2|ENSGALG00000020292-ENSGALG00000007282|intergenic_region|ENSGALG00000020292-ENSGALG00000007282|||n.10886649G>A||||||	0/0	0/0	0/0	0/0	0/0	0/0	0/0	0/0	0/0	0/0	0/0	0/0	0/0	0/0	0/0	0/0	0/0	0/0	0/0	0/0	0/0	0/0	0/0	0/0	0/0	0/0	0/0	0/0	0/0	0/0	0/0	0/0	0/0	0/0	0/0	0/0	0/0	0/0	0/0	0/0	0/0	0/0
4	11027799	AX-76605490	C	T	.	.	PR;ANN=T|upstream_gene_variant|MODIFIER|SPRY3|ENSGALG00000007448|transcript|ENSGALT00000012049.4|protein_coding||c.-816C>T|||||801|,T|intergenic_region|MODIFIER|TMLHE-SPRY3|ENSGALG00000007443-ENSGALG00000007448|intergenic_region|ENSGALG00000007443-ENSGALG00000007448|||n.11027799C>T||||||	0/0	0/0	0/0	0/0	0/0	0/0	0/0	0/0	0/0	0/0	0/0	0/0	0/0	0/0	0/0	0/0	0/0	0/0	0/0	0/0	0/0	0/0	0/0	0/0	0/0	0/0	0/0	0/0	0/0	0/0	0/0	0/0	0/0	0/0	0/0	0/0	0/0	0/0	0/0	0/0	0/0	0/0
4	11879165	AX-76607109	A	G	.	.	PR;ANN=G|intergenic_region|MODIFIER|ARHGEF9-ENSGALG00000051552|ENSGALG00000007608-ENSGALG00000051552|intergenic_region|ENSGALG00000007608-ENSGALG00000051552|||n.11879165A>G||||||	0/0	0/0	0/0	0/0	0/0	0/0	0/0	0/0	0/0	0/0	0/0	0/0	0/0	0/0	0/0	0/0	0/0	0/0	0/0	0/0	0/0	0/0	0/0	0/0	0/0	0/0	0/0	0/0	0/0	0/0	0/0	0/0	0/0	0/0	0/0	0/0	0/0	0/0	0/0	0/0	0/0	0/0
4	13459599	AX-76610080	A	G	.	.	PR;ANN=G|intergenic_region|MODIFIER|PAK3-ENSGALG00000049899|ENSGALG00000008058-ENSGALG00000049899|intergenic_region|ENSGALG00000008058-ENSGALG00000049899|||n.13459599A>G||||||	0/0	0/0	0/0	0/0	0/0	0/0	0/0	0/0	0/0	0/0	0/0	0/0	0/0	0/0	0/0	0/0	0/0	0/0	0/0	0/0	0/0	0/0	0/1	0/0	0/0	0/0	0/0	0/0	0/0	0/0	0/0	0/0	0/0	0/0	0/0	0/0	0/0	0/0	0/0	0/0	0/0	0/0
4	13476551	AX-76610111	G	A	.	.	PR;ANN=A|intron_variant|MODIFIER|ENSGALG00000049899|ENSGALG00000049899|transcript|ENSGALT00000099916.1|pseudogene|1/2|n.35+5979C>T||||||	0/0	0/0	0/0	0/0	0/0	0/0	0/0	0/0	0/0	0/0	0/0	0/0	0/0	0/0	0/0	0/0	0/0	0/0	0/0	0/0	0/0	0/0	0/1	0/0	0/0	0/0	0/0	0/0	0/0	0/0	0/0	0/0	0/0	0/0	0/0	0/0	0/0	0/0	0/0	0/0	0/0	0/0
4	14809467	AX-76612775	G	A	.	.	PR;ANN=A|intergenic_region|MODIFIER|ENSGALG00000050122-ENSGALG00000048402|ENSGALG00000050122-ENSGALG00000048402|intergenic_region|ENSGALG00000050122-ENSGALG00000048402|||n.14809467G>A||||||	0/0	0/0	0/0	0/0	0/0	0/0	0/0	0/0	0/0	0/0	0/0	0/0	0/0	0/0	0/0	0/0	0/0	0/0	0/0	0/0	0/0	0/0	0/0	0/0	0/0	0/0	0/0	0/0	0/0	0/0	0/0	0/0	0/0	0/0	0/0	0/0	0/0	0/0	0/0	0/0	0/0	0/0
4	14819035	AX-76612792	G	A	.	.	PR;ANN=A|intergenic_region|MODIFIER|ENSGALG00000050122-ENSGALG00000048402|ENSGALG00000050122-ENSGALG00000048402|intergenic_region|ENSGALG00000050122-ENSGALG00000048402|||n.14819035G>A||||||	0/0	0/0	0/0	0/0	0/0	0/0	0/0	0/0	0/0	0/0	0/0	0/0	0/0	0/0	0/0	0/0	0/0	0/0	0/0	0/0	0/0	0/0	0/0	0/0	0/0	0/0	0/0	0/0	0/0	0/0	0/0	0/0	0/0	0/0	0/0	0/0	0/0	0/0	0/0	0/0	0/0	0/0
4	14859007	AX-76612861	A	G	.	.	PR;ANN=G|intergenic_region|MODIFIER|ENSGALG00000050122-ENSGALG00000048402|ENSGALG00000050122-ENSGALG00000048402|intergenic_region|ENSGALG00000050122-ENSGALG00000048402|||n.14859007A>G||||||	0/0	0/0	0/0	0/0	0/0	0/0	0/0	0/0	0/0	0/0	0/0	0/0	0/0	0/0	0/0	0/0	0/0	0/0	0/0	0/0	0/0	0/0	0/0	0/0	0/0	0/0	0/0	0/0	0/0	0/0	0/0	0/0	0/0	0/0	0/0	0/0	0/0	0/0	0/0	0/0	0/0	0/0
4	16500155	AX-76615700	A	C	.	.	PR;ANN=C|upstream_gene_variant|MODIFIER|RPL39L|ENSGALG00000008620|transcript|ENSGALT00000039072.3|protein_coding||c.-1919A>C|||||1789|,C|upstream_gene_variant|MODIFIER|ENSGALG00000017857|ENSGALG00000017857|transcript|ENSGALT00000028564.2|snoRNA||n.-3314A>C|||||3314|,C|intron_variant|MODIFIER|UPF3B|ENSGALG00000008618|transcript|ENSGALT00000039073.4|protein_coding|9/9|c.1290+87A>C||||||	0/0	0/0	0/0	0/0	0/0	0/0	0/0	0/0	0/0	0/0	0/0	0/0	0/0	0/0	0/0	0/0	0/0	0/0	0/0	0/0	0/0	0/0	0/0	0/0	0/0	0/0	0/0	0/0	0/0	0/0	0/0	0/0	0/0	0/0	0/0	0/0	0/0	0/0	0/0	0/0	0/0	0/0
4	21820959	AX-76624787	G	A	.	.	PR;ANN=A|downstream_gene_variant|MODIFIER|gga-mir-6688|ENSGALG00000047738|transcript|ENSGALT00000045296.2|miRNA||n.*1215G>A|||||1215|,A|intergenic_region|MODIFIER|gga-mir-6688-ENSGALG00000054557|ENSGALG00000047738-ENSGALG00000054557|intergenic_region|ENSGALG00000047738-ENSGALG00000054557|||n.21820959G>A||||||	0/0	0/0	0/0	0/0	0/0	0/0	0/0	0/0	0/0	0/0	0/0	0/0	0/0	0/0	0/0	0/0	0/0	0/0	0/0	0/0	0/0	0/0	0/0	0/0	0/0	0/0	0/0	0/0	0/0	0/0	0/0	0/0	0/0	0/0	0/0	0/0	0/0	0/0	0/0	0/0	0/0	0/0
4	21908962	AX-76624974	T	C	.	.	PR;ANN=C|intron_variant|MODIFIER|RXFP1|ENSGALG00000009429|transcript|ENSGALT00000015353.6|protein_coding|4/17|c.407+306T>C||||||	0/0	0/0	0/0	0/0	0/0	0/0	0/0	0/0	0/0	0/0	0/0	0/0	0/0	0/0	0/0	0/0	0/0	0/0	0/0	0/0	0/0	0/0	0/0	0/0	0/0	0/0	0/0	0/0	0/0	0/0	0/0	0/0	0/0	0/0	0/0	0/0	0/0	0/0	0/0	0/0	./.	0/0
4	21961765	AX-76625090	G	A	.	.	PR;ANN=A|upstream_gene_variant|MODIFIER|FNIP2|ENSGALG00000020251|transcript|ENSGALT00000099600.1|protein_coding||c.-378G>A|||||378|,A|intergenic_region|MODIFIER|PPID-FNIP2|ENSGALG00000009451-ENSGALG00000020251|intergenic_region|ENSGALG00000009451-ENSGALG00000020251|||n.21961765G>A||||||	0/0	0/0	0/0	0/0	0/0	0/0	0/0	0/0	0/0	0/0	0/0	0/0	0/0	0/0	0/0	0/0	0/0	0/0	0/0	0/0	0/0	0/0	0/0	0/0	0/0	0/0	0/0	0/0	0/0	0/0	0/0	0/0	0/0	0/0	0/0	0/0	0/0	0/0	0/0	0/0	0/0	0/0
4	23236792	AX-76627605	T	C	.	.	PR;ANN=C|intergenic_region|MODIFIER|ENSGALG00000053373-ENSGALG00000048925|ENSGALG00000053373-ENSGALG00000048925|intergenic_region|ENSGALG00000053373-ENSGALG00000048925|||n.23236792T>C||||||	0/0	0/0	0/0	0/0	0/0	0/0	0/0	0/0	0/0	0/0	0/0	0/0	0/0	0/0	0/0	0/0	0/0	0/0	0/0	0/0	0/0	0/0	0/0	0/0	0/0	0/0	0/0	0/0	0/0	0/0	0/0	0/0	0/0	0/0	0/0	0/0	0/0	0/0	0/0	0/0	0/0	0/0
4	23244580	AX-76627619	C	T	.	.	PR;ANN=T|intergenic_region|MODIFIER|ENSGALG00000053373-ENSGALG00000048925|ENSGALG00000053373-ENSGALG00000048925|intergenic_region|ENSGALG00000053373-ENSGALG00000048925|||n.23244580C>T||||||	0/0	0/0	0/0	0/0	0/0	0/0	0/0	0/0	0/0	0/0	0/0	0/0	0/0	0/0	0/0	0/0	0/0	0/0	0/0	0/0	0/0	0/0	0/0	0/0	0/0	0/0	0/0	0/0	0/0	0/0	0/0	0/0	0/0	0/0	0/0	0/0	0/0	0/0	0/0	0/0	0/0	0/0
4	23246799	AX-76627621	A	G	.	.	PR;ANN=G|intergenic_region|MODIFIER|ENSGALG00000053373-ENSGALG00000048925|ENSGALG00000053373-ENSGALG00000048925|intergenic_region|ENSGALG00000053373-ENSGALG00000048925|||n.23246799A>G||||||	0/0	0/0	0/0	0/0	0/0	0/0	0/0	0/0	0/0	0/0	0/0	0/0	0/0	0/0	0/0	0/0	0/0	0/0	0/0	0/0	0/0	0/0	0/0	0/0	0/0	0/0	0/0	0/0	0/0	0/0	0/0	0/0	0/0	0/0	0/0	0/0	0/0	0/0	0/0	0/0	0/0	0/0
4	24467796	AX-76629991	A	C	.	.	PR;ANN=C|downstream_gene_variant|MODIFIER|ENSGALG00000051758|ENSGALG00000051758|transcript|ENSGALT00000098621.1|pseudogene||n.*3996T>G|||||3996|,C|intergenic_region|MODIFIER|ENSGALG00000049303-ENSGALG00000051758|ENSGALG00000049303-ENSGALG00000051758|intergenic_region|ENSGALG00000049303-ENSGALG00000051758|||n.24467796A>C||||||	0/0	0/0	0/0	0/0	0/0	0/0	0/0	0/0	0/0	0/0	0/0	0/0	0/0	0/0	0/0	0/0	0/0	0/0	0/0	0/0	0/0	0/0	0/0	0/0	0/0	0/0	0/0	0/0	0/0	0/0	0/0	0/0	0/0	0/0	0/0	0/0	0/0	0/0	0/0	0/0	0/0	0/0
4	24492507	AX-76630048	A	C	.	.	PR;ANN=C|intergenic_region|MODIFIER|ENSGALG00000051758-SPOCK3|ENSGALG00000051758-ENSGALG00000009568|intergenic_region|ENSGALG00000051758-ENSGALG00000009568|||n.24492507A>C||||||	0/0	0/1	0/0	0/0	0/0	0/0	0/0	0/0	0/0	0/0	0/0	0/0	0/0	0/0	0/0	0/0	0/0	0/0	0/0	0/0	0/0	0/0	0/0	0/0	0/0	0/0	0/0	0/0	0/0	0/0	0/0	0/0	0/1	0/0	0/1	0/0	0/0	0/0	0/0	0/0	0/0	0/0
4	34803687	AX-80834972	G	C	.	.	PR;ANN=C|intron_variant|MODIFIER|ENSGALG00000010316|ENSGALG00000010316|transcript|ENSGALT00000038383.4|protein_coding|28/72|c.3925-628C>G||||||	0/0	0/1	0/0	0/0	0/0	0/0	0/0	0/0	0/0	0/0	0/0	0/0	0/0	0/0	0/0	0/0	0/0	0/0	0/1	0/0	0/0	0/0	0/0	0/0	0/0	0/0	./.	0/0	0/0	0/0	0/0	0/0	0/0	0/0	0/0	0/0	0/0	0/0	0/0	./.	0/0	0/0
4	34882136	AX-76650630	C	T	.	.	PR;ANN=T|intron_variant|MODIFIER|ENSGALG00000010316|ENSGALG00000010316|transcript|ENSGALT00000038383.4|protein_coding|2/72|c.100-18461G>A||||||	0/0	0/0	0/0	0/0	0/0	0/0	0/0	0/0	0/0	0/0	0/0	0/0	0/0	0/0	0/0	0/0	0/0	0/0	0/0	0/0	0/0	0/0	0/0	0/0	0/0	0/0	0/0	0/0	0/0	0/0	0/0	0/0	0/0	0/0	0/0	0/0	0/0	0/0	0/0	0/0	0/0	0/0
4	34965203	AX-76650779	T	C	.	.	PR;ANN=C|upstream_gene_variant|MODIFIER|ENSGALG00000052558|ENSGALG00000052558|transcript|ENSGALT00000094164.1|protein_coding||c.-1918T>C|||||1918|WARNING_TRANSCRIPT_NO_START_CODON,C|intron_variant|MODIFIER|CNOT6L|ENSGALG00000010333|transcript|ENSGALT00000016820.6|protein_coding|1/11|c.165-2015T>C||||||	0/0	0/0	0/0	0/0	0/0	0/0	0/0	0/0	0/0	0/0	0/0	0/0	0/0	0/0	0/0	0/0	0/0	0/0	0/0	0/0	0/0	0/0	0/0	0/0	0/0	0/0	0/0	0/0	0/0	0/0	0/0	0/1	0/1	0/0	0/1	0/0	0/1	0/0	0/1	0/0	0/0	0/0
4	35028046	AX-76650876	T	C	.	.	PR;ANN=C|splice_acceptor_variant&intron_variant|HIGH|ENSGALG00000042001|ENSGALG00000042001|transcript|ENSGALT00000068504.2|protein_coding|3/22|c.635-2T>C||||||,C|splice_acceptor_variant&intron_variant|HIGH|ENSGALG00000042001|ENSGALG00000042001|transcript|ENSGALT00000066953.2|protein_coding|3/23|c.635-2T>C||||||;LOF=(ENSGALG00000042001|ENSGALG00000042001|2|1.00)	0/0	0/0	0/0	0/0	0/0	0/0	0/0	0/0	0/0	0/0	0/0	0/0	0/0	0/0	0/0	0/0	0/0	0/0	0/0	0/0	0/0	0/0	0/0	0/0	0/0	0/0	0/0	0/0	0/0	0/0	0/0	0/0	0/0	0/0	0/0	0/0	0/0	0/0	0/0	0/0	0/0	0/0
4	35672639	AX-76652070	T	C	.	.	PR;ANN=C|intron_variant|MODIFIER|CCSER1|ENSGALG00000010392|transcript|ENSGALT00000105280.1|protein_coding|2/8|c.1504-12299T>C||||||,C|intron_variant|MODIFIER|CCSER1|ENSGALG00000010392|transcript|ENSGALT00000016925.6|protein_coding|2/6|c.1504-12299T>C||||||,C|intron_variant|MODIFIER|CCSER1|ENSGALG00000010392|transcript|ENSGALT00000048311.2|protein_coding|2/8|c.1504-12299T>C||||||,C|intron_variant|…	0/0	0/0	0/0	0/0	0/0	0/0	0/0	0/0	0/0	0/0	0/0	0/0	0/0	0/0	0/0	0/0	0/0	0/0	0/0	0/0	0/0	0/0	0/0	0/0	0/0	0/0	0/0	0/0	0/0	0/0	0/0	0/0	0/0	0/0	0/0	0/0	0/0	0/0	0/0	0/0	0/0	0/0
4	35677991	AX-76652080	T	C	.	.	PR;ANN=C|intron_variant|MODIFIER|CCSER1|ENSGALG00000010392|transcript|ENSGALT00000105280.1|protein_coding|2/8|c.1504-6947T>C||||||,C|intron_variant|MODIFIER|CCSER1|ENSGALG00000010392|transcript|ENSGALT00000016925.6|protein_coding|2/6|c.1504-6947T>C||||||,C|intron_variant|MODIFIER|CCSER1|ENSGALG00000010392|transcript|ENSGALT00000048311.2|protein_coding|2/8|c.1504-6947T>C||||||,C|intron_variant|MOD…	0/0	0/0	0/0	0/0	0/0	0/0	0/0	0/0	0/0	0/0	0/0	0/0	0/0	0/0	0/0	0/0	0/0	0/0	0/0	0/0	0/0	0/0	0/0	0/0	0/0	0/0	0/0	0/0	0/0	0/0	0/0	0/0	0/0	0/0	0/0	0/0	0/0	0/0	0/0	0/0	0/0	0/0
4	35681422	AX-76652089	A	G	.	.	PR;ANN=G|intron_variant|MODIFIER|CCSER1|ENSGALG00000010392|transcript|ENSGALT00000105280.1|protein_coding|2/8|c.1504-3516A>G||||||,G|intron_variant|MODIFIER|CCSER1|ENSGALG00000010392|transcript|ENSGALT00000016925.6|protein_coding|2/6|c.1504-3516A>G||||||,G|intron_variant|MODIFIER|CCSER1|ENSGALG00000010392|transcript|ENSGALT00000048311.2|protein_coding|2/8|c.1504-3516A>G||||||,G|intron_variant|MOD…	0/0	0/0	0/0	0/0	0/0	0/0	0/0	0/0	0/0	0/0	0/0	0/0	0/0	0/0	0/0	0/0	0/0	0/0	0/0	0/0	0/0	0/0	0/0	0/0	0/0	0/0	0/0	0/0	0/0	0/0	0/0	0/0	0/0	0/0	0/0	0/0	0/0	0/0	0/0	0/0	0/0	0/0
4	35686729	AX-76652094	G	A	.	.	PR;ANN=A|intron_variant|MODIFIER|CCSER1|ENSGALG00000010392|transcript|ENSGALT00000105280.1|protein_coding|3/8|c.1597+1698G>A||||||,A|intron_variant|MODIFIER|CCSER1|ENSGALG00000010392|transcript|ENSGALT00000016925.6|protein_coding|3/6|c.1597+1698G>A||||||,A|intron_variant|MODIFIER|CCSER1|ENSGALG00000010392|transcript|ENSGALT00000048311.2|protein_coding|3/8|c.1597+1698G>A||||||,A|intron_variant|MOD…	0/0	0/0	0/0	0/0	0/0	0/0	0/0	0/0	0/0	0/0	0/0	0/0	0/0	0/0	0/0	0/0	0/0	0/0	0/0	0/0	0/0	0/0	0/0	0/0	0/0	0/0	0/0	0/0	0/0	0/0	0/0	0/0	0/0	0/0	0/0	0/0	0/0	0/0	0/0	0/0	0/0	0/0
4	35698369	AX-76652110	C	T	.	.	PR;ANN=T|intron_variant|MODIFIER|CCSER1|ENSGALG00000010392|transcript|ENSGALT00000105280.1|protein_coding|3/8|c.1597+13338C>T||||||,T|intron_variant|MODIFIER|CCSER1|ENSGALG00000010392|transcript|ENSGALT00000016925.6|protein_coding|3/6|c.1597+13338C>T||||||,T|intron_variant|MODIFIER|CCSER1|ENSGALG00000010392|transcript|ENSGALT00000048311.2|protein_coding|3/8|c.1597+13338C>T||||||,T|intron_variant|…	0/0	0/0	0/0	0/0	0/0	0/0	0/0	0/0	0/0	0/0	0/0	0/0	0/0	0/0	0/0	0/0	0/0	0/0	0/0	0/0	0/0	0/0	0/0	0/0	0/0	0/0	0/0	0/0	0/0	0/0	0/0	0/0	0/0	0/0	0/0	0/0	0/0	0/0	0/0	0/0	0/0	0/0
4	35792247	AX-76652272	G	A	.	.	PR;ANN=A|intron_variant|MODIFIER|CCSER1|ENSGALG00000010392|transcript|ENSGALT00000105280.1|protein_coding|4/8|c.1710-30911G>A||||||,A|intron_variant|MODIFIER|CCSER1|ENSGALG00000010392|transcript|ENSGALT00000016925.6|protein_coding|4/6|c.1710-30911G>A||||||,A|intron_variant|MODIFIER|CCSER1|ENSGALG00000010392|transcript|ENSGALT00000048311.2|protein_coding|4/8|c.1710-30911G>A||||||,A|intron_variant|…	0/0	0/0	0/0	0/0	0/0	0/0	0/0	0/0	0/0	0/0	0/0	0/0	0/0	0/0	0/0	0/0	0/0	0/0	0/0	0/0	0/0	0/0	0/0	0/0	0/0	0/0	0/0	0/0	0/0	0/0	0/0	0/0	0/0	0/0	0/0	0/0	0/0	0/0	0/0	0/0	0/0	0/0
4	36149304	AX-76652894	G	A	.	.	PR;ANN=A|intron_variant|MODIFIER|CCSER1|ENSGALG00000010392|transcript|ENSGALT00000107643.1|protein_coding|10/10|c.2057-27883G>A||||||	0/0	0/0	0/0	0/0	0/0	0/0	0/0	0/0	0/0	0/0	0/0	0/0	0/0	0/0	0/0	0/0	0/0	0/0	0/0	0/0	0/0	0/0	0/0	0/0	0/0	0/0	0/0	0/0	0/0	0/0	0/0	0/0	0/0	0/0	0/0	0/0	0/0	0/0	0/0	0/0	0/0	0/0
4	36151685	AX-76652896	A	G	.	.	PR;ANN=G|intron_variant|MODIFIER|CCSER1|ENSGALG00000010392|transcript|ENSGALT00000107643.1|protein_coding|10/10|c.2057-25502A>G||||||	0/0	0/0	0/0	0/0	0/0	0/0	0/0	0/0	0/0	0/0	0/0	0/0	0/0	0/0	0/0	0/0	0/0	0/0	0/0	0/0	0/0	0/0	0/0	0/0	0/0	0/0	0/0	0/0	0/0	0/0	0/0	0/0	0/0	0/0	0/0	0/0	0/0	0/0	0/0	0/0	0/0	0/0
4	36152970	AX-76652899	G	T	.	.	PR;ANN=T|intron_variant|MODIFIER|CCSER1|ENSGALG00000010392|transcript|ENSGALT00000107643.1|protein_coding|10/10|c.2057-24217G>T||||||	0/0	0/0	0/0	0/0	0/0	0/0	0/0	0/0	0/0	0/0	0/0	0/0	0/0	0/0	0/0	0/0	0/0	0/0	0/0	0/0	0/0	0/0	0/0	0/0	0/0	0/0	0/0	0/0	0/0	0/0	0/0	0/0	0/0	0/0	0/0	0/0	0/0	0/0	0/0	0/0	0/0	0/0
4	39983607	AX-76660162	G	A	.	.	PR;ANN=A|intergenic_region|MODIFIER|WWC2-DCTD|ENSGALG00000010668-ENSGALG00000010674|intergenic_region|ENSGALG00000010668-ENSGALG00000010674|||n.39983607G>A||||||	0/0	0/0	0/0	0/0	0/0	0/0	0/0	0/0	0/0	0/0	0/0	0/0	0/0	0/0	0/0	0/0	0/0	0/0	0/0	0/0	0/0	0/0	0/0	0/0	0/0	0/0	0/0	0/0	0/0	0/0	0/0	0/0	0/0	0/0	0/0	0/0	0/0	0/0	0/0	0/0	0/0	0/0
4	40125060	AX-76660448	A	C	.	.	PR;ANN=C|intron_variant|MODIFIER|TENM3|ENSGALG00000030065|transcript|ENSGALT00000086090.2|protein_coding|14/30|c.2524+2761T>G||||||,C|intron_variant|MODIFIER|TENM3|ENSGALG00000030065|transcript|ENSGALT00000077240.2|protein_coding|11/28|c.2221+2761T>G||||||,C|intron_variant|MODIFIER|TENM3|ENSGALG00000030065|transcript|ENSGALT00000107378.1|protein_coding|12/27|c.2005+2761T>G||||||,C|intron_variant|…	0/0	0/0	0/0	0/0	0/0	0/0	0/0	0/0	0/0	0/0	0/0	0/0	0/0	0/0	0/0	0/0	0/0	0/0	0/0	0/0	0/0	0/0	0/0	0/0	0/0	0/0	0/0	0/0	0/0	0/0	0/0	0/0	0/0	0/0	0/0	0/0	0/0	0/0	0/0	0/0	0/0	0/0
4	42017181	AX-80922215	G	C	.	.	PR;ANN=C|intron_variant|MODIFIER|ENSGALG00000047221|ENSGALG00000047221|transcript|ENSGALT00000106383.1|pseudogene|3/5|n.315+2149C>G||||||	0/0	0/0	0/0	0/0	./.	0/0	0/0	0/0	0/0	0/0	0/0	0/0	0/0	0/0	0/0	0/0	0/0	0/0	0/0	0/0	0/0	0/0	0/0	0/0	0/0	0/0	0/0	0/1	0/0	0/0	0/0	1/.1	0/0	0/1	0/0	0/0	0/1	0/0	./.	0/0	0/0	0/0
4	42085039	AX-76664093	T	C	.	.	PR;ANN=C|intron_variant|MODIFIER|ENSGALG00000047221|ENSGALG00000047221|transcript|ENSGALT00000108132.1|pseudogene|4/4|n.384-7567A>G||||||	0/0	0/0	0/0	0/0	0/0	0/0	0/0	0/0	0/0	0/0	0/0	0/0	0/0	0/0	0/0	0/0	0/0	0/0	0/0	0/0	0/0	0/0	0/0	0/0	0/0	0/0	0/0	0/1	0/0	0/0	0/0	1/.1	0/0	0/1	0/0	0/0	1/.1	0/0	0/1	0/0	0/0	0/0
4	42103106	AX-76664125	A	G	.	.	PR;ANN=G|splice_region_variant&intron_variant|LOW|ENSGALG00000047221|ENSGALG00000047221|transcript|ENSGALT00000108132.1|pseudogene|2/4|n.233+4T>C||||||,G|intron_variant|MODIFIER|ENSGALG00000047221|ENSGALG00000047221|transcript|ENSGALT00000096242.1|pseudogene|1/2|n.179+573T>C||||||	0/0	0/0	0/0	0/0	0/0	0/0	0/0	0/0	0/0	0/0	0/0	0/0	0/0	0/0	0/0	0/0	0/0	0/0	0/0	0/0	0/0	0/0	0/0	0/0	0/0	0/0	0/0	0/1	0/0	0/0	0/0	1/.1	0/0	0/1	0/0	0/0	1/.1	0/0	0/1	0/0	0/0	0/0
4	42195771	AX-76664307	A	G	.	.	PR;ANN=G|intergenic_region|MODIFIER|ENSGALG00000054340-AGA|ENSGALG00000054340-ENSGALG00000010716|intergenic_region|ENSGALG00000054340-ENSGALG00000010716|||n.42195771A>G||||||	0/0	0/0	0/0	0/0	0/0	0/0	0/0	0/0	0/0	0/0	0/0	0/0	0/0	0/0	0/0	0/0	0/0	0/0	0/0	0/0	0/0	0/0	0/0	0/0	0/0	0/0	0/0	0/0	0/0	0/0	0/0	0/0	0/0	0/0	0/0	0/0	0/0	0/0	0/0	0/0	0/0	0/0
4	42227928	AX-76664372	A	G	.	.	PR;ANN=G|downstream_gene_variant|MODIFIER|AGA|ENSGALG00000010716|transcript|ENSGALT00000017440.4|protein_coding||c.*5596A>G|||||4129|,G|intergenic_region|MODIFIER|AGA-NEIL3|ENSGALG00000010716-ENSGALG00000010719|intergenic_region|ENSGALG00000010716-ENSGALG00000010719|||n.42227928A>G||||||	0/0	0/0	0/0	0/0	0/0	0/0	0/0	0/0	0/0	0/0	0/0	0/0	0/0	0/0	0/0	0/0	0/0	0/0	0/0	0/0	0/0	0/0	0/0	0/0	0/0	0/0	0/0	0/0	0/0	0/0	0/0	0/0	0/0	0/0	0/0	0/0	0/0	0/0	0/0	0/0	0/0	0/0
4	42235097	AX-76664385	A	G	.	.	PR;ANN=G|intron_variant|MODIFIER|NEIL3|ENSGALG00000010719|transcript|ENSGALT00000017443.7|protein_coding|8/9|c.1407-224T>C||||||	0/0	0/0	0/0	0/0	0/0	0/0	0/0	0/0	0/0	0/0	0/0	0/0	0/0	0/0	0/0	0/0	0/0	0/0	0/0	0/0	0/0	0/0	0/0	0/0	0/0	0/0	0/0	0/0	0/0	0/0	0/0	0/0	0/0	0/0	0/0	0/0	0/0	0/0	0/0	0/0	0/0	0/0
4	42245105	AX-80971635	C	G	.	.	PR;ANN=G|intron_variant|MODIFIER|NEIL3|ENSGALG00000010719|transcript|ENSGALT00000017443.7|protein_coding|4/9|c.583-261G>C||||||	0/0	0/0	0/0	0/0	0/0	0/0	0/0	0/0	0/0	0/0	0/0	0/0	0/0	0/0	0/0	0/0	0/0	0/0	0/0	0/0	0/0	0/0	0/0	0/0	0/0	0/0	0/0	0/0	0/0	0/0	0/0	0/0	0/0	0/0	0/0	0/0	0/0	0/0	0/0	0/0	0/0	0/0
4	42288945	AX-76664483	C	T	.	.	PR;ANN=T|upstream_gene_variant|MODIFIER|ENSGALG00000053503|ENSGALG00000053503|transcript|ENSGALT00000106347.1|pseudogene||n.-3635C>T|||||3635|,T|upstream_gene_variant|MODIFIER|ENSGALG00000053503|ENSGALG00000053503|transcript|ENSGALT00000102057.1|pseudogene||n.-3635C>T|||||3635|,T|upstream_gene_variant|MODIFIER|ENSGALG00000053503|ENSGALG00000053503|transcript|ENSGALT00000091386.1|pseudogene||n.-36…	0/0	0/0	0/0	0/0	0/0	0/0	0/0	0/0	0/0	0/0	0/0	0/0	0/0	0/0	0/0	0/0	0/0	0/0	0/0	0/0	0/0	0/0	0/1	0/0	0/0	0/0	0/0	0/0	0/0	0/0	0/0	0/0	0/0	0/0	0/0	0/0	0/0	0/0	0/0	0/0	0/0	0/0
4	42291170	AX-76664486	G	A	.	.	PR;ANN=A|upstream_gene_variant|MODIFIER|ENSGALG00000053503|ENSGALG00000053503|transcript|ENSGALT00000106347.1|pseudogene||n.-1410G>A|||||1410|,A|upstream_gene_variant|MODIFIER|ENSGALG00000053503|ENSGALG00000053503|transcript|ENSGALT00000102057.1|pseudogene||n.-1410G>A|||||1410|,A|upstream_gene_variant|MODIFIER|ENSGALG00000053503|ENSGALG00000053503|transcript|ENSGALT00000091386.1|pseudogene||n.-14…	0/0	0/0	0/0	0/0	0/0	0/0	0/0	0/0	0/0	0/0	0/0	0/0	0/0	0/0	0/0	0/0	0/0	0/0	0/0	0/0	0/0	0/0	0/0	0/0	0/0	0/0	0/0	0/0	0/0	0/0	0/0	0/0	0/0	0/0	0/0	0/0	0/0	0/0	0/0	0/0	0/0	0/0
4	42301245	AX-76664513	G	T	.	.	PR;ANN=T|intron_variant|MODIFIER|ENSGALG00000053503|ENSGALG00000053503|transcript|ENSGALT00000106347.1|pseudogene|1/3|n.50+8616G>T||||||,T|intron_variant|MODIFIER|ENSGALG00000053503|ENSGALG00000053503|transcript|ENSGALT00000102057.1|pseudogene|1/4|n.50+8616G>T||||||,T|intron_variant|MODIFIER|ENSGALG00000053503|ENSGALG00000053503|transcript|ENSGALT00000091386.1|pseudogene|1/3|n.50+8616G>T||||||	0/0	0/0	0/0	0/0	0/0	0/0	0/0	0/0	0/0	0/0	0/0	0/0	0/0	0/0	0/0	0/0	0/0	0/0	0/0	0/0	0/0	0/0	0/0	0/0	0/0	0/0	0/0	0/0	0/0	0/0	0/0	0/0	0/0	0/0	0/0	0/0	0/0	0/0	0/0	0/0	0/0	0/0
4	42327663	AX-76664571	C	T	.	.	PR;ANN=T|intron_variant|MODIFIER|ENSGALG00000053503|ENSGALG00000053503|transcript|ENSGALT00000106347.1|pseudogene|2/3|n.130+657C>T||||||,T|intron_variant|MODIFIER|ENSGALG00000053503|ENSGALG00000053503|transcript|ENSGALT00000102057.1|pseudogene|3/4|n.208+657C>T||||||,T|intron_variant|MODIFIER|ENSGALG00000053503|ENSGALG00000053503|transcript|ENSGALT00000091386.1|pseudogene|2/3|n.130+657C>T||||||	0/0	0/0	0/0	0/0	0/0	0/0	0/0	0/0	0/0	0/0	0/0	0/0	0/0	0/0	0/0	0/0	0/0	0/0	0/0	0/0	0/0	0/0	0/0	0/0	0/0	0/0	0/0	0/0	0/0	0/0	0/0	0/0	0/0	0/0	0/0	0/0	0/0	0/0	0/0	0/0	0/0	0/0
4	42496741	AX-76664908	G	A	.	.	PR;ANN=A|intergenic_region|MODIFIER|ENSGALG00000051075-ENSGALG00000049739|ENSGALG00000051075-ENSGALG00000049739|intergenic_region|ENSGALG00000051075-ENSGALG00000049739|||n.42496741G>A||||||	0/0	0/0	0/0	0/0	0/0	0/0	0/0	0/0	0/0	0/0	0/0	0/0	0/0	0/0	0/0	0/0	0/0	0/0	0/0	0/0	0/0	0/0	0/0	0/0	0/0	0/0	0/0	0/0	0/0	0/0	0/0	0/0	0/0	0/0	0/0	0/0	0/0	0/0	0/0	0/0	0/0	0/0
4	42603266	AX-76665127	C	T	.	.	PR;ANN=T|intron_variant|MODIFIER|ENSGALG00000050592|ENSGALG00000050592|transcript|ENSGALT00000094916.1|pseudogene|1/1|n.18+42724C>T||||||	0/0	0/0	0/0	0/0	0/0	0/0	0/0	0/0	0/0	0/0	0/0	0/0	0/0	0/0	0/0	0/0	0/0	0/0	0/0	0/0	0/0	0/0	0/0	0/0	0/0	0/0	0/0	0/0	0/0	0/0	0/0	0/0	0/0	0/0	0/0	0/0	0/0	0/0	0/0	0/0	0/0	0/0
4	42604227	AX-80791886	C	G	.	.	PR;ANN=G|intron_variant|MODIFIER|ENSGALG00000050592|ENSGALG00000050592|transcript|ENSGALT00000094916.1|pseudogene|1/1|n.18+43685C>G||||||	0/0	0/0	0/0	0/0	0/0	0/0	0/0	0/0	0/0	0/0	0/0	0/0	0/0	0/0	0/0	0/0	0/0	0/0	0/0	0/0	0/0	0/0	0/0	0/0	./.	0/0	0/0	0/0	0/0	0/0	0/0	0/0	0/0	0/0	0/0	0/0	0/0	0/0	0/0	0/0	0/0	0/0
4	42732785	AX-76665378	G	A	.	.	PR;ANN=A|intergenic_region|MODIFIER|ENSGALG00000050592-GALNTL6|ENSGALG00000050592-ENSGALG00000030588|intergenic_region|ENSGALG00000050592-ENSGALG00000030588|||n.42732785G>A||||||	0/0	0/0	0/0	0/0	0/0	0/0	0/0	0/0	0/0	0/0	0/0	0/0	0/0	0/0	0/0	0/0	0/0	0/0	0/0	0/0	0/0	0/0	0/0	0/0	0/0	0/0	0/0	0/0	0/0	0/0	0/0	0/0	0/0	0/0	0/0	0/0	0/0	0/0	0/0	0/0	0/0	0/0
4	42920445	AX-76665759	G	A	.	.	PR;ANN=A|intron_variant|MODIFIER|GALNTL6|ENSGALG00000030588|transcript|ENSGALT00000081076.2|protein_coding|2/11|c.248-3204G>A||||||,A|intron_variant|MODIFIER|GALNTL6|ENSGALG00000030588|transcript|ENSGALT00000096266.1|protein_coding|2/4|c.248-3204G>A||||||,A|intron_variant|MODIFIER|GALNTL6|ENSGALG00000030588|transcript|ENSGALT00000058878.2|protein_coding|2/4|c.248-3204G>A||||||	0/0	0/0	0/0	0/0	0/0	0/0	0/0	0/0	0/0	0/0	0/0	0/0	0/0	0/0	0/0	0/0	0/0	0/0	0/0	0/0	0/0	0/0	0/0	0/0	0/0	0/0	0/0	0/0	0/0	0/0	0/0	0/0	0/0	0/0	0/0	0/0	0/0	0/0	0/0	0/0	0/0	0/0
4	46035868	AX-76671825	G	A	.	.	PR;ANN=A|upstream_gene_variant|MODIFIER|MAPK10|ENSGALG00000011109|transcript|ENSGALT00000056342.2|protein_coding||c.-4373C>T|||||3744|,A|intergenic_region|MODIFIER|MAPK10-ARHGAP24|ENSGALG00000011109-ENSGALG00000011124|intergenic_region|ENSGALG00000011109-ENSGALG00000011124|||n.46035868G>A||||||	0/0	0/0	0/0	0/0	0/0	0/0	0/0	0/0	0/0	0/0	0/0	0/0	0/0	0/0	0/0	0/0	0/0	0/0	0/0	0/0	0/0	0/0	0/0	0/0	0/0	0/0	0/0	0/0	0/0	0/0	0/0	0/0	0/0	0/0	0/0	0/0	0/0	0/0	0/0	0/0	0/0	0/0
4	46413377	AX-76672507	T	C	.	.	PR;ANN=C|missense_variant|MODERATE|HNRNPD|ENSGALG00000011184|transcript|ENSGALT00000104320.1|protein_coding|6/8|c.791T>C|p.Ser264Thr|1783/2104|791/975|264/324||WARNING_REF_DOES_NOT_MATCH_GENOME,C|missense_variant|MODERATE|HNRNPD|ENSGALG00000011184|transcript|ENSGALT00000018234.7|protein_coding|6/8|c.590T>C|p.Ser197Thr|935/1461|590/774|197/257||WARNING_REF_DOES_NOT_MATCH_GENOME	0/0	0/0	0/0	0/0	0/0	0/0	0/0	0/0	0/0	0/0	0/0	0/0	0/0	0/0	0/0	0/0	0/0	0/0	0/0	0/0	0/0	0/0	0/0	0/0	0/0	0/0	0/0	0/0	0/0	0/0	0/0	0/0	0/0	0/0	0/0	0/0	0/0	0/0	0/0	0/0	0/0	0/0
4	71319870	AX-76722276	G	A	.	.	PR;ANN=A|intergenic_region|MODIFIER|ENSGALG00000051821-ENSGALG00000053037|ENSGALG00000051821-ENSGALG00000053037|intergenic_region|ENSGALG00000051821-ENSGALG00000053037|||n.71319870G>A||||||	0/0	0/0	0/0	0/0	0/0	0/0	0/0	0/0	0/0	0/0	0/0	0/0	0/0	0/0	0/0	0/0	0/0	0/0	0/0	0/0	0/0	0/0	0/0	0/0	0/0	0/0	0/0	0/0	0/0	0/0	0/0	0/0	0/0	0/0	0/0	0/0	0/0	0/0	0/0	0/0	0/0	0/0
4	71540405	AX-76722723	T	C	.	.	PR;ANN=C|intergenic_region|MODIFIER|ENSGALG00000053037-ENSGALG00000048269|ENSGALG00000053037-ENSGALG00000048269|intergenic_region|ENSGALG00000053037-ENSGALG00000048269|||n.71540405T>C||||||	0/0	0/0	0/0	0/0	0/0	0/0	0/0	0/0	0/0	0/0	0/0	0/0	0/0	0/0	0/0	0/0	0/0	0/0	0/0	0/0	0/0	0/0	0/0	0/0	0/0	0/0	0/0	0/0	0/0	0/0	0/0	0/0	0/0	0/0	0/0	0/0	0/0	0/0	0/0	0/0	0/0	0/0
4	72309328	AX-76724150	T	C	.	.	PR;ANN=C|upstream_gene_variant|MODIFIER|ENSGALG00000052100|ENSGALG00000052100|transcript|ENSGALT00000094220.1|pseudogene||n.-1080T>C|||||1080|,C|upstream_gene_variant|MODIFIER|ENSGALG00000052100|ENSGALG00000052100|transcript|ENSGALT00000098577.1|pseudogene||n.-1058T>C|||||1058|,C|upstream_gene_variant|MODIFIER|ENSGALG00000052100|ENSGALG00000052100|transcript|ENSGALT00000101907.1|pseudogene||n.-10…	0/0	0/0	0/0	0/0	0/0	0/0	0/0	0/0	0/0	0/0	0/0	0/0	0/0	0/0	0/0	0/0	0/0	0/0	0/0	0/0	0/0	0/0	0/0	0/0	0/0	0/0	0/0	0/0	0/0	0/0	0/0	0/0	0/0	0/0	0/0	0/0	0/0	0/0	0/0	0/0	0/0	0/0
4	72309943	AX-76724153	A	C	.	.	PR;ANN=C|upstream_gene_variant|MODIFIER|ENSGALG00000052100|ENSGALG00000052100|transcript|ENSGALT00000094220.1|pseudogene||n.-465A>C|||||465|,C|upstream_gene_variant|MODIFIER|ENSGALG00000052100|ENSGALG00000052100|transcript|ENSGALT00000098577.1|pseudogene||n.-443A>C|||||443|,C|upstream_gene_variant|MODIFIER|ENSGALG00000052100|ENSGALG00000052100|transcript|ENSGALT00000101907.1|pseudogene||n.-465A>C…	0/0	0/0	0/0	0/0	0/0	0/0	0/0	0/0	0/0	0/0	0/0	0/0	0/0	0/0	0/0	0/0	0/0	0/0	0/0	0/0	0/0	0/0	0/0	0/0	0/0	0/0	0/0	0/0	0/0	0/0	0/0	0/0	0/0	0/0	0/0	0/0	0/0	0/0	0/0	0/0	0/0	0/0
4	72313472	AX-76724165	T	C	.	.	PR;ANN=C|intron_variant|MODIFIER|ENSGALG00000052100|ENSGALG00000052100|transcript|ENSGALT00000094220.1|pseudogene|2/2|n.148-101T>C||||||,C|intron_variant|MODIFIER|ENSGALG00000052100|ENSGALG00000052100|transcript|ENSGALT00000098577.1|pseudogene|1/3|n.105+2982T>C||||||,C|intron_variant|MODIFIER|ENSGALG00000052100|ENSGALG00000052100|transcript|ENSGALT00000101907.1|pseudogene|2/5|n.147+848T>C||||||	0/0	0/0	0/0	0/0	0/0	0/0	0/0	0/0	0/0	0/0	0/0	0/0	0/0	0/0	0/0	0/0	0/0	0/0	0/0	0/0	0/0	0/0	0/0	0/0	0/0	0/0	0/0	0/0	0/0	0/0	0/0	0/1	0/0	0/0	0/0	0/0	0/0	0/0	0/0	0/0	0/0	0/0
4	72319826	AX-76724176	A	G	.	.	PR;ANN=G|downstream_gene_variant|MODIFIER|ENSGALG00000052100|ENSGALG00000052100|transcript|ENSGALT00000094220.1|pseudogene||n.*3678A>G|||||3678|,G|intron_variant|MODIFIER|ENSGALG00000052100|ENSGALG00000052100|transcript|ENSGALT00000098577.1|pseudogene|2/3|n.243-2416A>G||||||,G|intron_variant|MODIFIER|ENSGALG00000052100|ENSGALG00000052100|transcript|ENSGALT00000101907.1|pseudogene|3/5|n.285-977A>G…	0/0	0/0	0/0	0/0	0/0	0/0	0/0	0/0	0/0	0/0	0/0	0/0	0/0	0/0	0/0	0/0	0/0	0/0	0/0	0/0	0/0	0/0	0/0	0/0	0/0	0/0	0/0	0/0	0/0	0/0	0/0	0/0	0/0	0/0	0/0	0/0	0/0	0/0	0/0	0/0	0/0	0/0
4	75427968	AX-80774867	T	A	.	.	PR;ANN=A|intergenic_region|MODIFIER|ENSGALG00000051477-ENSGALG00000047093|ENSGALG00000051477-ENSGALG00000047093|intergenic_region|ENSGALG00000051477-ENSGALG00000047093|||n.75427968T>A||||||	0/0	0/0	0/0	0/0	0/0	0/0	0/0	0/0	0/0	0/0	0/0	0/0	0/0	0/0	0/0	0/0	0/0	0/0	0/0	0/0	0/0	0/0	0/0	0/0	0/0	0/0	0/0	0/0	0/0	0/0	0/0	0/0	0/0	0/0	0/0	0/0	0/0	0/0	0/0	0/0	0/0	0/0
4	75469888	AX-76730605	A	G	.	.	PR;ANN=G|intergenic_region|MODIFIER|ENSGALG00000051477-ENSGALG00000047093|ENSGALG00000051477-ENSGALG00000047093|intergenic_region|ENSGALG00000051477-ENSGALG00000047093|||n.75469888A>G||||||	0/0	0/0	0/0	0/0	0/0	0/0	0/0	0/0	0/0	0/0	0/0	0/0	0/0	0/0	0/0	0/0	0/0	0/0	0/0	0/0	0/0	0/0	0/0	0/0	0/0	0/0	0/0	0/0	0/0	0/0	0/0	0/0	0/0	0/0	0/0	0/0	0/0	0/0	0/0	0/0	0/0	0/0
4	78338763	AX-76736600	T	C	.	.	PR;ANN=C|intron_variant|MODIFIER|WDR1|ENSGALG00000014957|transcript|ENSGALT00000051950.2|protein_coding|15/15|c.1777-1628T>C||||||	0/0	0/0	0/0	./.	0/0	0/0	0/0	0/0	0/0	0/0	0/0	0/0	0/0	0/0	0/0	0/0	0/0	0/0	0/0	0/0	0/0	0/0	0/0	0/0	0/0	0/0	0/0	0/0	0/0	0/0	0/0	0/0	0/0	0/0	0/0	0/0	0/0	0/0	0/0	0/0	0/0	0/0
4	78646439	AX-76737233	T	G	.	.	PR;ANN=G|intron_variant|MODIFIER|STX18|ENSGALG00000015012|transcript|ENSGALT00000024208.6|protein_coding|1/10|c.162+4351A>C||||||	0/0	0/0	0/0	0/0	0/0	0/0	0/0	0/0	0/0	0/0	0/0	0/0	0/0	0/0	0/0	0/0	0/0	0/0	0/0	0/0	0/0	0/0	0/0	0/0	0/0	0/0	0/0	0/0	0/0	0/0	0/0	0/0	0/0	0/0	0/0	0/0	0/0	0/0	0/0	0/0	0/0	0/0
4	79337254	AX-76738779	G	A	.	.	PR;ANN=A|intron_variant|MODIFIER|JAKMIP1|ENSGALG00000015528|transcript|ENSGALT00000025035.6|protein_coding|19/21|c.2338-3157C>T||||||	0/0	0/0	0/0	0/0	0/0	0/0	0/0	0/0	0/0	0/0	0/0	0/0	0/0	0/0	0/0	0/0	0/0	0/0	0/0	0/0	0/0	0/0	0/0	0/0	0/0	0/0	0/0	0/0	0/0	0/0	0/0	0/0	0/0	0/0	0/0	0/0	0/0	0/0	0/0	0/0	0/0	0/0
4	79662179	AX-76739471	T	C	.	.	PR;ANN=C|intron_variant|MODIFIER|ENSGALG00000015531|ENSGALG00000015531|transcript|ENSGALT00000057276.2|protein_coding|2/9|c.97+41602A>G||||||	0/0	0/0	0/0	0/0	0/0	0/0	0/0	0/0	0/0	0/0	0/0	0/0	0/0	0/0	0/0	0/0	0/0	0/0	0/0	0/0	0/0	0/0	0/0	0/0	0/0	0/0	0/0	0/0	0/0	0/0	0/0	0/0	0/0	0/0	0/0	0/0	0/0	0/0	0/0	0/0	0/0	0/0
4	80311752	AX-76740869	A	G	.	.	PR;ANN=G|intron_variant|MODIFIER|SORCS2|ENSGALG00000015554|transcript|ENSGALT00000091846.1|protein_coding|3/25|c.516+18756A>G||||||,G|intron_variant|MODIFIER|SORCS2|ENSGALG00000015554|transcript|ENSGALT00000054591.2|protein_coding|3/26|c.516+18756A>G||||||,G|intron_variant|MODIFIER|SORCS2|ENSGALG00000015554|transcript|ENSGALT00000052935.2|protein_coding|3/27|c.516+18756A>G||||||,G|intron_variant|…	0/0	0/0	0/0	0/0	0/0	0/0	0/0	0/0	0/0	0/0	0/0	0/0	0/0	0/0	0/0	0/0	0/0	0/0	0/0	0/0	0/0	0/0	0/0	0/0	0/0	0/0	0/0	0/0	0/0	0/0	0/0	0/0	0/0	0/0	0/0	0/0	0/0	0/0	0/0	0/0	0/0	0/0
4	80548191	AX-76741425	A	G	.	.	PR;ANN=G|missense_variant|MODERATE|AFAP1|ENSGALG00000015556|transcript|ENSGALT00000037240.4|protein_coding|9/18|c.1262T>C|p.Leu421Pro|1264/2513|1262/2511|421/836||,G|missense_variant|MODERATE|AFAP1|ENSGALG00000015556|transcript|ENSGALT00000025080.2|protein_coding|9/17|c.1262T>C|p.Leu421Pro|1267/2945|1262/2448|421/815||,G|missense_variant|MODERATE|AFAP1|ENSGALG00000015556|transcript|ENSGALT0000005…	0/0	0/0	0/0	0/0	0/0	0/0	0/0	0/0	0/0	0/0	0/0	0/0	0/0	0/0	0/0	0/0	0/0	0/0	0/0	0/0	0/0	0/0	0/0	0/0	0/0	0/0	0/0	0/0	0/0	0/0	0/0	0/0	0/0	0/0	0/0	0/0	0/0	0/0	0/0	0/0	0/0	0/0
4	81595290	AX-76743694	T	G	.	.	PR;ANN=G|intergenic_region|MODIFIER|ADRA2C-ENSGALG00000015609|ENSGALG00000015608-ENSGALG00000015609|intergenic_region|ENSGALG00000015608-ENSGALG00000015609|||n.81595290T>G||||||	0/0	0/0	0/0	0/0	0/0	0/0	0/0	0/0	0/0	0/0	0/0	0/0	0/0	0/0	0/0	0/0	0/0	0/0	0/0	0/0	0/0	0/0	0/0	0/0	0/0	0/0	0/0	0/0	0/0	0/0	0/0	0/0	0/0	0/0	0/0	0/0	0/0	0/0	0/0	0/0	0/0	0/0
4	81619474	AX-76743755	G	T	.	.	PR;ANN=T|intergenic_region|MODIFIER|ENSGALG00000015609-ENSGALG00000049849|ENSGALG00000015609-ENSGALG00000049849|intergenic_region|ENSGALG00000015609-ENSGALG00000049849|||n.81619474G>T||||||	0/0	0/0	0/0	0/0	0/0	0/0	0/0	0/0	0/0	0/0	0/0	0/0	0/0	0/0	0/0	0/0	0/0	0/0	0/0	0/0	0/0	0/0	0/0	0/0	0/0	0/0	0/0	0/0	0/0	0/0	0/0	0/0	0/0	0/0	0/0	0/0	0/0	0/0	0/0	0/0	0/0	0/0
4	82384159	AX-76745438	C	T	.	.	PR;ANN=T|intron_variant|MODIFIER|SH3BP2|ENSGALG00000015665|transcript|ENSGALT00000025262.2|protein_coding|1/13|c.-84-3484G>A||||||	0/0	0/0	0/0	0/0	0/0	0/0	0/0	0/0	0/0	0/0	0/0	0/0	0/0	0/0	0/0	0/0	0/0	0/0	0/0	0/0	0/0	0/0	0/0	0/0	0/0	0/0	0/0	0/0	0/0	0/0	0/0	0/0	0/0	0/0	0/0	0/0	0/0	0/0	0/0	0/0	0/0	0/0
4	83871924	AX-76748635	A	G	.	.	PR;ANN=G|intergenic_region|MODIFIER|ENSGALG00000026814-TACC3|ENSGALG00000026814-ENSGALG00000015709|intergenic_region|ENSGALG00000026814-ENSGALG00000015709|||n.83871924A>G||||||	0/0	0/0	0/0	0/0	0/0	0/0	0/0	0/0	0/0	0/0	0/0	0/0	0/0	0/0	0/0	0/0	0/0	0/0	0/0	0/0	0/0	0/0	0/0	0/0	0/0	0/0	0/0	0/0	0/0	0/0	0/0	0/0	0/0	0/0	0/0	0/0	0/0	0/0	0/0	0/0	0/0	0/0
4	83880249	AX-76748652	T	C	.	.	PR;ANN=C|downstream_gene_variant|MODIFIER|TACC3|ENSGALG00000015709|transcript|ENSGALT00000025333.6|protein_coding||c.*4893A>G|||||4766|,C|downstream_gene_variant|MODIFIER|TACC3|ENSGALG00000015709|transcript|ENSGALT00000082071.2|protein_coding||c.*3499A>G|||||3351|,C|intergenic_region|MODIFIER|ENSGALG00000026814-TACC3|ENSGALG00000026814-ENSGALG00000015709|intergenic_region|ENSGALG00000026814-ENSGA…	0/0	0/0	0/0	0/0	0/0	0/0	0/0	0/0	0/0	0/0	0/0	0/0	0/0	0/0	0/0	0/0	0/0	0/0	0/0	0/0	0/1	0/0	0/0	0/0	0/0	0/0	0/0	0/0	0/0	0/0	0/0	0/0	0/0	0/0	0/0	0/0	0/0	0/0	0/0	0/0	0/0	0/0
4	87621109	AX-76756913	A	G	.	.	PR;ANN=G|intron_variant|MODIFIER|CTNNA2|ENSGALG00000027853|transcript|ENSGALT00000025728.5|protein_coding|6/16|c.1057-85327T>C||||||	0/0	0/0	0/0	0/0	0/0	0/0	0/0	0/0	0/0	0/0	0/0	0/0	0/0	0/0	0/0	0/0	0/0	0/0	0/0	0/0	0/0	0/0	0/0	0/0	0/0	0/0	0/0	0/0	0/0	0/0	0/0	0/0	0/0	0/0	0/0	0/0	0/0	0/0	0/0	0/0	0/0	0/0
5	1280904	AX-76778459	T	C	.	.	PR;ANN=C|synonymous_variant|LOW|ENSGALG00000044550|ENSGALG00000044550|transcript|ENSGALT00000088381.2|protein_coding|2/2|c.777T>C|p.Thr259Thr|777/897|777/897|259/298||WARNING_REF_DOES_NOT_MATCH_GENOME	0/0	0/0	0/0	0/0	0/0	0/0	0/0	0/0	0/0	0/0	0/0	0/0	0/0	0/0	0/0	0/0	0/0	0/0	0/0	0/0	0/0	0/0	0/0	0/0	0/0	0/0	0/0	0/0	0/0	0/0	0/0	0/0	0/0	0/0	0/0	0/0	0/0	0/0	0/0	0/0	0/0	0/0
5	5419535	AX-76872164	G	A	.	.	PR;ANN=A|downstream_gene_variant|MODIFIER|ELP4|ENSGALG00000012127|transcript|ENSGALT00000092474.1|protein_coding||c.*1288G>A|||||756|,A|intron_variant|MODIFIER|ELP4|ENSGALG00000012127|transcript|ENSGALT00000019813.6|protein_coding|9/9|c.1507-15507G>A||||||,A|intron_variant|MODIFIER|ELP4|ENSGALG00000012127|transcript|ENSGALT00000103240.1|protein_coding|8/8|c.1471-15507G>A||||||,A|intron_variant|MO…	0/0	0/0	0/0	0/0	0/0	0/0	0/0	0/0	0/0	0/0	0/0	0/0	0/0	0/0	0/0	0/0	0/0	0/0	0/0	0/0	0/0	0/0	0/0	0/0	0/0	0/0	0/0	0/0	0/0	0/0	0/0	0/0	0/0	0/0	0/0	0/0	0/0	0/0	0/0	0/0	0/1	0/0
5	5469895	AX-76873410	A	G	.	.	PR;ANN=G|intron_variant|MODIFIER|ELP4|ENSGALG00000012127|transcript|ENSGALT00000104114.1|protein_coding|9/9|c.1507-7578A>G||||||	0/0	0/0	0/0	0/0	0/0	0/0	0/0	0/0	0/0	0/0	0/0	0/0	0/0	0/0	0/1	0/0	0/0	0/0	0/0	0/0	0/0	0/0	0/0	0/0	0/0	0/0	0/0	0/0	0/0	0/0	0/0	0/0	0/0	0/0	0/0	0/0	0/0	0/0	0/0	0/0	0/0	0/0
5	8578505	AX-76889235	A	G	.	.	PR;ANN=G|intron_variant|MODIFIER|GALNT18|ENSGALG00000005584|transcript|ENSGALT00000008962.7|protein_coding|2/11|c.235+11496A>G||||||,G|intron_variant|MODIFIER|GALNT18|ENSGALG00000005584|transcript|ENSGALT00000101900.1|protein_coding|2/11|c.235+11496A>G||||||	0/0	0/0	0/0	0/0	0/0	0/0	0/0	0/0	0/0	0/0	0/0	0/0	0/0	0/0	0/0	0/0	0/0	0/0	0/0	0/0	0/0	0/0	0/0	0/0	0/0	0/0	0/0	0/0	0/0	0/0	0/0	0/0	0/0	0/0	0/0	0/0	0/0	0/0	0/0	0/0	0/0	0/0
5	8583811	AX-76889252	T	C	.	.	PR;ANN=C|intron_variant|MODIFIER|GALNT18|ENSGALG00000005584|transcript|ENSGALT00000008962.7|protein_coding|2/11|c.235+16802T>C||||||,C|intron_variant|MODIFIER|GALNT18|ENSGALG00000005584|transcript|ENSGALT00000101900.1|protein_coding|2/11|c.235+16802T>C||||||	0/0	0/0	0/0	0/0	0/0	0/0	0/0	0/0	0/0	0/0	0/0	0/0	0/0	0/0	0/0	0/0	0/0	0/0	0/0	0/0	0/0	0/0	0/0	0/0	0/0	0/0	0/0	0/0	0/0	0/0	0/0	0/0	0/0	0/0	0/0	0/0	0/0	0/0	0/0	0/0	0/0	0/0
5	8586049	AX-76889254	G	A	.	.	PR;ANN=A|intron_variant|MODIFIER|GALNT18|ENSGALG00000005584|transcript|ENSGALT00000008962.7|protein_coding|2/11|c.235+19040G>A||||||,A|intron_variant|MODIFIER|GALNT18|ENSGALG00000005584|transcript|ENSGALT00000101900.1|protein_coding|2/11|c.235+19040G>A||||||	0/0	0/0	0/0	0/0	0/0	0/0	0/0	0/0	0/0	0/0	0/0	0/0	0/0	0/0	0/0	0/0	0/0	0/0	0/0	0/0	0/0	0/0	0/0	0/0	0/0	0/0	0/0	0/0	0/0	0/0	0/0	0/0	0/0	0/0	0/0	0/0	0/0	0/0	0/0	0/0	0/0	0/0
5	9315946	AX-76890957	G	A	.	.	PR;ANN=A|intron_variant|MODIFIER|SBF2|ENSGALG00000005716|transcript|ENSGALT00000009170.6|protein_coding|2/40|c.145-25215G>A||||||,A|intron_variant|MODIFIER|SBF2|ENSGALG00000005716|transcript|ENSGALT00000070945.2|protein_coding|2/39|c.145-25215G>A||||||	0/0	0/0	0/0	0/0	0/0	0/0	0/0	0/0	0/0	0/0	0/0	0/0	0/0	0/0	0/0	0/0	0/0	0/0	0/0	0/0	0/0	0/0	0/0	0/0	0/0	0/0	0/0	0/0	0/0	0/0	0/0	0/0	0/0	0/0	0/0	0/0	0/0	0/0	0/0	0/0	0/0	0/0
5	12153030	AX-76776080	A	G	.	.	PR;ANN=G|intron_variant|MODIFIER|USH1C|ENSGALG00000006192|transcript|ENSGALT00000009990.6|protein_coding|18/20|c.1493-620T>C||||||	0/0	0/0	0/0	0/0	0/0	0/0	0/0	0/0	0/0	0/0	0/0	0/0	0/0	0/0	0/0	0/0	0/0	0/0	0/0	0/0	0/0	0/0	0/0	0/0	0/0	0/0	0/0	1/.1	0/0	0/0	0/0	0/0	0/0	0/1	0/1	0/1	0/0	0/0	0/1	0/0	0/0	0/0
5	12564451	AX-76776941	G	A	.	.	PR;ANN=A|intron_variant|MODIFIER|SERGEF|ENSGALG00000006231|transcript|ENSGALT00000010072.6|protein_coding|10/10|c.1009+13985C>T||||||	0/0	0/0	0/0	0/0	0/0	0/0	0/0	0/0	0/0	0/0	0/0	0/0	0/0	0/0	0/0	0/0	0/0	0/0	0/0	0/0	0/0	0/0	0/0	0/0	0/0	0/0	0/0	0/0	0/0	0/0	0/0	0/0	0/0	0/0	0/0	0/0	0/0	0/0	0/0	0/0	0/0	0/0
5	18149525	AX-76789460	C	T	.	.	PR;ANN=T|intron_variant|MODIFIER|CTTN|ENSGALG00000007700|transcript|ENSGALT00000012477.6|protein_coding|7/15|c.566-701C>T||||||,T|intron_variant|MODIFIER|CTTN|ENSGALG00000007700|transcript|ENSGALT00000101879.1|protein_coding|8/16|c.566-14C>T||||||,T|intron_variant|MODIFIER|CTTN|ENSGALG00000007700|transcript|ENSGALT00000051098.2|protein_coding|7/15|c.566-701C>T||||||	0/0	0/0	0/0	0/0	0/0	0/0	0/0	0/0	0/0	0/0	0/0	0/0	0/0	0/0	0/0	0/0	0/0	0/0	0/0	0/0	0/0	0/0	0/0	0/0	0/0	0/0	0/0	0/0	0/0	0/0	0/0	0/0	0/0	0/0	0/0	0/0	0/0	0/0	0/0	0/0	0/0	0/0
5	18165792	AX-76789488	C	T	.	.	PR;ANN=T|downstream_gene_variant|MODIFIER|CTTN|ENSGALG00000007700|transcript|ENSGALT00000012477.6|protein_coding||c.*3386C>T|||||1740|,T|downstream_gene_variant|MODIFIER|CTTN|ENSGALG00000007700|transcript|ENSGALT00000101879.1|protein_coding||c.*3386C>T|||||1744|,T|downstream_gene_variant|MODIFIER|CTTN|ENSGALG00000007700|transcript|ENSGALT00000051098.2|protein_coding||c.*3386C>T|||||3115|,T|interg…	0/0	0/0	0/0	0/0	0/0	0/0	0/0	0/0	0/0	0/0	0/0	0/0	0/0	0/0	0/0	0/0	0/0	0/0	0/0	0/0	0/0	0/0	0/0	0/0	0/0	0/0	0/0	0/0	0/0	0/0	0/0	0/0	0/0	0/0	0/0	0/0	0/0	0/0	0/0	0/0	0/0	0/0
5	21042060	AX-76795919	A	G	.	.	PR;ANN=G|intron_variant|MODIFIER|LRRC4C|ENSGALG00000007948|transcript|ENSGALT00000099468.1|protein_coding|1/4|c.-403-53436T>C||||||	0/0	0/0	0/0	0/0	0/0	0/0	0/0	0/0	0/0	0/0	0/0	0/0	0/0	0/0	0/0	0/0	0/0	0/0	0/0	0/0	0/0	0/0	0/0	0/0	0/0	0/0	0/0	0/0	0/0	0/0	0/0	0/0	0/0	0/0	0/0	0/0	0/0	0/0	0/0	0/0	0/0	0/0
5	23448154	AX-76801074	G	A	.	.	PR;ANN=A|3_prime_UTR_variant|MODIFIER|C11orf49|ENSGALG00000008255|transcript|ENSGALT00000047439.2|protein_coding|8/8|c.*942C>T|||||942|WARNING_REF_DOES_NOT_MATCH_GENOME,A|downstream_gene_variant|MODIFIER|ARFGAP2|ENSGALG00000008247|transcript|ENSGALT00000061193.2|protein_coding||c.*1714G>A|||||1509|,A|downstream_gene_variant|MODIFIER|C11orf49|ENSGALG00000008255|transcript|ENSGALT00000050717.2|prot…	0/0	0/0	0/0	0/0	0/0	0/0	0/0	0/0	0/0	0/0	0/0	0/0	0/0	0/0	0/0	0/0	0/0	0/0	0/0	0/0	0/0	0/0	0/0	0/0	0/0	0/0	0/0	0/0	0/0	0/0	0/0	0/0	0/0	0/0	0/0	0/0	0/0	0/0	0/0	0/0	0/0	0/0
5	23456826	AX-76801095	G	A	.	.	PR;ANN=A|synonymous_variant|LOW|C11orf49|ENSGALG00000008255|transcript|ENSGALT00000050717.2|protein_coding|4/8|c.519C>T|p.Tyr173Tyr|519/1626|519/1074|173/357||WARNING_REF_DOES_NOT_MATCH_GENOME,A|synonymous_variant|LOW|C11orf49|ENSGALG00000008255|transcript|ENSGALT00000013436.6|protein_coding|5/10|c.441C>T|p.Tyr147Tyr|489/1199|441/996|147/331||WARNING_REF_DOES_NOT_MATCH_GENOME,A|synonymous_variant…	0/0	0/0	0/0	0/0	0/0	0/0	0/0	0/0	0/0	0/0	0/0	0/0	0/0	0/0	0/0	0/0	0/0	0/0	0/0	0/0	0/0	0/0	0/0	0/0	0/0	0/0	0/0	0/0	0/0	0/0	0/0	0/0	0/0	0/0	0/0	0/0	0/0	0/0	0/0	0/0	0/0	0/0
5	24198854	AX-76802690	C	T	.	.	PR;ANN=T|downstream_gene_variant|MODIFIER|SLC35C1|ENSGALG00000008438|transcript|ENSGALT00000013748.6|protein_coding||c.*3959G>A|||||2843|,T|intron_variant|MODIFIER|CRY2|ENSGALG00000008436|transcript|ENSGALT00000013745.6|protein_coding|2/10|c.537+87G>A||||||,T|intron_variant|MODIFIER|CRY2|ENSGALG00000008436|transcript|ENSGALT00000103423.1|protein_coding|2/11|c.294+87G>A||||||	0/0	0/0	0/0	0/0	0/0	0/0	0/0	0/0	0/0	0/0	0/0	0/0	0/0	0/0	0/0	0/0	0/0	0/0	0/0	0/0	0/0	0/0	0/0	0/0	0/0	0/0	0/0	0/0	0/0	0/0	0/0	0/0	0/0	0/0	0/0	0/0	0/0	0/0	0/0	0/0	0/0	0/0
5	24201515	AX-76802697	C	T	.	.	PR;ANN=T|synonymous_variant|LOW|CRY2|ENSGALG00000008436|transcript|ENSGALT00000013745.6|protein_coding|1/11|c.317G>A|p.His106His|317/1994|317/1992|106/663||WARNING_REF_DOES_NOT_MATCH_GENOME,T|synonymous_variant|LOW|CRY2|ENSGALG00000008436|transcript|ENSGALT00000103423.1|protein_coding|1/12|c.74G>A|p.His25His|74/1924|74/1749|25/582||WARNING_REF_DOES_NOT_MATCH_GENOME,T|downstream_gene_variant|MODIF…	0/0	0/0	0/0	0/0	0/0	0/0	0/0	0/0	0/0	0/0	0/0	0/0	0/0	0/0	0/0	0/0	0/0	0/0	0/0	0/0	0/0	0/0	0/0	0/0	0/0	0/0	0/0	0/0	0/0	0/0	0/0	0/0	0/0	0/0	0/0	0/0	0/0	0/0	0/0	0/0	0/0	0/0
5	24713627	AX-76803854	G	A	.	.	PR;ANN=A|downstream_gene_variant|MODIFIER|ENSGALG00000053237|ENSGALG00000053237|transcript|ENSGALT00000092356.1|pseudogene||n.*113G>A|||||113|,A|intron_variant|MODIFIER|INO80|ENSGALG00000008553|transcript|ENSGALT00000107557.1|protein_coding|17/35|c.2192-23C>T||||||,A|intron_variant|MODIFIER|INO80|ENSGALG00000008553|transcript|ENSGALT00000013933.6|protein_coding|18/35|c.2192-23C>T||||||,A|intron_v…	0/0	0/0	0/0	0/0	0/0	0/0	0/0	0/0	0/0	0/0	0/0	0/0	0/0	0/0	0/0	0/0	0/0	0/0	0/0	0/0	0/0	0/0	0/0	0/0	0/0	0/0	0/0	0/0	0/0	0/0	0/0	0/0	0/0	0/0	0/0	0/0	0/0	0/0	0/0	0/0	0/0	0/0
5	25199712	AX-76804951	A	G	.	.	PR;ANN=G|upstream_gene_variant|MODIFIER|MGA|ENSGALG00000008653|transcript|ENSGALT00000106931.1|protein_coding||c.-4324A>G|||||3971|,G|upstream_gene_variant|MODIFIER|MGA|ENSGALG00000008653|transcript|ENSGALT00000072624.2|protein_coding||c.-4324A>G|||||3971|,G|upstream_gene_variant|MODIFIER|MGA|ENSGALG00000008653|transcript|ENSGALT00000102155.1|protein_coding||c.-4324A>G|||||3971|,G|intron_variant|…	0/0	0/0	0/0	0/0	0/0	0/0	0/0	0/0	0/0	0/0	0/0	0/0	0/0	0/0	0/0	0/0	0/0	0/0	0/0	0/0	0/0	0/0	0/0	0/0	0/0	0/0	0/0	0/0	0/0	0/0	0/0	0/0	0/0	0/0	0/0	0/0	0/0	0/0	0/0	0/0	0/0	0/0
5	26073672	AX-76806829	A	G	.	.	PR;ANN=G|non_coding_transcript_exon_variant|MODIFIER|ENSGALG00000009156|ENSGALG00000009156|transcript|ENSGALT00000014915.6|pseudogene|23/29|n.2784T>C||||||WARNING_REF_DOES_NOT_MATCH_GENOME	0/0	0/0	0/0	0/0	0/0	0/0	0/0	0/0	0/0	0/0	0/0	0/0	0/0	0/0	0/0	0/0	0/0	0/0	0/0	0/0	0/0	0/0	0/0	0/0	0/0	0/0	0/0	0/0	0/0	0/0	0/0	0/0	0/0	0/0	0/0	0/0	0/0	0/0	0/0	0/0	0/0	0/0
5	26514636	AX-76807766	A	G	.	.	PR;ANN=G|intron_variant|MODIFIER|NUMB|ENSGALG00000009300|transcript|ENSGALT00000065678.2|protein_coding|6/8|c.697+332A>G||||||,G|intron_variant|MODIFIER|NUMB|ENSGALG00000009300|transcript|ENSGALT00000015137.7|protein_coding|8/11|c.619+332A>G||||||	0/0	0/0	0/0	0/0	0/0	0/0	0/0	0/0	0/0	0/0	0/0	0/0	0/0	0/0	0/0	0/0	0/0	0/0	0/0	0/0	0/0	0/0	0/0	0/0	0/0	0/0	0/0	0/0	0/0	0/0	0/0	0/0	0/0	0/0	0/0	0/0	0/0	0/0	0/0	0/0	0/0	0/0
5	26537212	AX-76807808	A	G	.	.	PR;ANN=G|intron_variant|MODIFIER|PAPLN|ENSGALG00000009315|transcript|ENSGALT00000082223.2|protein_coding|16/18|c.1948-175T>C||||||WARNING_TRANSCRIPT_NO_START_CODON	0/0	0/0	0/0	0/0	0/0	0/0	0/0	0/0	0/0	0/0	0/0	0/0	0/0	0/0	0/0	0/0	0/0	0/0	0/0	0/0	0/0	0/0	0/0	0/0	0/0	0/0	0/0	0/0	0/0	0/0	0/0	0/0	0/0	0/0	0/0	0/0	0/0	0/0	0/0	0/0	0/0	0/0
5	26544490	AX-76807820	T	C	.	.	PR;ANN=C|intron_variant|MODIFIER|PAPLN|ENSGALG00000009315|transcript|ENSGALT00000082223.2|protein_coding|9/18|c.1010+1205A>G||||||WARNING_TRANSCRIPT_NO_START_CODON	0/0	0/0	0/0	0/0	0/0	0/0	0/0	0/0	0/0	0/0	0/0	0/0	0/0	0/0	0/0	0/0	0/0	0/0	0/0	0/0	0/0	0/0	0/0	0/0	0/0	0/0	0/0	0/0	0/0	0/0	0/0	0/0	0/0	0/0	0/0	0/0	0/0	0/0	0/0	0/0	0/0	0/0
5	26576777	AX-76807901	G	A	.	.	PR;ANN=A|downstream_gene_variant|MODIFIER|ENSGALG00000053402|ENSGALG00000053402|transcript|ENSGALT00000106130.1|pseudogene||n.*1173C>T|||||1173|,A|intergenic_region|MODIFIER|PAPLN-ENSGALG00000053402|ENSGALG00000009315-ENSGALG00000053402|intergenic_region|ENSGALG00000009315-ENSGALG00000053402|||n.26576777G>A||||||	0/0	0/0	0/0	0/0	0/0	0/0	0/0	0/0	0/0	0/0	0/0	0/0	0/0	0/0	0/0	0/0	0/0	0/0	0/0	0/0	0/0	0/0	0/0	0/0	0/0	0/0	0/0	0/0	0/0	0/0	0/0	0/0	0/0	0/0	0/0	0/0	0/0	0/0	0/0	0/0	0/0	0/0
5	26701199	AX-76808160	G	A	.	.	PR;ANN=A|intergenic_region|MODIFIER|ENSGALG00000009345-DPF3|ENSGALG00000009345-ENSGALG00000009352|intergenic_region|ENSGALG00000009345-ENSGALG00000009352|||n.26701199G>A||||||	0/0	0/0	0/0	0/0	0/0	0/0	0/0	0/0	0/0	0/0	0/0	0/0	0/0	0/0	0/0	0/0	0/0	0/0	0/0	0/0	0/0	0/0	0/0	0/0	0/0	0/0	0/0	0/0	0/0	0/0	0/0	0/0	0/0	0/0	0/0	0/0	0/0	0/0	0/0	0/0	0/0	0/0
5	26713603	AX-76808196	G	A	.	.	PR;ANN=A|upstream_gene_variant|MODIFIER|DPF3|ENSGALG00000009352|transcript|ENSGALT00000088918.2|protein_coding||c.-3919G>A|||||3906|,A|upstream_gene_variant|MODIFIER|DPF3|ENSGALG00000009352|transcript|ENSGALT00000084095.2|protein_coding||c.-2806G>A|||||2763|,A|intergenic_region|MODIFIER|ENSGALG00000009345-DPF3|ENSGALG00000009345-ENSGALG00000009352|intergenic_region|ENSGALG00000009345-ENSGALG00000…	0/0	0/0	0/0	0/0	0/0	0/0	0/0	0/0	0/0	0/0	0/0	0/0	0/0	0/0	0/0	0/0	0/0	0/0	0/0	0/0	0/0	0/0	0/0	0/0	0/0	0/0	0/0	0/0	0/0	0/0	0/0	0/0	0/0	0/0	0/0	0/0	0/0	0/0	0/0	0/0	0/0	0/0
5	26718671	AX-76808203	C	T	.	.	PR;ANN=T|intron_variant|MODIFIER|DPF3|ENSGALG00000009352|transcript|ENSGALT00000088918.2|protein_coding|1/11|c.32+1118C>T||||||,T|intron_variant|MODIFIER|DPF3|ENSGALG00000009352|transcript|ENSGALT00000084095.2|protein_coding|1/9|c.38+2225C>T||||||	0/0	0/0	0/0	0/0	0/0	0/0	0/0	0/0	0/0	0/0	0/0	0/0	0/0	0/0	0/0	0/0	0/0	0/0	0/0	0/0	0/0	0/0	0/0	0/0	0/0	0/0	0/0	0/0	0/0	0/0	0/0	0/0	0/0	0/0	0/0	0/0	0/0	0/0	0/0	0/0	0/0	0/0
5	26745609	AX-76808266	G	A	.	.	PR;ANN=A|intron_variant|MODIFIER|DPF3|ENSGALG00000009352|transcript|ENSGALT00000088918.2|protein_coding|1/11|c.32+28056G>A||||||,A|intron_variant|MODIFIER|DPF3|ENSGALG00000009352|transcript|ENSGALT00000084095.2|protein_coding|1/9|c.38+29163G>A||||||	0/0	0/0	0/0	0/0	0/0	0/0	0/0	0/0	0/0	0/0	0/0	0/1	0/0	0/0	0/0	0/0	0/0	0/0	0/0	0/0	0/0	0/0	0/0	0/0	0/0	0/0	0/0	0/1	0/0	0/0	0/0	0/1	0/0	0/0	0/0	0/0	0/0	0/0	0/0	0/1	0/0	0/0
5	26749321	AX-76808272	T	C	.	.	PR;ANN=C|intron_variant|MODIFIER|DPF3|ENSGALG00000009352|transcript|ENSGALT00000088918.2|protein_coding|1/11|c.32+31768T>C||||||,C|intron_variant|MODIFIER|DPF3|ENSGALG00000009352|transcript|ENSGALT00000084095.2|protein_coding|1/9|c.38+32875T>C||||||	0/0	0/0	0/0	0/0	0/0	0/0	0/0	0/0	0/0	0/0	0/0	0/0	0/0	0/0	0/0	0/0	0/0	0/0	0/0	0/0	0/0	0/0	0/0	0/0	0/0	0/0	0/0	0/1	0/0	0/0	0/0	0/1	0/0	0/0	0/0	0/0	0/0	0/0	0/0	0/0	0/0	./.
5	26751174	AX-76808278	G	A	.	.	PR;ANN=A|intron_variant|MODIFIER|DPF3|ENSGALG00000009352|transcript|ENSGALT00000088918.2|protein_coding|1/11|c.32+33621G>A||||||,A|intron_variant|MODIFIER|DPF3|ENSGALG00000009352|transcript|ENSGALT00000084095.2|protein_coding|1/9|c.38+34728G>A||||||	0/0	0/0	0/0	0/0	0/0	0/0	0/0	0/0	0/0	0/0	0/0	0/0	0/0	0/0	0/0	0/0	0/0	0/0	0/0	0/0	0/0	0/0	0/0	0/0	0/0	0/0	0/0	0/0	0/0	0/0	0/0	0/0	0/0	0/0	0/0	0/0	0/0	0/0	0/0	0/0	0/0	0/0
5	26770897	AX-76808309	C	T	.	.	PR;ANN=T|intron_variant|MODIFIER|DPF3|ENSGALG00000009352|transcript|ENSGALT00000088918.2|protein_coding|1/11|c.33-15203C>T||||||,T|intron_variant|MODIFIER|DPF3|ENSGALG00000009352|transcript|ENSGALT00000084095.2|protein_coding|1/9|c.39-15203C>T||||||	0/0	0/0	0/0	0/0	0/0	0/0	0/0	0/0	0/0	0/0	0/0	0/0	0/0	0/0	0/0	0/0	0/0	0/0	0/0	0/0	0/0	0/0	0/0	0/0	0/0	0/0	0/0	0/0	0/0	0/0	0/0	0/0	0/0	0/0	0/0	0/0	0/0	0/0	0/0	0/0	0/0	0/0
5	26774269	AX-76808318	T	C	.	.	PR;ANN=C|intron_variant|MODIFIER|DPF3|ENSGALG00000009352|transcript|ENSGALT00000088918.2|protein_coding|1/11|c.33-11831T>C||||||,C|intron_variant|MODIFIER|DPF3|ENSGALG00000009352|transcript|ENSGALT00000084095.2|protein_coding|1/9|c.39-11831T>C||||||	0/0	0/0	0/0	0/0	0/0	0/0	0/0	0/0	0/0	0/0	0/0	0/0	0/0	0/0	0/0	0/0	0/0	0/0	0/0	0/0	0/0	0/0	0/0	0/0	0/0	0/0	0/0	0/1	0/0	0/0	0/0	0/1	0/0	0/0	0/0	0/0	0/0	0/0	0/0	0/0	0/0	0/0
5	26783008	AX-76808334	A	G	.	.	PR;ANN=G|upstream_gene_variant|MODIFIER|DPF3|ENSGALG00000009352|transcript|ENSGALT00000015230.6|protein_coding||c.-2731A>G|||||2032|,G|intron_variant|MODIFIER|DPF3|ENSGALG00000009352|transcript|ENSGALT00000088918.2|protein_coding|1/11|c.33-3092A>G||||||,G|intron_variant|MODIFIER|DPF3|ENSGALG00000009352|transcript|ENSGALT00000084095.2|protein_coding|1/9|c.39-3092A>G||||||	0/0	0/0	0/0	0/0	0/0	0/0	0/0	0/0	0/0	0/0	0/0	0/0	0/0	0/0	0/0	0/0	0/0	0/0	0/0	0/0	0/0	0/0	0/0	0/0	0/0	0/0	0/0	0/1	0/0	0/0	0/0	0/1	0/0	0/0	0/0	0/0	0/0	0/0	0/0	0/0	0/0	0/0
5	26807143	AX-76808391	C	T	.	.	PR;ANN=T|intron_variant|MODIFIER|DPF3|ENSGALG00000009352|transcript|ENSGALT00000088918.2|protein_coding|3/11|c.302-7477C>T||||||,T|intron_variant|MODIFIER|DPF3|ENSGALG00000009352|transcript|ENSGALT00000084095.2|protein_coding|3/9|c.308-7477C>T||||||,T|intron_variant|MODIFIER|DPF3|ENSGALG00000009352|transcript|ENSGALT00000015230.6|protein_coding|3/9|c.329-7477C>T||||||	0/0	0/0	0/0	0/0	0/0	0/0	0/0	0/0	0/0	0/0	0/0	0/0	0/0	0/0	0/0	0/0	0/0	0/0	0/0	0/0	0/0	0/0	0/0	0/0	0/0	0/0	0/0	0/0	0/0	0/0	0/0	0/0	0/0	0/0	0/0	0/0	0/0	0/0	0/0	0/0	0/0	0/0
5	26853968	AX-76808506	A	G	.	.	PR;ANN=G|downstream_gene_variant|MODIFIER|DPF3|ENSGALG00000009352|transcript|ENSGALT00000084095.2|protein_coding||c.*4745A>G|||||4286|,G|downstream_gene_variant|MODIFIER|DPF3|ENSGALG00000009352|transcript|ENSGALT00000015230.6|protein_coding||c.*4745A>G|||||4276|,G|intron_variant|MODIFIER|DPF3|ENSGALG00000009352|transcript|ENSGALT00000088918.2|protein_coding|9/11|c.910+7775A>G||||||	0/1	0/1	0/0	0/0	0/0	0/0	0/0	0/0	0/0	0/0	0/0	0/0	0/0	0/0	0/0	0/0	0/0	0/0	0/0	0/0	0/0	0/0	0/0	0/0	0/0	0/0	0/0	0/0	0/0	0/0	0/0	0/0	0/0	0/0	0/0	0/0	0/0	0/0	0/0	0/0	0/0	0/0
5	26854656	AX-76808508	T	C	.	.	PR;ANN=C|downstream_gene_variant|MODIFIER|DPF3|ENSGALG00000009352|transcript|ENSGALT00000084095.2|protein_coding||c.*5433T>C|||||4974|,C|downstream_gene_variant|MODIFIER|DPF3|ENSGALG00000009352|transcript|ENSGALT00000015230.6|protein_coding||c.*5433T>C|||||4964|,C|intron_variant|MODIFIER|DPF3|ENSGALG00000009352|transcript|ENSGALT00000088918.2|protein_coding|9/11|c.910+8463T>C||||||	0/0	0/1	0/0	0/0	0/0	0/0	0/0	0/0	0/0	0/0	0/0	0/0	0/0	0/0	0/0	0/0	0/0	0/0	0/0	0/0	0/0	0/0	0/0	0/0	0/0	0/0	0/0	0/0	0/0	0/0	0/0	0/0	0/0	0/0	0/0	0/0	0/0	0/0	0/0	0/0	0/0	0/0
5	26858889	AX-80751313	C	G	.	.	PR;ANN=G|intron_variant|MODIFIER|DPF3|ENSGALG00000009352|transcript|ENSGALT00000088918.2|protein_coding|9/11|c.910+12696C>G||||||	0/0	0/1	0/0	0/0	0/0	0/0	0/0	0/0	0/0	0/0	0/0	0/0	0/0	0/0	0/0	0/0	0/0	0/0	0/0	0/0	0/0	0/0	0/0	0/0	./.	0/0	0/0	0/1	0/0	0/0	0/0	0/1	0/0	0/0	0/0	0/0	0/0	0/0	0/0	0/0	0/0	0/0
5	26872690	AX-76808548	T	C	.	.	PR;ANN=C|intron_variant|MODIFIER|DPF3|ENSGALG00000009352|transcript|ENSGALT00000088918.2|protein_coding|10/11|c.1024-505T>C||||||	0/0	0/0	0/0	0/0	0/0	0/0	0/0	0/0	0/0	0/0	0/0	0/0	0/0	0/0	0/0	0/0	0/0	0/0	0/0	0/0	0/0	0/0	0/0	0/0	0/0	0/0	0/0	0/0	0/0	0/0	0/0	0/0	0/0	0/0	0/0	0/0	0/0	0/0	0/0	0/0	0/0	0/0
5	26879937	AX-80757142	T	A	.	.	PR;ANN=A|downstream_gene_variant|MODIFIER|DPF3|ENSGALG00000009352|transcript|ENSGALT00000088918.2|protein_coding||c.*5557T>A|||||4805|,A|downstream_gene_variant|MODIFIER|ENSGALG00000033973|ENSGALG00000033973|transcript|ENSGALT00000104853.1|pseudogene||n.*1387A>T|||||1387|,A|downstream_gene_variant|MODIFIER|ENSGALG00000033973|ENSGALG00000033973|transcript|ENSGALT00000069430.2|pseudogene||n.*1239A>…	0/0	0/1	0/0	0/0	0/0	0/0	0/0	0/0	0/0	0/0	0/0	0/0	0/0	0/0	0/0	0/0	0/0	0/0	0/0	0/0	0/0	0/0	0/0	0/0	0/0	0/0	0/0	0/1	0/0	0/1	0/0	0/1	0/0	0/0	0/0	0/0	0/0	0/0	0/0	0/0	0/0	0/0
5	26932786	AX-80982880	C	G	.	.	PR;ANN=G|intron_variant|MODIFIER|RGS6|ENSGALG00000009368|transcript|ENSGALT00000044464.3|protein_coding|15/16|c.1279-5766G>C||||||	0/0	0/0	0/0	0/0	0/0	0/0	0/0	0/0	0/0	0/0	0/0	0/0	0/0	0/0	0/0	0/0	0/0	0/0	0/0	0/0	0/0	0/0	0/0	0/0	0/0	0/0	0/0	0/0	0/0	0/0	0/0	0/0	0/0	0/0	0/0	0/0	0/0	0/0	0/0	0/0	0/0	0/0
5	26944618	AX-76808717	G	A	.	.	PR;ANN=A|intron_variant|MODIFIER|RGS6|ENSGALG00000009368|transcript|ENSGALT00000044464.3|protein_coding|14/16|c.1091+1659C>T||||||	0/0	0/0	0/0	0/0	0/0	0/0	0/0	0/0	0/0	0/0	0/0	0/0	0/0	0/0	0/0	0/0	0/0	0/0	0/0	0/0	0/0	0/0	0/0	0/0	0/0	0/0	0/0	0/0	0/0	0/0	0/0	0/0	0/0	0/0	0/0	0/0	0/0	0/0	0/0	0/0	0/0	0/0
5	26998080	AX-80971333	A	T	.	.	PR;ANN=T|intron_variant|MODIFIER|RGS6|ENSGALG00000009368|transcript|ENSGALT00000044464.3|protein_coding|2/16|c.85-6166T>A||||||	0/0	0/0	0/0	0/0	0/0	0/0	0/0	0/0	0/0	0/0	0/0	0/0	0/0	0/0	0/0	0/0	0/0	0/0	0/0	0/0	0/0	0/0	0/0	0/0	0/0	0/0	0/0	0/0	0/0	0/0	0/0	0/0	0/0	0/0	0/0	0/0	0/0	0/0	0/0	0/0	0/0	0/0
5	27061502	AX-76808964	T	C	.	.	PR;ANN=C|intron_variant|MODIFIER|RGS6|ENSGALG00000009368|transcript|ENSGALT00000044464.3|protein_coding|2/16|c.84+60797A>G||||||	0/0	0/1	0/0	0/0	0/0	0/0	0/0	0/0	0/0	0/0	0/0	0/0	0/0	0/0	0/0	0/0	0/0	0/0	0/0	0/0	0/0	0/0	0/0	0/0	0/0	0/0	0/0	0/0	0/0	0/0	0/0	0/0	0/0	0/0	0/0	0/0	0/0	0/0	0/0	0/0	0/0	0/0
5	27310772	AX-76809524	A	G	.	.	PR;ANN=G|intergenic_region|MODIFIER|SIPA1L1-PCNX1|ENSGALG00000009381-ENSGALG00000000296|intergenic_region|ENSGALG00000009381-ENSGALG00000000296|||n.27310772A>G||||||	0/0	0/0	0/0	0/0	0/0	0/0	0/0	0/0	0/0	0/0	0/0	0/0	0/0	0/0	0/0	0/0	0/0	0/0	0/0	0/0	0/0	0/0	0/0	0/0	0/0	0/0	0/0	0/1	0/0	0/0	0/0	0/1	0/0	0/0	0/0	0/0	0/0	0/0	0/0	0/0	0/0	0/0
5	27369075	AX-76809668	G	A	.	.	PR;ANN=A|intergenic_region|MODIFIER|SIPA1L1-PCNX1|ENSGALG00000009381-ENSGALG00000000296|intergenic_region|ENSGALG00000009381-ENSGALG00000000296|||n.27369075G>A||||||	0/0	0/0	0/0	0/0	0/0	0/0	0/0	0/0	0/0	0/0	0/0	0/0	0/0	0/0	0/0	0/0	0/0	0/0	0/0	0/0	0/0	0/0	0/0	0/0	0/0	0/0	0/0	0/1	0/0	0/0	0/0	0/1	0/0	0/0	0/0	0/0	0/0	0/0	0/0	0/0	0/0	0/0
5	27390414	AX-76809709	T	C	.	.	PR;ANN=C|intergenic_region|MODIFIER|SIPA1L1-PCNX1|ENSGALG00000009381-ENSGALG00000000296|intergenic_region|ENSGALG00000009381-ENSGALG00000000296|||n.27390414T>C||||||	0/0	0/0	0/0	0/0	0/0	0/0	0/0	0/0	0/0	0/0	0/0	0/0	0/0	0/0	0/0	0/0	0/0	0/0	0/0	0/0	0/0	0/0	0/0	0/0	0/0	0/0	0/0	0/1	0/0	0/0	0/0	0/0	0/0	0/0	0/0	0/0	0/0	0/0	0/0	0/0	0/0	0/0
5	36722822	AX-76830009	G	A	.	.	PR;ANN=A|intergenic_region|MODIFIER|ENSGALG00000051391-MBIP|ENSGALG00000051391-ENSGALG00000010096|intergenic_region|ENSGALG00000051391-ENSGALG00000010096|||n.36722822G>A||||||	0/0	0/0	0/0	0/0	0/0	0/0	0/0	0/0	0/0	0/0	0/0	0/0	0/0	0/0	0/0	0/0	0/0	0/0	0/0	0/0	0/0	0/0	0/0	0/0	0/0	0/0	0/0	0/0	0/0	0/0	0/0	0/0	0/0	0/0	0/0	0/0	0/0	0/0	0/0	0/0	0/0	0/0
5	42133598	AX-76842232	A	G	.	.	PR;ANN=G|intergenic_region|MODIFIER|ENSGALG00000052618-ENSGALG00000035807|ENSGALG00000052618-ENSGALG00000035807|intergenic_region|ENSGALG00000052618-ENSGALG00000035807|||n.42133598A>G||||||	0/0	0/0	0/0	0/0	0/0	0/0	0/0	0/0	0/0	0/0	0/0	0/0	0/0	0/0	0/0	0/0	0/0	0/0	0/0	0/0	0/0	0/0	0/0	0/0	0/0	0/0	0/0	0/0	0/0	0/0	0/0	0/0	0/0	0/0	0/0	0/0	0/0	0/0	0/0	0/0	0/0	0/0
5	52095550	AX-76864578	G	T	.	.	PR;ANN=T|intergenic_region|MODIFIER|ENSGALG00000047641-CLBA1|ENSGALG00000047641-ENSGALG00000011690|intergenic_region|ENSGALG00000047641-ENSGALG00000011690|||n.52095550G>T||||||	0/0	0/0	0/0	0/0	0/0	0/0	0/0	0/0	0/0	0/0	0/0	0/0	0/0	0/0	0/0	0/0	0/0	0/0	0/0	0/0	0/0	0/0	0/0	0/0	0/0	0/0	0/0	0/0	0/0	0/0	0/0	0/0	0/0	0/0	0/0	0/0	0/0	0/0	0/0	0/0	0/0	0/0
5	55044941	AX-76871699	G	A	.	.	PR;ANN=A|intron_variant|MODIFIER|DAAM1|ENSGALG00000012017|transcript|ENSGALT00000090767.1|protein_coding|2/22|c.435+1062C>T||||||,A|intron_variant|MODIFIER|DAAM1|ENSGALG00000012017|transcript|ENSGALT00000085861.2|protein_coding|5/27|c.273+1062C>T||||||,A|intron_variant|MODIFIER|DAAM1|ENSGALG00000012017|transcript|ENSGALT00000098986.1|protein_coding|2/22|c.435+1062C>T||||||,A|intron_variant|MODIFI…	0/0	0/0	0/0	0/0	0/0	0/0	0/0	0/0	0/0	0/0	0/0	0/0	0/0	0/0	0/0	0/0	0/0	0/0	0/0	0/0	0/0	0/0	0/0	0/0	0/0	0/0	0/0	0/0	0/0	0/0	0/0	0/0	0/0	0/0	0/0	0/0	0/0	0/0	0/0	0/0	0/0	0/0
5	55114913	AX-76871886	G	A	.	.	PR;ANN=A|downstream_gene_variant|MODIFIER|gga-mir-7470|ENSGALG00000054954|transcript|ENSGALT00000101708.1|miRNA||n.*1225C>T|||||1225|,A|intron_variant|MODIFIER|ENSGALG00000049009|ENSGALG00000049009|transcript|ENSGALT00000095788.1|protein_coding|3/3|c.-135-979C>T||||||,A|intron_variant|MODIFIER|ENSGALG00000049009|ENSGALG00000049009|transcript|ENSGALT00000105425.1|protein_coding|1/1|c.250-1387C>T||…	0/0	0/0	0/0	0/0	0/0	0/0	0/0	0/0	0/0	0/0	0/0	0/0	0/0	0/0	0/0	0/0	0/0	0/0	0/0	0/0	0/0	0/0	0/0	0/0	0/0	0/0	0/0	0/0	0/0	0/0	0/0	0/0	0/0	0/0	0/0	0/0	0/0	0/0	0/0	0/0	0/0	0/0
5	55138591	AX-76871938	A	G	.	.	PR;ANN=G|upstream_gene_variant|MODIFIER|ENSGALG00000012021|ENSGALG00000012021|transcript|ENSGALT00000037347.4|protein_coding||c.-2207A>G|||||2048|,G|intergenic_region|MODIFIER|ENSGALG00000049009-ENSGALG00000012021|ENSGALG00000049009-ENSGALG00000012021|intergenic_region|ENSGALG00000049009-ENSGALG00000012021|||n.55138591A>G||||||	0/0	0/0	0/0	0/0	0/0	0/0	0/0	0/0	0/0	0/0	0/0	0/0	0/0	0/0	0/0	0/0	0/0	0/0	0/0	0/0	0/0	0/0	0/0	0/0	0/0	0/0	0/0	0/0	0/0	0/0	0/0	0/0	0/0	0/0	0/0	0/0	0/0	0/0	0/0	0/0	0/0	0/0
5	55234903	AX-76872174	G	A	.	.	PR;ANN=A|upstream_gene_variant|MODIFIER|ENSGALG00000046761|ENSGALG00000046761|transcript|ENSGALT00000105788.1|pseudogene||n.-1105G>A|||||1105|,A|intron_variant|MODIFIER|ENSGALG00000043469|ENSGALG00000043469|transcript|ENSGALT00000104497.1|pseudogene|2/3|n.180+166C>T||||||,A|intron_variant|MODIFIER|ENSGALG00000043469|ENSGALG00000043469|transcript|ENSGALT00000060671.2|pseudogene|1/2|n.80-4295C>T|||…	0/0	0/0	0/0	0/0	0/0	0/0	0/0	0/0	0/0	0/0	0/0	0/0	0/0	0/0	0/0	0/0	0/0	0/0	0/0	0/0	0/0	0/0	0/0	0/0	0/0	0/0	0/0	0/0	0/0	0/0	0/0	0/0	0/0	0/0	0/0	0/0	0/0	0/0	0/0	0/0	0/0	0/0
5	55241235	AX-76872187	A	G	.	.	PR;ANN=G|intron_variant|MODIFIER|ENSGALG00000043469|ENSGALG00000043469|transcript|ENSGALT00000096144.1|pseudogene|1/1|n.130+582T>C||||||,G|intron_variant|MODIFIER|ENSGALG00000046761|ENSGALG00000046761|transcript|ENSGALT00000105788.1|pseudogene|2/2|n.1132-2456A>G||||||,G|intron_variant|MODIFIER|ENSGALG00000043469|ENSGALG00000043469|transcript|ENSGALT00000104497.1|pseudogene|1/3|n.71+2444T>C||||||,…	0/0	0/0	0/0	0/0	0/0	0/0	0/0	0/0	0/0	0/0	0/0	0/0	0/0	0/0	0/0	0/0	0/0	0/0	0/0	0/0	0/0	0/0	0/0	0/0	0/0	0/0	0/0	0/0	0/0	0/0	0/0	0/0	0/0	0/0	0/0	0/0	0/0	0/0	0/0	0/0	0/0	0/0
5	55270314	AX-76872260	A	G	.	.	PR;ANN=G|intergenic_region|MODIFIER|ENSGALG00000043469-ENSGALG00000049279|ENSGALG00000043469-ENSGALG00000049279|intergenic_region|ENSGALG00000043469-ENSGALG00000049279|||n.55270314A>G||||||	0/0	0/0	0/0	0/0	0/0	0/0	0/0	0/0	0/0	0/0	0/0	0/0	0/0	0/0	0/0	0/0	0/0	0/0	0/0	0/0	0/0	0/0	0/0	0/0	0/0	0/0	0/0	0/0	0/0	0/0	0/0	0/0	0/0	0/0	0/0	0/0	0/0	0/0	0/0	0/0	0/0	0/0
5	55339047	AX-76872428	A	G	.	.	PR;ANN=G|intron_variant|MODIFIER|TA3|ENSGALG00000012025|transcript|ENSGALT00000037343.2|protein_coding|29/29|c.4427-4592T>C||||||,G|intron_variant|MODIFIER|TA3|ENSGALG00000012025|transcript|ENSGALT00000093331.1|protein_coding|27/27|c.4088-4592T>C||||||	0/0	0/0	0/0	0/0	0/0	0/0	0/0	0/0	0/0	0/0	0/0	0/0	0/0	0/0	0/0	0/0	0/0	0/0	0/0	0/0	0/0	0/0	0/0	0/0	0/0	0/0	0/0	0/0	0/0	0/0	0/0	0/0	0/0	0/0	0/0	0/0	0/0	0/0	0/0	0/0	0/0	0/0
5	55400676	AX-76872579	C	T	.	.	PR;ANN=T|upstream_gene_variant|MODIFIER|TA3|ENSGALG00000012025|transcript|ENSGALT00000037343.2|protein_coding||c.-2314G>A|||||2178|,T|upstream_gene_variant|MODIFIER|TA3|ENSGALG00000012025|transcript|ENSGALT00000093331.1|protein_coding||c.-4064G>A|||||3324|,T|upstream_gene_variant|MODIFIER|TA3|ENSGALG00000012025|transcript|ENSGALT00000108104.1|protein_coding||c.-2314G>A|||||2314|,T|intron_variant|…	0/0	0/0	0/0	0/0	0/0	0/0	0/0	0/0	0/0	0/0	0/0	0/0	0/0	0/0	0/0	0/0	0/0	0/0	0/0	0/0	0/0	0/0	0/0	0/0	0/0	0/0	0/0	0/0	0/0	0/0	0/0	0/0	0/0	0/0	0/0	0/0	0/0	0/0	0/0	0/0	0/0	0/0
6	1387725	AX-76901868	C	T	.	.	PR;ANN=T|intron_variant|MODIFIER|PHYHIPL|ENSGALG00000029863|transcript|ENSGALT00000073077.3|protein_coding|1/4|c.106+10447G>A||||||	0/0	0/0	0/0	0/0	0/0	0/0	0/0	0/0	0/0	0/0	0/0	0/0	0/0	0/0	0/0	0/0	0/0	0/0	0/0	0/0	0/0	0/0	0/0	0/0	0/0	0/0	0/0	0/0	0/0	0/0	0/0	0/0	0/0	0/0	0/0	0/0	0/0	0/0	0/0	0/0	0/0	0/0
6	2584807	AX-76932130	C	T	.	.	PR;ANN=T|intron_variant|MODIFIER|GRID1|ENSGALG00000037366|transcript|ENSGALT00000062466.2|protein_coding|2/13|c.480+15263G>A||||||	0/0	0/0	0/0	0/0	0/0	0/0	0/0	0/0	0/0	0/0	0/1	0/0	0/0	0/0	0/0	0/0	0/0	0/0	0/0	0/0	0/0	0/0	0/0	0/0	0/0	0/0	0/0	0/0	0/0	0/0	0/0	0/0	0/0	0/0	0/0	0/0	0/0	0/0	0/0	0/0	0/0	0/0
6	3958974	AX-76957631	G	A	.	.	PR;ANN=A|intergenic_region|MODIFIER|ENSGALG00000047138-ENSGALG00000049940|ENSGALG00000047138-ENSGALG00000049940|intergenic_region|ENSGALG00000047138-ENSGALG00000049940|||n.3958974G>A||||||	./.	0/0	0/0	0/0	0/0	0/0	0/0	0/0	0/0	0/0	0/0	0/0	0/0	0/0	0/0	0/0	0/0	0/0	0/0	0/0	0/0	0/0	0/0	0/0	0/0	0/0	0/0	0/0	0/0	0/0	0/0	0/0	0/0	0/0	0/0	0/0	0/0	0/0	0/0	0/0	0/0	0/0
6	4145125	AX-76958093	C	T	.	.	PR;ANN=T|upstream_gene_variant|MODIFIER|ENSGALG00000049078|ENSGALG00000049078|transcript|ENSGALT00000093830.1|pseudogene||n.-667G>A|||||667|,T|upstream_gene_variant|MODIFIER|ENSGALG00000049078|ENSGALG00000049078|transcript|ENSGALT00000104506.1|pseudogene||n.-409G>A|||||409|,T|intergenic_region|MODIFIER|ENSGALG00000049078-ENSGALG00000054100|ENSGALG00000049078-ENSGALG00000054100|intergenic_region|E…	0/0	0/0	0/0	0/0	0/0	0/0	0/0	0/0	0/0	0/0	0/0	0/0	0/0	0/0	0/0	0/0	0/0	0/0	0/0	0/0	0/0	0/0	0/0	0/0	0/0	0/0	0/0	0/0	0/0	0/0	0/0	0/0	0/0	0/0	0/0	0/0	0/0	0/0	0/0	0/0	0/0	0/0
6	4185484	AX-76958193	C	T	.	.	PR;ANN=T|intergenic_region|MODIFIER|ENSGALG00000049078-ENSGALG00000054100|ENSGALG00000049078-ENSGALG00000054100|intergenic_region|ENSGALG00000049078-ENSGALG00000054100|||n.4185484C>T||||||	0/0	0/0	0/0	0/0	0/0	0/0	0/0	0/0	0/0	0/0	0/0	0/0	0/0	0/0	0/0	0/0	0/0	0/0	0/0	0/0	0/0	0/0	0/0	0/0	0/0	0/0	0/0	0/0	0/0	0/0	0/0	0/0	0/0	0/0	0/0	0/0	0/0	0/0	0/0	0/0	0/0	0/0
6	4278493	AX-76958419	G	A	.	.	PR;ANN=A|intron_variant|MODIFIER|ENSGALG00000047881|ENSGALG00000047881|transcript|ENSGALT00000108211.1|pseudogene|2/2|n.422-12015C>T||||||	0/0	0/0	0/0	0/0	0/0	0/0	0/0	0/0	0/0	0/0	0/0	0/0	0/0	0/0	0/0	0/0	0/0	0/0	0/0	0/0	0/0	0/0	0/0	0/0	0/0	0/0	0/0	0/0	0/0	0/0	0/0	0/0	0/0	0/0	0/0	0/0	0/0	0/0	0/0	0/0	0/0	0/0
6	4287800	AX-76958435	A	C	.	.	PR;ANN=C|intron_variant|MODIFIER|ENSGALG00000047881|ENSGALG00000047881|transcript|ENSGALT00000108211.1|pseudogene|2/2|n.422-21322T>G||||||	0/0	0/0	0/0	0/0	0/0	0/0	0/0	0/0	0/0	0/0	0/0	0/0	0/0	0/0	0/0	0/0	0/0	0/0	0/0	0/0	0/0	0/0	0/0	0/0	0/0	0/0	0/0	0/0	0/0	0/0	0/0	0/0	0/0	0/0	0/0	0/0	0/0	0/0	0/0	0/0	0/0	0/0
6	4326539	AX-76958534	G	T	.	.	PR;ANN=T|intron_variant|MODIFIER|ENSGALG00000047881|ENSGALG00000047881|transcript|ENSGALT00000096979.1|pseudogene|2/2|n.896-11051C>A||||||,T|intron_variant|MODIFIER|ENSGALG00000047881|ENSGALG00000047881|transcript|ENSGALT00000108211.1|pseudogene|2/2|n.421+31147C>A||||||,T|intron_variant|MODIFIER|ENSGALG00000047881|ENSGALG00000047881|transcript|ENSGALT00000097459.1|pseudogene|5/5|n.521-11048C>A|||…	0/0	0/0	0/0	0/0	0/0	0/0	0/0	0/0	0/0	0/0	0/0	0/0	0/0	0/0	0/0	0/0	0/0	0/0	0/0	0/0	0/0	0/0	0/0	0/0	0/0	0/0	0/0	0/0	0/0	0/0	0/0	0/0	0/0	0/0	0/0	0/0	0/0	0/0	0/0	0/0	0/0	0/0
6	4410904	AX-76958754	G	A	.	.	PR;ANN=A|intron_variant|MODIFIER|ENSGALG00000047881|ENSGALG00000047881|transcript|ENSGALT00000108211.1|pseudogene|1/2|n.286+6738C>T||||||,A|intron_variant|MODIFIER|ENSGALG00000047881|ENSGALG00000047881|transcript|ENSGALT00000097459.1|pseudogene|3/5|n.348+2492C>T||||||	0/0	0/0	0/0	0/0	0/0	0/0	0/0	0/0	0/0	0/0	0/0	0/0	0/0	0/0	0/0	0/0	0/0	0/0	0/0	0/0	0/0	0/0	0/0	0/0	0/0	0/0	0/0	0/0	0/0	0/0	0/0	0/0	0/0	0/0	0/0	0/0	0/0	0/0	0/0	0/0	0/0	0/0
6	5990561	AX-76963089	T	C	.	.	PR;ANN=C|intron_variant|MODIFIER|IPMK|ENSGALG00000002710|transcript|ENSGALT00000004276.6|protein_coding|3/5|c.431-1050T>C||||||	0/0	0/0	0/0	0/0	0/0	0/0	0/0	0/0	0/0	0/0	0/0	0/0	0/0	0/0	0/0	0/0	0/0	0/0	0/0	0/0	0/0	0/0	0/0	0/0	0/0	0/0	0/0	0/0	0/0	0/0	0/0	0/0	0/0	0/0	0/0	0/0	0/0	0/0	0/0	0/0	0/0	0/0
6	11004642	AX-80783921	T	A	.	.	PR;ANN=A|intergenic_region|MODIFIER|ENSGALG00000047318-ENSGALG00000046997|ENSGALG00000047318-ENSGALG00000046997|intergenic_region|ENSGALG00000047318-ENSGALG00000046997|||n.11004642T>A||||||	0/0	0/0	0/0	0/0	0/0	0/0	0/0	0/0	0/0	0/0	0/0	0/0	0/0	0/0	0/0	0/0	0/0	0/0	0/0	0/0	0/0	0/0	0/0	0/0	./.	0/0	0/0	0/0	0/0	0/0	0/0	0/0	0/0	0/0	0/0	./.	0/0	0/0	0/0	0/0	0/0	0/0
6	11186412	AX-76895203	T	G	.	.	PR;ANN=G|intergenic_region|MODIFIER|gga-mir-1772-MYPN|ENSGALG00000025300-ENSGALG00000003925|intergenic_region|ENSGALG00000025300-ENSGALG00000003925|||n.11186412T>G||||||	0/0	0/0	0/0	0/0	0/0	0/0	0/0	0/0	0/0	0/0	0/0	0/0	0/0	0/0	0/0	0/0	0/0	0/0	0/0	0/0	0/0	0/0	0/0	0/0	0/0	0/0	0/0	0/0	0/0	0/0	0/0	0/0	0/0	0/0	0/0	0/0	0/0	0/0	0/0	0/0	0/0	0/0
6	11188158	AX-76895208	T	G	.	.	PR;ANN=G|intergenic_region|MODIFIER|gga-mir-1772-MYPN|ENSGALG00000025300-ENSGALG00000003925|intergenic_region|ENSGALG00000025300-ENSGALG00000003925|||n.11188158T>G||||||	0/0	0/0	0/0	0/0	0/0	0/0	0/0	0/0	0/0	0/0	0/0	0/0	0/0	0/0	0/0	0/0	0/0	0/0	0/0	0/0	0/0	0/0	0/0	0/0	0/0	0/0	0/0	0/0	0/0	0/0	0/0	0/0	0/0	0/0	0/0	0/0	0/0	0/0	0/0	0/0	0/0	0/0
6	11198432	AX-76895236	C	T	.	.	PR;ANN=T|upstream_gene_variant|MODIFIER|MYPN|ENSGALG00000003925|transcript|ENSGALT00000100315.1|protein_coding||c.-211C>T|||||211|,T|intergenic_region|MODIFIER|gga-mir-1772-MYPN|ENSGALG00000025300-ENSGALG00000003925|intergenic_region|ENSGALG00000025300-ENSGALG00000003925|||n.11198432C>T||||||	0/0	0/0	0/0	0/0	0/0	0/0	0/0	0/0	0/0	0/0	0/0	0/0	0/0	0/0	0/0	0/0	0/0	0/0	0/0	0/0	0/0	0/0	0/0	0/0	0/0	0/0	0/0	0/0	0/0	0/0	0/0	0/0	0/0	0/0	0/0	0/0	0/0	0/0	0/0	0/0	0/0	0/0
6	12168689	AX-80804080	C	G	.	.	PR;ANN=G|downstream_gene_variant|MODIFIER|DNAJB12|ENSGALG00000034104|transcript|ENSGALT00000060069.2|protein_coding||c.*2672C>G|||||861|,G|downstream_gene_variant|MODIFIER|DDIT4|ENSGALG00000041459|transcript|ENSGALT00000080768.2|protein_coding||c.*1873G>C|||||1873|WARNING_TRANSCRIPT_NO_START_CODON,G|downstream_gene_variant|MODIFIER|DNAJB12|ENSGALG00000034104|transcript|ENSGALT00000088426.2|protei…	0/0	0/0	0/0	0/0	0/0	0/0	0/0	0/0	0/0	0/0	0/0	0/0	0/0	0/0	0/0	0/0	0/0	0/0	0/0	0/0	0/0	0/0	0/0	0/0	0/0	0/0	0/0	0/0	0/0	0/0	0/0	0/0	0/0	0/0	0/0	0/0	0/0	0/0	0/0	0/0	0/0	0/0
6	12180456	AX-76897739	G	T	.	.	PR;ANN=T|upstream_gene_variant|MODIFIER|ASCC1|ENSGALG00000026019|transcript|ENSGALT00000049666.2|protein_coding||c.-1572G>T|||||1072|,T|upstream_gene_variant|MODIFIER|ASCC1|ENSGALG00000026019|transcript|ENSGALT00000089611.2|protein_coding||c.-822G>T|||||711|,T|upstream_gene_variant|MODIFIER|ASCC1|ENSGALG00000026019|transcript|ENSGALT00000050662.2|protein_coding||c.-1505G>T|||||1055|WARNING_TRANSC…	0/0	0/0	0/0	0/0	0/0	0/0	0/0	0/0	0/0	0/0	0/0	0/0	0/0	0/0	0/0	0/0	0/0	0/0	0/0	0/0	0/0	0/0	0/0	0/0	0/0	0/0	0/0	0/0	0/0	0/0	0/0	0/0	0/0	0/0	0/0	0/0	0/0	0/0	0/0	0/0	0/0	0/0
6	12184047	AX-76897753	G	A	.	.	PR;ANN=A|upstream_gene_variant|MODIFIER|ANAPC16|ENSGALG00000004410|transcript|ENSGALT00000007029.6|protein_coding||c.-2617C>T|||||2617|,A|intron_variant|MODIFIER|ASCC1|ENSGALG00000026019|transcript|ENSGALT00000049666.2|protein_coding|3/9|c.209+346G>A||||||,A|intron_variant|MODIFIER|ASCC1|ENSGALG00000026019|transcript|ENSGALT00000089611.2|protein_coding|3/9|c.209+346G>A||||||,A|intron_variant|MODI…	0/0	0/0	0/0	0/0	0/0	0/0	0/0	0/0	0/0	0/0	0/0	0/0	0/0	0/0	0/0	0/0	0/0	0/0	0/0	0/0	0/0	0/0	0/0	0/0	0/0	0/0	0/0	0/0	0/0	0/0	0/0	0/0	0/0	0/0	0/0	0/0	0/0	0/0	0/0	0/0	0/0	0/0
6	12185353	AX-76897755	A	C	.	.	PR;ANN=C|upstream_gene_variant|MODIFIER|ANAPC16|ENSGALG00000004410|transcript|ENSGALT00000007029.6|protein_coding||c.-3923T>G|||||3923|,C|intron_variant|MODIFIER|ASCC1|ENSGALG00000026019|transcript|ENSGALT00000049666.2|protein_coding|4/9|c.308-608A>C||||||,C|intron_variant|MODIFIER|ASCC1|ENSGALG00000026019|transcript|ENSGALT00000089611.2|protein_coding|4/9|c.308-608A>C||||||,C|intron_variant|MODI…	0/0	0/0	0/0	0/0	0/0	0/0	0/0	0/0	0/0	0/0	0/0	0/0	0/0	0/0	0/0	0/0	0/0	0/0	0/0	0/0	0/0	0/0	0/0	0/0	0/0	0/0	0/0	0/0	0/0	0/0	0/0	0/0	0/0	0/0	0/0	0/0	0/0	0/0	0/0	0/0	0/0	0/0
6	12186420	AX-76897758	T	C	.	.	PR;ANN=C|upstream_gene_variant|MODIFIER|ANAPC16|ENSGALG00000004410|transcript|ENSGALT00000007029.6|protein_coding||c.-4990A>G|||||4990|,C|intron_variant|MODIFIER|ASCC1|ENSGALG00000026019|transcript|ENSGALT00000049666.2|protein_coding|5/9|c.486+281T>C||||||,C|intron_variant|MODIFIER|ASCC1|ENSGALG00000026019|transcript|ENSGALT00000089611.2|protein_coding|5/9|c.486+281T>C||||||,C|intron_variant|MODI…	0/0	0/0	0/0	0/0	0/0	0/0	0/0	0/0	0/0	0/0	0/0	0/0	0/0	0/0	0/0	0/0	0/0	0/0	0/0	0/0	0/0	0/0	0/0	0/0	0/0	0/0	0/0	0/0	0/0	0/0	0/0	0/0	0/0	0/0	0/0	0/0	0/0	0/0	0/0	0/0	0/0	0/0
6	12200551	AX-76897799	C	T	.	.	PR;ANN=T|downstream_gene_variant|MODIFIER|ASCC1|ENSGALG00000026019|transcript|ENSGALT00000050662.2|protein_coding||c.*902C>T|||||902|WARNING_TRANSCRIPT_NO_START_CODON,T|intron_variant|MODIFIER|ASCC1|ENSGALG00000026019|transcript|ENSGALT00000049666.2|protein_coding|9/9|c.951+1040C>T||||||,T|intron_variant|MODIFIER|ASCC1|ENSGALG00000026019|transcript|ENSGALT00000089611.2|protein_coding|9/9|c.951+10…	0/0	0/0	0/0	0/0	0/0	0/0	0/0	0/0	0/0	0/0	0/0	0/0	0/0	0/0	0/0	0/0	0/0	0/0	0/0	0/0	0/0	0/0	0/0	0/0	0/0	0/0	0/0	0/0	0/0	0/0	0/0	0/0	0/0	0/0	0/0	0/0	0/0	0/0	0/0	0/0	0/0	0/0
6	12201055	AX-76897801	T	C	.	.	PR;ANN=C|downstream_gene_variant|MODIFIER|ASCC1|ENSGALG00000026019|transcript|ENSGALT00000050662.2|protein_coding||c.*1406T>C|||||1406|WARNING_TRANSCRIPT_NO_START_CODON,C|intron_variant|MODIFIER|ASCC1|ENSGALG00000026019|transcript|ENSGALT00000049666.2|protein_coding|9/9|c.951+1544T>C||||||,C|intron_variant|MODIFIER|ASCC1|ENSGALG00000026019|transcript|ENSGALT00000089611.2|protein_coding|9/9|c.951+…	0/0	0/0	0/0	0/0	0/0	0/0	0/0	0/0	0/0	0/0	0/0	0/0	0/0	0/0	0/0	0/0	0/0	0/0	0/0	0/0	0/0	0/0	0/0	0/0	0/0	0/0	0/0	0/0	0/0	0/0	0/0	0/0	0/0	0/0	0/0	0/0	0/0	0/0	0/0	0/0	0/0	0/0
6	12205811	AX-76897811	C	T	.	.	PR;ANN=T|upstream_gene_variant|MODIFIER|SPOCK2|ENSGALG00000049951|transcript|ENSGALT00000097784.1|protein_coding||c.-3308C>T|||||3308|,T|intron_variant|MODIFIER|ASCC1|ENSGALG00000026019|transcript|ENSGALT00000049666.2|protein_coding|9/9|c.952-2457C>T||||||,T|intron_variant|MODIFIER|ASCC1|ENSGALG00000026019|transcript|ENSGALT00000089611.2|protein_coding|9/9|c.952-2457C>T||||||	0/0	0/0	0/0	0/0	0/0	0/0	0/0	0/0	0/0	0/0	0/0	0/0	0/0	0/0	0/0	0/0	0/0	0/0	0/0	0/0	0/0	0/0	0/0	0/0	0/0	0/0	0/0	0/0	0/0	0/0	0/0	0/0	0/0	0/0	0/0	0/0	0/0	0/0	0/0	0/0	0/0	0/0
6	12211819	AX-76897824	C	T	.	.	PR;ANN=T|missense_variant|MODERATE|SPOCK2|ENSGALG00000049951|transcript|ENSGALT00000097784.1|protein_coding|9/10|c.1005C>T|p.Gln335His|1005/1221|1005/1221|335/406||WARNING_REF_DOES_NOT_MATCH_GENOME,T|downstream_gene_variant|MODIFIER|ASCC1|ENSGALG00000026019|transcript|ENSGALT00000049666.2|protein_coding||c.*3435C>T|||||3206|,T|downstream_gene_variant|MODIFIER|TYSND1|ENSGALG00000033807|transcript|…	0/0	0/0	0/0	0/0	0/0	0/0	0/0	0/0	0/0	0/0	0/0	0/0	0/0	0/0	0/0	0/0	0/0	0/0	0/0	0/0	0/0	0/0	0/0	0/0	0/0	0/0	0/0	0/0	0/0	0/0	0/0	0/0	0/0	0/0	0/0	0/0	0/0	0/0	0/0	0/0	0/0	0/0
6	12217187	AX-76897837	G	A	.	.	PR;ANN=A|missense_variant|MODERATE|SAR1A|ENSGALG00000004431|transcript|ENSGALT00000007055.5|protein_coding|6/7|c.419C>T|p.Glu140Val|517/1457|419/597|140/198||WARNING_REF_DOES_NOT_MATCH_GENOME,A|upstream_gene_variant|MODIFIER|TYSND1|ENSGALG00000033807|transcript|ENSGALT00000060033.2|protein_coding||c.-1940C>T|||||1940|,A|downstream_gene_variant|MODIFIER|PPA1|ENSGALG00000004442|transcript|ENSGALT00…	0/0	0/0	0/0	0/0	0/0	0/0	0/0	0/0	0/0	0/0	0/0	0/0	0/0	0/0	0/0	0/0	0/0	0/0	0/0	0/0	0/0	0/0	0/0	0/0	0/0	0/0	0/0	0/0	0/0	0/0	0/0	0/0	0/0	0/0	0/0	0/0	0/0	0/0	0/0	0/0	0/0	0/0
6	12224150	AX-76897848	C	T	.	.	PR;ANN=T|upstream_gene_variant|MODIFIER|SAR1A|ENSGALG00000004431|transcript|ENSGALT00000007055.5|protein_coding||c.-4285G>A|||||4187|,T|downstream_gene_variant|MODIFIER|NPFFR1|ENSGALG00000004446|transcript|ENSGALT00000007077.4|protein_coding||c.*5196G>A|||||4986|,T|intron_variant|MODIFIER|PPA1|ENSGALG00000004442|transcript|ENSGALT00000007067.6|protein_coding|6/10|c.517+282G>A||||||	0/0	0/0	0/0	0/0	0/0	0/0	0/0	0/0	0/0	0/0	0/0	0/0	0/0	0/0	0/0	0/0	0/0	0/0	0/0	0/0	0/0	0/0	0/0	0/0	0/0	0/0	0/0	0/0	0/0	0/0	0/0	0/0	0/0	0/0	0/0	0/0	0/0	0/0	0/0	0/0	0/0	0/0
6	12243520	AX-76897887	T	C	.	.	PR;ANN=C|synonymous_variant|LOW|PALD1|ENSGALG00000004465|transcript|ENSGALT00000051956.3|protein_coding|6/19|c.709T>C|p.His237His|856/2892|709/2610|237/869||WARNING_REF_DOES_NOT_MATCH_GENOME,C|synonymous_variant|LOW|PALD1|ENSGALG00000004465|transcript|ENSGALT00000007105.5|protein_coding|5/19|c.709T>C|p.His237His|716/2491|709/2484|237/827||WARNING_REF_DOES_NOT_MATCH_GENOME	0/0	0/0	./.	0/0	0/0	0/0	0/0	0/0	0/0	0/0	0/0	0/0	0/0	0/0	0/0	0/0	0/0	0/0	0/0	0/0	0/0	0/0	0/0	0/0	0/0	0/0	0/0	0/0	0/0	0/0	0/0	0/0	0/0	0/0	0/0	0/0	0/0	0/0	0/0	0/0	0/0	0/0
6	12250858	AX-76897911	G	A	.	.	PR;ANN=A|intron_variant|MODIFIER|PALD1|ENSGALG00000004465|transcript|ENSGALT00000051956.3|protein_coding|17/18|c.2301+854G>A||||||,A|intron_variant|MODIFIER|PALD1|ENSGALG00000004465|transcript|ENSGALT00000007105.5|protein_coding|17/18|c.2361-27G>A||||||	0/0	0/0	0/0	0/0	0/0	0/0	0/0	0/0	0/0	0/0	0/0	0/0	0/0	0/0	0/0	0/0	0/0	0/0	0/0	0/0	0/0	0/0	0/0	0/0	0/0	0/0	0/0	0/0	0/0	0/0	0/0	0/0	0/0	0/0	0/0	0/0	0/0	0/0	0/0	0/0	0/0	0/0
6	12272460	AX-76897955	C	T	.	.	PR;ANN=T|intron_variant|MODIFIER|ADAMTS14|ENSGALG00000039219|transcript|ENSGALT00000007138.6|protein_coding|17/22|c.2401-54C>T||||||	0/0	0/0	0/0	0/0	0/0	0/0	0/0	0/0	0/0	0/0	0/0	0/0	0/0	0/0	0/0	0/0	0/0	0/0	0/0	0/0	0/0	0/0	0/0	0/0	0/0	0/0	0/0	0/0	0/0	0/0	0/0	0/0	0/0	0/0	0/0	0/0	0/0	0/0	0/0	0/0	0/0	0/0
6	12277228	AX-76897965	A	C	.	.	PR;ANN=C|downstream_gene_variant|MODIFIER|ADAMTS14|ENSGALG00000039219|transcript|ENSGALT00000007138.6|protein_coding||c.*2111A>C|||||2111|,C|downstream_gene_variant|MODIFIER|ENSGALG00000049572|ENSGALG00000049572|transcript|ENSGALT00000103651.1|pseudogene||n.*350T>G|||||350|,C|intergenic_region|MODIFIER|ADAMTS14-ENSGALG00000049572|ENSGALG00000039219-ENSGALG00000049572|intergenic_region|ENSGALG0000…	0/0	0/0	0/0	0/0	0/0	0/0	0/0	0/0	0/0	0/0	0/0	0/0	0/0	0/0	0/0	0/0	0/0	0/0	0/0	0/0	0/0	0/0	0/0	0/0	0/0	0/0	0/0	0/0	0/0	0/0	0/0	0/0	0/0	0/0	0/0	0/0	0/0	0/0	0/0	0/0	0/0	0/0
6	12298145	AX-76898020	C	T	.	.	PR;ANN=T|upstream_gene_variant|MODIFIER|MTTPL|ENSGALG00000045557|transcript|ENSGALT00000089048.2|protein_coding||c.-4923G>A|||||4894|,T|upstream_gene_variant|MODIFIER|SGPL1|ENSGALG00000004553|transcript|ENSGALT00000106570.1|protein_coding||c.-1606C>T|||||1606|,T|upstream_gene_variant|MODIFIER|SGPL1|ENSGALG00000004553|transcript|ENSGALT00000007247.6|protein_coding||c.-3574C>T|||||3502|,T|intergeni…	0/0	0/0	0/0	0/0	0/0	0/0	0/0	0/0	0/0	0/0	0/0	0/0	0/0	0/0	0/0	0/0	0/0	0/0	0/0	0/0	0/0	0/0	0/0	0/0	0/0	0/0	0/0	0/0	0/0	0/0	0/0	0/0	0/0	0/0	0/0	0/0	0/0	0/0	0/0	0/0	0/0	0/0
6	12318167	AX-76898067	G	T	.	.	PR;ANN=T|upstream_gene_variant|MODIFIER|ENSGALG00000048228|ENSGALG00000048228|transcript|ENSGALT00000095866.1|miRNA||n.-399G>T|||||399|,T|intron_variant|MODIFIER|SGPL1|ENSGALG00000004553|transcript|ENSGALT00000094455.1|protein_coding|6/13|c.634-943G>T||||||,T|intron_variant|MODIFIER|SGPL1|ENSGALG00000004553|transcript|ENSGALT00000106570.1|protein_coding|6/13|c.595-943G>T||||||,T|intron_variant|MO…	0/0	0/0	0/0	0/0	0/0	0/0	0/0	0/0	0/0	0/0	0/0	0/0	0/0	0/0	0/0	0/0	0/0	0/0	0/0	0/0	0/0	0/0	0/0	0/0	0/0	0/0	0/0	0/0	0/0	0/0	0/0	0/0	0/0	0/0	0/0	0/0	0/0	0/0	0/0	0/0	0/0	0/0
6	12326444	AX-76898085	G	A	.	.	PR;ANN=A|3_prime_UTR_variant|MODIFIER|SGPL1|ENSGALG00000004553|transcript|ENSGALT00000007247.6|protein_coding|14/14|c.*1976G>A|||||1976|WARNING_REF_DOES_NOT_MATCH_GENOME,A|downstream_gene_variant|MODIFIER|SGPL1|ENSGALG00000004553|transcript|ENSGALT00000094455.1|protein_coding||c.*1976G>A|||||1901|,A|downstream_gene_variant|MODIFIER|PCBD1|ENSGALG00000027835|transcript|ENSGALT00000045018.2|protein_…	0/0	0/0	0/0	0/0	0/0	0/0	0/0	0/0	0/0	0/0	0/0	0/0	0/0	0/0	0/0	0/0	0/0	0/0	0/0	0/0	0/0	0/0	0/0	0/0	0/0	0/0	0/0	0/0	0/0	0/0	0/0	0/0	0/0	0/0	0/0	0/0	0/0	0/0	0/0	0/0	0/0	0/0
6	12327430	AX-76898087	C	A	.	.	PR;ANN=A|downstream_gene_variant|MODIFIER|SGPL1|ENSGALG00000004553|transcript|ENSGALT00000094455.1|protein_coding||c.*2962C>A|||||2887|,A|downstream_gene_variant|MODIFIER|PCBD1|ENSGALG00000027835|transcript|ENSGALT00000045018.2|protein_coding||c.*1331G>T|||||726|WARNING_TRANSCRIPT_NO_START_CODON,A|downstream_gene_variant|MODIFIER|SGPL1|ENSGALG00000004553|transcript|ENSGALT00000106570.1|protein_co…	0/0	0/0	0/0	0/0	0/0	0/0	0/0	0/0	0/0	0/0	0/0	0/0	0/0	0/0	0/0	0/0	0/0	0/0	0/0	0/0	0/0	0/0	0/0	0/0	0/0	0/0	0/0	0/0	0/0	0/0	0/0	0/0	0/0	0/0	0/0	0/0	0/0	0/0	0/0	0/0	0/0	0/0
6	12339101	AX-76898116	C	A	.	.	PR;ANN=A|intergenic_region|MODIFIER|PCBD1-ENSGALG00000053115|ENSGALG00000027835-ENSGALG00000053115|intergenic_region|ENSGALG00000027835-ENSGALG00000053115|||n.12339101C>A||||||	0/0	0/0	0/0	0/0	0/0	0/0	0/0	0/0	0/0	0/0	0/0	0/0	0/0	0/0	0/0	0/0	0/0	0/0	0/0	0/0	0/0	0/0	0/0	0/0	0/0	0/0	0/0	0/0	0/0	0/0	0/0	0/0	0/0	0/0	0/0	0/0	0/0	0/0	0/0	0/0	0/0	0/0
6	12342443	AX-76898128	G	T	.	.	PR;ANN=T|intergenic_region|MODIFIER|PCBD1-ENSGALG00000053115|ENSGALG00000027835-ENSGALG00000053115|intergenic_region|ENSGALG00000027835-ENSGALG00000053115|||n.12342443G>T||||||	0/0	0/0	0/0	0/0	0/0	0/0	0/0	0/0	0/0	0/0	0/0	0/0	0/0	0/0	0/0	0/0	0/0	0/0	0/0	0/0	0/0	0/0	0/0	0/0	0/0	0/0	0/0	0/0	0/0	0/0	0/0	0/0	0/0	0/0	0/0	0/0	0/0	0/0	0/0	0/0	0/0	0/0
6	12368273	AX-76898175	G	A	.	.	PR;ANN=A|upstream_gene_variant|MODIFIER|ENSGALG00000053115|ENSGALG00000053115|transcript|ENSGALT00000101510.1|pseudogene||n.-2867G>A|||||2867|,A|intergenic_region|MODIFIER|PCBD1-ENSGALG00000053115|ENSGALG00000027835-ENSGALG00000053115|intergenic_region|ENSGALG00000027835-ENSGALG00000053115|||n.12368273G>A||||||	0/0	0/0	0/0	0/0	0/0	0/0	0/0	0/0	0/0	0/0	0/0	0/0	0/0	0/0	0/0	0/0	0/0	0/0	0/0	0/0	0/0	0/0	0/0	0/0	0/0	0/0	0/0	0/0	0/0	0/0	0/0	0/0	0/0	0/0	0/0	0/0	0/0	0/0	0/0	0/0	0/0	0/0
6	12384884	AX-76898228	C	T	.	.	PR;ANN=T|intron_variant|MODIFIER|ENSGALG00000053115|ENSGALG00000053115|transcript|ENSGALT00000101510.1|pseudogene|2/2|n.334+13086C>T||||||	0/0	0/0	0/0	0/0	0/0	0/0	0/0	0/0	0/0	0/0	0/0	0/0	0/0	0/0	0/0	0/0	0/0	0/0	0/0	0/0	0/0	0/0	0/0	0/0	0/0	0/0	0/0	0/0	0/0	0/0	0/0	0/0	0/0	0/0	0/0	0/0	0/0	0/0	0/0	0/0	0/0	0/0
6	12393849	AX-76898243	C	T	.	.	PR;ANN=T|intron_variant|MODIFIER|ENSGALG00000053115|ENSGALG00000053115|transcript|ENSGALT00000101510.1|pseudogene|2/2|n.334+22051C>T||||||	0/0	0/0	0/0	0/0	0/0	0/0	0/0	0/0	0/0	0/0	0/0	0/0	0/0	0/0	0/0	0/0	0/0	0/0	0/0	0/0	0/0	0/0	0/0	0/0	0/0	0/0	0/0	0/0	0/0	0/0	0/0	0/0	0/0	0/0	0/0	0/0	0/0	0/0	0/0	0/0	0/0	0/0
6	12452603	AX-76898393	C	T	.	.	PR;ANN=T|intron_variant|MODIFIER|ENSGALG00000053115|ENSGALG00000053115|transcript|ENSGALT00000101510.1|pseudogene|2/2|n.335-18917C>T||||||	0/0	0/0	0/0	0/0	0/0	0/0	0/0	0/0	0/0	0/0	0/0	0/0	0/0	0/0	0/0	0/0	0/0	0/0	0/0	0/0	0/0	0/0	0/0	0/0	0/0	0/0	0/0	0/0	0/0	0/0	0/0	0/0	0/0	0/0	0/0	0/0	0/0	0/0	0/0	0/0	0/0	0/0
6	12463230	AX-76898418	A	C	.	.	PR;ANN=C|intron_variant|MODIFIER|ENSGALG00000053115|ENSGALG00000053115|transcript|ENSGALT00000101510.1|pseudogene|2/2|n.335-8290A>C||||||	0/0	0/0	0/0	0/0	0/0	0/0	0/0	0/0	0/0	0/0	0/0	0/0	0/0	0/0	0/0	0/0	0/0	0/0	0/0	0/0	0/0	0/0	0/0	0/0	0/0	0/0	0/0	0/0	0/0	0/0	0/0	0/0	0/0	0/0	0/0	0/0	0/0	0/0	0/0	0/0	0/0	0/0
6	12712668	AX-76899041	T	C	.	.	PR;ANN=C|intron_variant|MODIFIER|H2AFY2|ENSGALG00000004794|transcript|ENSGALT00000007651.6|protein_coding|1/7|c.173-5927A>G||||||,C|intron_variant|MODIFIER|H2AFY2|ENSGALG00000004794|transcript|ENSGALT00000088636.2|protein_coding|1/8|c.-62+417A>G||||||	0/0	0/0	0/0	0/0	0/0	0/0	0/0	0/0	0/0	0/0	0/0	0/0	0/0	0/0	0/0	0/0	0/0	0/0	0/0	0/0	0/0	0/0	0/0	0/0	0/0	0/0	0/0	0/0	0/0	0/0	0/0	0/0	0/0	0/0	0/0	0/0	0/0	0/0	0/0	0/0	0/0	0/0
6	14253775	AX-76902973	C	T	.	.	PR;ANN=T|intron_variant|MODIFIER|KCNMA1|ENSGALG00000004980|transcript|ENSGALT00000088154.2|protein_coding|1/29|c.252+41259C>T||||||,T|intron_variant|MODIFIER|KCNMA1|ENSGALG00000004980|transcript|ENSGALT00000040502.4|protein_coding|2/27|c.252+41259C>T||||||,T|intron_variant|MODIFIER|KCNMA1|ENSGALG00000004980|transcript|ENSGALT00000085233.2|protein_coding|1/29|c.252+41259C>T||||||,T|intron_variant|…	0/0	0/0	0/0	0/0	0/0	0/0	0/0	0/0	0/0	0/0	0/0	0/0	0/0	0/0	0/0	0/0	0/0	0/0	0/0	0/0	0/0	0/0	0/0	0/0	0/0	0/0	0/0	0/0	0/0	0/0	0/0	0/0	0/0	0/0	0/0	0/0	0/0	0/0	0/0	0/0	0/1	0/0
6	14256717	AX-76902977	C	T	.	.	PR;ANN=T|intron_variant|MODIFIER|KCNMA1|ENSGALG00000004980|transcript|ENSGALT00000088154.2|protein_coding|1/29|c.252+44201C>T||||||,T|intron_variant|MODIFIER|KCNMA1|ENSGALG00000004980|transcript|ENSGALT00000040502.4|protein_coding|2/27|c.252+44201C>T||||||,T|intron_variant|MODIFIER|KCNMA1|ENSGALG00000004980|transcript|ENSGALT00000085233.2|protein_coding|1/29|c.252+44201C>T||||||,T|intron_variant|…	0/0	0/0	0/0	0/0	0/0	0/0	0/0	0/0	0/0	0/0	0/0	0/0	0/0	0/0	0/0	0/0	0/0	0/0	0/0	0/0	0/0	0/0	0/0	0/0	0/0	0/0	0/0	0/0	0/0	0/0	0/0	0/0	0/0	0/0	0/0	0/0	0/0	0/0	0/0	0/0	0/0	0/0
6	14463712	AX-76903553	T	G	.	.	PR;ANN=G|intron_variant|MODIFIER|KCNMA1|ENSGALG00000004980|transcript|ENSGALT00000088154.2|protein_coding|3/29|c.480-12006T>G||||||,G|intron_variant|MODIFIER|KCNMA1|ENSGALG00000004980|transcript|ENSGALT00000040502.4|protein_coding|4/27|c.480-12006T>G||||||,G|intron_variant|MODIFIER|KCNMA1|ENSGALG00000004980|transcript|ENSGALT00000085233.2|protein_coding|3/29|c.480-12006T>G||||||,G|intron_variant|…	0/0	0/0	0/0	0/0	0/0	0/0	0/0	0/0	0/0	0/0	0/0	0/0	0/0	0/0	0/0	0/0	0/0	0/0	0/0	0/0	0/0	0/0	0/0	0/0	0/0	0/0	0/0	0/0	0/0	0/0	0/0	0/0	0/0	0/0	0/0	0/0	0/0	0/0	0/0	0/0	0/0	0/0
6	22251896	AX-76922972	G	A	.	.	PR;ANN=A|intron_variant|MODIFIER|DNTT|ENSGALG00000006983|transcript|ENSGALT00000033285.3|protein_coding|10/11|c.1435-1096G>A||||||,A|intron_variant|MODIFIER|DNTT|ENSGALG00000006983|transcript|ENSGALT00000104580.1|protein_coding|11/11|c.1375-1096G>A||||||	0/0	0/0	0/0	0/0	0/0	0/0	0/0	0/0	0/0	0/0	0/0	0/0	0/0	0/0	0/0	0/0	0/0	0/0	0/0	0/0	0/0	0/0	0/0	0/0	0/0	0/0	0/0	0/0	0/0	0/0	0/0	0/0	0/0	0/0	0/0	0/0	0/0	0/0	0/0	0/0	0/0	0/0
6	22744699	AX-76924169	A	G	.	.	PR;ANN=G|intron_variant|MODIFIER|ADGRA1|ENSGALG00000007045|transcript|ENSGALT00000011413.6|protein_coding|4/18|c.438-1308T>C||||||	0/0	0/0	0/0	0/0	0/0	0/0	0/0	0/0	0/0	0/0	0/0	0/0	0/0	0/0	0/0	0/0	0/0	0/0	0/0	0/0	0/0	0/0	0/0	0/0	0/0	0/0	0/0	0/0	0/0	0/0	0/0	0/0	0/0	0/0	0/0	0/0	0/0	0/0	0/0	0/0	0/0	0/0
6	22941460	AX-76924652	A	G	.	.	PR;ANN=G|downstream_gene_variant|MODIFIER|ENSGALG00000046910|ENSGALG00000046910|transcript|ENSGALT00000097705.1|pseudogene||n.*4320T>C|||||4320|,G|intergenic_region|MODIFIER|ENSGALG00000031689-ENSGALG00000046910|ENSGALG00000031689-ENSGALG00000046910|intergenic_region|ENSGALG00000031689-ENSGALG00000046910|||n.22941460A>G||||||	0/0	0/0	0/0	0/0	0/0	0/0	0/0	0/0	0/0	0/0	0/0	0/0	0/0	0/0	0/0	0/0	0/0	0/0	0/0	0/0	0/0	0/0	0/0	0/0	0/0	0/0	0/0	0/0	0/0	0/0	0/0	0/0	0/0	0/0	0/0	0/0	0/0	0/0	0/0	0/0	0/0	0/0
6	23387051	AX-76925740	G	T	.	.	PR;ANN=T|intron_variant|MODIFIER|LCOR|ENSGALG00000028512|transcript|ENSGALT00000073831.2|protein_coding|6/6|c.759-2403C>A||||||,T|intron_variant|MODIFIER|LCOR|ENSGALG00000028512|transcript|ENSGALT00000045516.3|protein_coding|5/5|c.471-2403C>A||||||,T|intron_variant|MODIFIER|LCOR|ENSGALG00000028512|transcript|ENSGALT00000068230.2|protein_coding|4/4|c.609-2403C>A||||||	0/0	0/0	0/0	0/0	0/0	0/0	0/0	0/0	0/0	0/0	0/0	0/0	0/0	0/0	0/0	0/0	0/0	0/0	0/0	0/0	0/0	0/0	0/0	0/0	0/0	0/0	0/0	0/0	0/0	0/0	0/0	0/0	0/0	0/0	0/0	0/0	0/0	0/0	0/0	0/0	0/0	0/0
6	23484308	AX-76925984	C	T	.	.	PR;ANN=T|upstream_gene_variant|MODIFIER|LDB1|ENSGALG00000007641|transcript|ENSGALT00000060112.2|protein_coding||c.-1226C>T|||||1225|,T|intron_variant|MODIFIER|LDB1|ENSGALG00000007641|transcript|ENSGALT00000085289.2|protein_coding|1/10|c.-83-1373C>T||||||,T|intron_variant|MODIFIER|LDB1|ENSGALG00000007641|transcript|ENSGALT00000012362.6|protein_coding|1/10|c.26-1373C>T||||||	0/0	0/0	0/0	0/0	0/0	0/0	0/0	0/0	0/0	0/0	0/0	0/0	0/0	0/0	0/0	0/0	0/0	0/0	0/0	0/0	0/0	0/0	0/0	0/0	0/0	0/0	0/0	0/0	0/0	0/0	0/0	0/0	0/0	0/0	0/0	0/0	0/0	0/0	0/0	0/0	0/0	0/0
6	24765995	AX-76929344	C	T	.	.	PR;ANN=T|downstream_gene_variant|MODIFIER|SH3PXD2A|ENSGALG00000008293|transcript|ENSGALT00000108346.1|protein_coding||c.*114G>A|||||114|,T|downstream_gene_variant|MODIFIER|SH3PXD2A|ENSGALG00000008293|transcript|ENSGALT00000103361.1|protein_coding||c.*114G>A|||||114|,T|downstream_gene_variant|MODIFIER|SH3PXD2A|ENSGALG00000008293|transcript|ENSGALT00000092862.1|protein_coding||c.*114G>A|||||114|,T|…	0/0	0/0	0/0	0/0	0/0	0/0	0/0	0/0	0/0	0/0	0/0	0/0	0/0	0/0	0/0	0/0	0/0	0/0	0/0	0/0	0/0	0/0	0/0	0/0	0/0	0/0	0/0	0/0	0/0	0/0	0/0	0/0	0/0	0/0	0/0	0/0	0/0	0/0	0/0	0/0	0/0	0/0
6	24777268	AX-76929375	C	T	.	.	PR;ANN=T|intron_variant|MODIFIER|SH3PXD2A|ENSGALG00000008293|transcript|ENSGALT00000108346.1|protein_coding|10/14|c.806-455G>A||||||,T|intron_variant|MODIFIER|SH3PXD2A|ENSGALG00000008293|transcript|ENSGALT00000103361.1|protein_coding|4/8|c.368-455G>A||||||,T|intron_variant|MODIFIER|SH3PXD2A|ENSGALG00000008293|transcript|ENSGALT00000092862.1|protein_coding|4/8|c.401-455G>A||||||,T|intron_variant|M…	0/0	0/0	0/0	0/0	0/0	0/0	0/0	0/0	0/0	0/0	0/0	0/0	0/0	0/0	0/0	0/0	0/0	0/0	0/0	0/0	0/0	0/0	0/0	0/0	0/0	0/0	0/0	0/0	0/0	0/0	0/0	0/0	0/0	0/0	0/0	0/0	0/0	0/0	0/0	0/0	0/0	0/0
6	31136640	AX-76946216	A	C	.	.	PR;ANN=C|intron_variant|MODIFIER|GRK5|ENSGALG00000009403|transcript|ENSGALT00000015315.6|protein_coding|12/15|c.1266+3264A>C||||||	0/0	0/0	0/0	0/0	0/0	0/0	0/0	0/0	0/0	0/0	0/0	0/0	0/0	0/0	0/0	0/0	0/0	0/0	0/0	0/0	0/0	0/0	0/0	0/0	0/0	0/0	0/0	0/0	0/0	0/0	0/0	0/0	0/0	0/0	0/0	0/0	0/0	0/0	0/0	0/0	0/0	0/0
6	31155809	AX-76946268	C	T	.	.	PR;ANN=T|non_coding_transcript_exon_variant|MODIFIER|ENSGALG00000049569|ENSGALG00000049569|transcript|ENSGALT00000099165.1|pseudogene|2/2|n.1568G>A||||||WARNING_REF_DOES_NOT_MATCH_GENOME,T|non_coding_transcript_exon_variant|MODIFIER|ENSGALG00000049569|ENSGALG00000049569|transcript|ENSGALT00000100989.1|pseudogene|2/2|n.1464G>A||||||WARNING_REF_DOES_NOT_MATCH_GENOME	0/0	0/0	0/0	0/0	0/0	0/0	0/0	0/0	0/0	0/0	0/0	0/0	0/0	0/0	0/0	0/0	0/0	0/0	0/0	0/0	0/0	0/0	0/0	0/0	0/0	0/0	0/0	0/0	0/0	0/0	0/0	0/0	0/0	0/0	0/0	0/0	0/0	0/0	0/0	0/0	0/0	0/0
6	31175502	AX-76946336	C	A	.	.	PR;ANN=A|intron_variant|MODIFIER|RGS10|ENSGALG00000009422|transcript|ENSGALT00000088820.2|protein_coding|4/5|c.399+1344G>T||||||	0/0	0/0	0/0	0/0	0/0	0/0	0/0	0/0	0/0	0/0	0/0	0/0	0/0	0/0	0/0	0/0	0/0	0/0	0/0	0/0	0/0	0/0	0/0	0/0	0/0	0/0	0/0	0/0	0/0	0/0	0/0	0/0	0/0	0/0	0/0	0/0	0/0	0/0	0/0	0/0	0/0	0/0
6	31786259	AX-76947957	G	T	.	.	PR;ANN=T|intergenic_region|MODIFIER|ENSGALG00000046764-ENSGALG00000054632|ENSGALG00000046764-ENSGALG00000054632|intergenic_region|ENSGALG00000046764-ENSGALG00000054632|||n.31786259G>T||||||	0/0	0/0	0/0	0/0	0/0	0/0	0/0	0/0	0/0	0/0	0/0	0/0	0/0	0/0	0/0	0/0	0/0	0/0	0/0	0/0	0/0	0/0	0/0	0/0	0/0	0/0	0/0	0/0	0/0	0/0	0/0	0/0	0/0	0/0	0/0	0/0	0/0	0/0	0/0	0/0	0/0	0/0
6	34295500	AX-80953010	C	G	.	.	PR;ANN=G|intron_variant|MODIFIER|PTPRE|ENSGALG00000009823|transcript|ENSGALT00000015971.6|protein_coding|4/17|c.445-275C>G||||||,G|intron_variant|MODIFIER|PTPRE|ENSGALG00000009823|transcript|ENSGALT00000098270.1|protein_coding|3/17|c.265-275C>G||||||	0/0	0/0	0/0	0/0	0/0	0/0	0/0	0/0	0/0	0/0	0/0	0/0	0/0	0/0	0/0	0/0	0/0	0/0	0/0	0/0	0/0	0/0	0/0	0/0	0/0	0/0	0/0	0/0	0/0	0/0	0/0	0/0	0/0	0/0	0/0	0/0	0/0	0/0	0/0	0/1	0/0	0/0
6	34296563	AX-76955006	C	T	.	.	PR;ANN=T|missense_variant|MODERATE|PTPRE|ENSGALG00000009823|transcript|ENSGALT00000015971.6|protein_coding|6/18|c.568C>T|p.Asp190Tyr|568/2136|568/2136|190/711||WARNING_REF_DOES_NOT_MATCH_GENOME,T|missense_variant|MODERATE|PTPRE|ENSGALG00000009823|transcript|ENSGALT00000098270.1|protein_coding|5/18|c.388C>T|p.Asp130Tyr|420/2228|388/1938|130/645||WARNING_REF_DOES_NOT_MATCH_GENOME	0/0	0/0	0/0	0/0	0/0	0/0	0/0	0/0	0/0	0/0	0/0	0/0	0/0	0/0	0/0	0/0	0/0	0/0	0/0	0/0	0/0	0/0	0/0	0/0	0/0	0/0	0/0	0/0	0/0	0/0	0/0	0/0	0/0	0/0	0/0	0/0	0/0	0/0	0/0	0/0	0/0	0/0
6	34310040	AX-76955052	A	G	.	.	PR;ANN=G|intron_variant|MODIFIER|PTPRE|ENSGALG00000009823|transcript|ENSGALT00000015971.6|protein_coding|17/17|c.1908-1896A>G||||||,G|intron_variant|MODIFIER|PTPRE|ENSGALG00000009823|transcript|ENSGALT00000098270.1|protein_coding|16/17|c.1728-1896A>G||||||	0/0	0/0	0/0	0/0	0/0	0/0	0/0	0/0	0/0	0/0	0/0	0/0	0/0	0/0	0/0	0/0	0/0	0/0	0/0	0/0	0/0	0/0	0/0	0/0	0/0	0/0	0/0	0/0	0/0	0/0	0/0	0/0	0/0	0/0	0/0	0/0	0/0	0/0	0/0	0/0	0/0	0/0
6	34330406	AX-76955109	G	A	.	.	PR;ANN=A|intron_variant|MODIFIER|ENSGALG00000025996|ENSGALG00000025996|transcript|ENSGALT00000093650.1|protein_coding|10/16|c.2676+214G>A||||||,A|intron_variant|MODIFIER|ENSGALG00000025996|ENSGALG00000025996|transcript|ENSGALT00000043356.4|protein_coding|10/15|c.2676+214G>A||||||	0/0	0/0	0/0	0/0	0/0	0/0	0/0	0/0	0/0	0/0	0/0	0/0	0/0	0/0	0/0	0/0	0/0	0/0	0/0	0/0	0/0	0/0	0/0	0/0	0/0	0/0	0/0	0/0	0/0	0/0	0/0	0/0	0/0	0/0	0/0	0/0	0/0	0/0	0/0	0/0	0/0	0/0
7	5491117	AX-80737386	C	G	.	.	PR;ANN=G|intron_variant|MODIFIER|AGAP1|ENSGALG00000004045|transcript|ENSGALT00000006438.5|protein_coding|1/16|c.163+30898G>C||||||	0/1	0/0	0/0	0/0	0/0	0/0	0/0	0/0	0/0	0/0	0/0	0/0	0/0	0/0	0/0	0/0	0/0	0/0	./.	0/0	0/0	0/0	0/0	0/1	0/0	0/1	0/0	0/0	0/0	0/0	0/0	0/0	0/0	0/0	0/0	0/0	0/0	0/0	0/0	0/0	0/0	0/0
7	12384842	AX-76979167	C	T	.	.	PR;ANN=T|intron_variant|MODIFIER|FASTKD2|ENSGALG00000008529|transcript|ENSGALT00000013901.6|protein_coding|5/11|c.1019-58G>A||||||,T|intron_variant|MODIFIER|FASTKD2|ENSGALG00000008529|transcript|ENSGALT00000089647.2|protein_coding|5/11|c.1019-58G>A||||||,T|intron_variant|MODIFIER|FASTKD2|ENSGALG00000008529|transcript|ENSGALT00000107974.1|protein_coding|4/10|c.1019-58G>A||||||	0/0	0/0	0/0	0/0	0/0	0/0	0/0	0/0	0/0	0/0	0/0	0/0	0/0	0/0	0/0	0/0	0/0	0/0	0/0	0/0	0/0	0/0	0/0	0/0	0/0	0/0	0/0	0/0	0/0	0/0	0/0	0/0	0/0	0/0	0/0	0/0	0/0	0/0	0/0	0/0	0/0	0/0
7	13374303	AX-76981694	C	T	.	.	PR;ANN=T|downstream_gene_variant|MODIFIER|ICOS|ENSGALG00000008656|transcript|ENSGALT00000100400.1|protein_coding||c.*3975G>A|||||2128|,T|downstream_gene_variant|MODIFIER|ICOS|ENSGALG00000008656|transcript|ENSGALT00000099592.1|protein_coding||c.*3975G>A|||||2128|,T|downstream_gene_variant|MODIFIER|ICOS|ENSGALG00000008656|transcript|ENSGALT00000014100.6|protein_coding||c.*3975G>A|||||3086|,T|interg…	0/0	0/0	0/0	0/0	0/0	0/0	0/0	0/0	0/0	0/0	0/0	0/0	0/0	0/0	0/0	0/0	0/0	0/0	0/0	0/0	0/0	0/0	0/0	0/0	0/0	0/0	0/0	0/0	0/0	0/0	0/0	0/0	0/0	0/0	0/0	0/0	0/0	0/0	0/0	0/0	0/0	0/0
7	13812253	AX-76982794	T	C	.	.	PR;ANN=C|upstream_gene_variant|MODIFIER|IDH1|ENSGALG00000008818|transcript|ENSGALT00000014333.6|protein_coding||c.-1270A>G|||||1231|,C|upstream_gene_variant|MODIFIER|PIKFYVE|ENSGALG00000008842|transcript|ENSGALT00000014370.6|protein_coding||c.-1431T>C|||||1421|,C|upstream_gene_variant|MODIFIER|PIKFYVE|ENSGALG00000008842|transcript|ENSGALT00000061443.2|protein_coding||c.-1431T>C|||||1421|,C|upstre…	0/0	0/0	0/0	0/0	0/0	0/0	0/0	0/0	0/0	0/0	0/0	0/0	0/0	0/0	0/0	0/0	0/0	0/0	0/0	0/0	0/0	0/0	0/0	0/0	0/0	0/0	0/0	0/0	0/0	0/0	0/0	0/0	0/0	0/0	0/0	0/0	0/0	0/0	0/0	0/0	0/0	0/0
7	14404485	AX-76984294	C	T	.	.	PR;ANN=T|downstream_gene_variant|MODIFIER|ENSGALG00000051682|ENSGALG00000051682|transcript|ENSGALT00000106389.1|pseudogene||n.*718C>T|||||718|,T|intergenic_region|MODIFIER|ENSGALG00000051682-UBE2E3|ENSGALG00000051682-ENSGALG00000020793|intergenic_region|ENSGALG00000051682-ENSGALG00000020793|||n.14404485C>T||||||	0/0	0/0	0/0	0/0	0/0	0/0	0/0	0/0	0/0	0/0	0/0	0/0	0/0	0/0	0/0	0/0	0/0	0/0	0/0	0/0	0/0	0/0	0/0	0/0	0/0	0/0	0/0	0/0	0/0	0/0	0/0	0/0	0/0	0/0	0/0	0/0	0/0	0/0	0/0	0/0	0/0	0/0
7	14430042	AX-76984370	C	T	.	.	PR;ANN=T|intergenic_region|MODIFIER|ENSGALG00000051682-UBE2E3|ENSGALG00000051682-ENSGALG00000020793|intergenic_region|ENSGALG00000051682-ENSGALG00000020793|||n.14430042C>T||||||	0/0	0/0	0/0	0/0	0/0	0/0	0/0	0/0	0/0	0/0	0/0	0/0	0/0	0/0	0/0	0/0	0/0	0/0	0/0	0/0	0/0	0/0	0/0	0/0	0/0	0/0	0/0	0/0	0/0	0/0	0/0	0/0	0/0	0/0	0/0	0/0	0/0	0/0	0/0	0/0	0/0	0/0
7	14531711	AX-76984631	T	C	.	.	PR;ANN=C|intron_variant|MODIFIER|UBE2E3|ENSGALG00000020793|transcript|ENSGALT00000033324.6|protein_coding|2/4|c.246-7245A>G||||||,C|intron_variant|MODIFIER|UBE2E3|ENSGALG00000020793|transcript|ENSGALT00000093716.1|protein_coding|1/3|c.195-7245A>G||||||,C|intron_variant|MODIFIER|UBE2E3|ENSGALG00000020793|transcript|ENSGALT00000085833.2|protein_coding|3/5|c.246-7245A>G||||||,C|intron_variant|MODIFI…	0/0	0/0	0/0	0/0	0/0	0/0	0/0	0/0	0/0	0/0	0/0	0/0	0/0	0/0	0/0	0/0	0/0	0/0	0/0	0/0	0/0	0/0	0/0	0/0	0/0	0/0	0/0	0/0	0/0	0/0	0/0	0/0	0/0	0/0	0/0	0/0	0/0	0/0	0/0	0/0	0/0	0/0
7	14535396	AX-76984639	T	C	.	.	PR;ANN=C|intron_variant|MODIFIER|UBE2E3|ENSGALG00000020793|transcript|ENSGALT00000033324.6|protein_coding|2/4|c.246-10930A>G||||||,C|intron_variant|MODIFIER|UBE2E3|ENSGALG00000020793|transcript|ENSGALT00000093716.1|protein_coding|1/3|c.195-10930A>G||||||,C|intron_variant|MODIFIER|UBE2E3|ENSGALG00000020793|transcript|ENSGALT00000085833.2|protein_coding|3/5|c.246-10930A>G||||||,C|intron_variant|MOD…	0/0	0/0	0/0	0/0	0/0	0/0	0/0	0/0	0/0	0/0	0/0	0/0	0/0	0/0	0/0	0/0	0/0	0/0	0/0	0/0	0/0	0/0	0/0	0/0	0/0	0/0	0/0	0/0	0/0	0/0	0/0	0/0	0/0	0/0	0/0	0/0	0/0	0/0	0/0	0/0	0/0	0/0
7	14543670	AX-76984658	T	C	.	.	PR;ANN=C|intron_variant|MODIFIER|UBE2E3|ENSGALG00000020793|transcript|ENSGALT00000033324.6|protein_coding|2/4|c.246-19204A>G||||||,C|intron_variant|MODIFIER|UBE2E3|ENSGALG00000020793|transcript|ENSGALT00000093716.1|protein_coding|1/3|c.195-19204A>G||||||,C|intron_variant|MODIFIER|UBE2E3|ENSGALG00000020793|transcript|ENSGALT00000085833.2|protein_coding|3/5|c.246-19204A>G||||||,C|intron_variant|MOD…	0/0	0/0	0/0	0/0	0/0	0/0	0/0	0/0	0/0	0/0	0/0	0/0	0/0	0/0	0/0	0/0	0/0	0/0	0/0	0/0	0/0	0/0	0/0	0/0	0/0	0/0	0/0	0/0	0/0	0/0	0/0	0/0	0/0	0/0	0/0	0/0	0/0	0/0	0/0	0/0	0/0	0/0
7	14547170	AX-76984667	C	T	.	.	PR;ANN=T|intron_variant|MODIFIER|UBE2E3|ENSGALG00000020793|transcript|ENSGALT00000033324.6|protein_coding|2/4|c.246-22704G>A||||||,T|intron_variant|MODIFIER|UBE2E3|ENSGALG00000020793|transcript|ENSGALT00000093716.1|protein_coding|1/3|c.195-22704G>A||||||,T|intron_variant|MODIFIER|UBE2E3|ENSGALG00000020793|transcript|ENSGALT00000085833.2|protein_coding|3/5|c.246-22704G>A||||||,T|intron_variant|MOD…	0/0	0/0	0/0	0/0	0/0	0/0	0/0	0/0	0/0	0/0	0/0	0/0	0/0	0/0	0/0	0/0	0/0	0/0	0/0	0/0	0/0	0/0	0/0	0/0	0/0	0/0	0/0	0/0	0/0	0/0	0/0	0/0	0/0	0/0	0/0	0/0	0/0	0/0	0/0	0/0	0/0	0/0
7	15068415	AX-76985982	G	T	.	.	PR;ANN=T|intron_variant|MODIFIER|SESTD1|ENSGALG00000009031|transcript|ENSGALT00000014692.6|protein_coding|17/17|c.2007-358G>T||||||,T|intron_variant|MODIFIER|SESTD1|ENSGALG00000009031|transcript|ENSGALT00000084877.2|protein_coding|17/17|c.1962-358G>T||||||,T|intron_variant|MODIFIER|SESTD1|ENSGALG00000009031|transcript|ENSGALT00000085469.2|protein_coding|17/17|c.1962-358G>T||||||,T|intron_variant|…	0/0	0/0	0/0	0/0	0/0	0/0	0/0	0/0	0/0	0/0	0/0	0/0	0/0	0/0	0/0	0/0	0/0	0/0	0/0	0/0	0/0	0/0	0/0	0/0	0/0	0/0	0/0	0/0	0/0	0/0	0/0	0/0	0/0	0/0	0/0	0/0	0/0	0/0	0/0	0/0	0/0	0/0
7	15092345	AX-76986043	T	C	.	.	PR;ANN=C|splice_region_variant&intron_variant|LOW|ENSGALG00000020788|ENSGALG00000020788|transcript|ENSGALT00000014694.6|protein_coding|5/28|c.780+6T>C||||||	0/0	0/0	0/0	0/0	0/0	0/0	0/0	0/0	0/0	0/0	0/0	0/0	0/0	0/0	0/0	0/0	0/0	0/0	0/0	0/0	0/0	0/0	0/0	0/0	0/0	0/0	0/0	0/0	0/0	0/0	0/0	0/0	0/0	0/0	0/0	0/0	0/0	0/0	0/0	0/0	0/0	0/0
7	15186938	AX-76986298	G	A	.	.	PR;ANN=A|missense_variant|MODERATE|ENSGALG00000052907|ENSGALG00000052907|transcript|ENSGALT00000095211.1|protein_coding|1/1|c.2482G>A|p.Leu828Ile|2482/5997|2482/5997|828/1998||WARNING_REF_DOES_NOT_MATCH_GENOME	0/0	0/0	0/0	0/0	0/0	0/0	0/0	0/0	0/0	0/0	0/0	0/0	0/0	0/0	0/0	0/0	0/0	0/0	0/0	0/0	0/0	0/0	0/0	0/0	0/0	0/0	0/0	0/0	0/0	0/0	0/0	0/0	0/0	0/0	0/0	0/0	0/0	0/0	0/0	0/0	0/0	0/0
7	18361943	AX-76994841	C	T	.	.	PR;ANN=T|intron_variant|MODIFIER|MYO3B|ENSGALG00000009602|transcript|ENSGALT00000015648.6|protein_coding|20/31|c.2517+360G>A||||||WARNING_TRANSCRIPT_NO_START_CODON	0/0	0/0	0/0	0/0	0/0	0/0	0/0	0/0	0/0	0/0	0/0	0/0	0/0	0/0	0/0	0/0	0/0	0/0	0/0	0/0	0/0	0/0	0/0	0/0	0/0	0/0	0/0	0/0	0/0	0/0	0/0	0/0	0/0	0/0	0/0	0/0	0/0	0/0	0/0	0/0	0/0	0/0
7	19727100	AX-76998563	A	G	.	.	PR;ANN=G|downstream_gene_variant|MODIFIER|ENSGALG00000053091|ENSGALG00000053091|transcript|ENSGALT00000102508.1|pseudogene||n.*3268A>G|||||3268|,G|downstream_gene_variant|MODIFIER|CSRNP3|ENSGALG00000010971|transcript|ENSGALT00000017873.5|protein_coding||c.*1552T>C|||||1502|,G|downstream_gene_variant|MODIFIER|CSRNP3|ENSGALG00000010971|transcript|ENSGALT00000090268.2|protein_coding||c.*1552T>C|||||…	0/0	0/0	0/0	0/0	0/0	0/0	0/0	0/0	0/0	0/0	0/0	0/0	0/0	0/0	0/0	0/0	0/0	0/0	0/0	0/0	0/0	0/0	0/0	0/0	0/0	0/0	0/0	0/0	0/0	0/0	0/0	0/0	0/0	0/0	0/0	0/0	0/0	0/0	0/0	0/0	0/0	0/0
7	22775047	AX-77006579	C	T	.	.	PR;ANN=T|intergenic_region|MODIFIER|ENSGALG00000050035-ENSGALG00000048875|ENSGALG00000050035-ENSGALG00000048875|intergenic_region|ENSGALG00000050035-ENSGALG00000048875|||n.22775047C>T||||||	0/0	0/0	0/0	0/0	0/0	0/0	0/0	0/0	0/0	0/0	0/0	0/0	0/0	0/0	0/0	0/0	0/0	0/0	0/0	0/0	0/0	0/0	0/0	0/0	0/0	0/0	0/0	0/0	0/0	0/0	0/0	0/0	0/0	0/0	0/0	0/0	0/0	0/0	0/0	0/0	0/0	0/0
7	22778363	AX-77006590	A	G	.	.	PR;ANN=G|intergenic_region|MODIFIER|ENSGALG00000050035-ENSGALG00000048875|ENSGALG00000050035-ENSGALG00000048875|intergenic_region|ENSGALG00000050035-ENSGALG00000048875|||n.22778363A>G||||||	0/0	0/0	0/0	0/0	0/0	0/0	0/0	0/0	0/0	0/0	0/0	0/0	0/0	0/0	0/0	0/0	0/0	0/0	0/0	0/0	0/0	0/0	0/0	0/0	0/0	0/0	0/0	0/0	0/0	0/0	0/0	0/0	0/0	0/0	0/0	0/0	0/0	0/0	0/0	0/0	0/0	0/0
7	22908293	AX-77006919	G	A	.	.	PR;ANN=A|intergenic_region|MODIFIER|ENSGALG00000050035-ENSGALG00000048875|ENSGALG00000050035-ENSGALG00000048875|intergenic_region|ENSGALG00000050035-ENSGALG00000048875|||n.22908293G>A||||||	0/0	0/0	0/0	0/0	0/0	0/0	0/0	0/0	0/0	0/0	0/0	0/0	0/0	0/0	0/0	0/0	0/0	0/0	0/0	0/0	0/0	0/0	0/0	0/0	0/0	0/0	0/0	0/0	0/0	0/0	0/0	0/0	0/0	0/0	0/0	0/0	0/0	0/0	0/0	0/0	0/0	0/0
7	23070134	AX-77007359	C	T	.	.	PR;ANN=T|intron_variant|MODIFIER|ENSGALG00000054676|ENSGALG00000054676|transcript|ENSGALT00000099915.1|pseudogene|1/3|n.74+9888C>T||||||	0/0	0/0	0/0	0/0	0/0	0/0	0/0	0/0	0/0	0/0	0/0	0/0	0/0	0/0	0/0	0/0	0/0	0/0	0/0	0/0	0/0	0/0	0/0	0/0	0/0	0/0	0/0	0/0	0/0	0/0	0/0	0/0	0/0	0/0	0/0	0/0	0/0	0/0	0/1	0/0	0/0	0/0
7	23073787	AX-77007367	A	G	.	.	PR;ANN=G|downstream_gene_variant|MODIFIER|ENSGALG00000050164|ENSGALG00000050164|transcript|ENSGALT00000102947.1|pseudogene||n.*4567T>C|||||4567|,G|downstream_gene_variant|MODIFIER|ENSGALG00000050164|ENSGALG00000050164|transcript|ENSGALT00000090785.1|pseudogene||n.*4567T>C|||||4567|,G|intron_variant|MODIFIER|ENSGALG00000054676|ENSGALG00000054676|transcript|ENSGALT00000099915.1|pseudogene|1/3|n.75-…	0/0	0/0	0/0	0/0	0/0	0/0	0/0	0/0	0/0	0/0	0/0	0/0	0/0	0/0	0/0	0/0	0/0	0/0	0/0	0/0	0/0	0/0	0/0	0/0	0/0	0/0	0/0	0/0	0/0	0/0	0/0	0/0	0/0	0/0	0/0	0/0	0/0	0/0	0/1	0/0	0/0	0/0
7	23080099	AX-77007388	G	A	.	.	PR;ANN=A|intron_variant|MODIFIER|ENSGALG00000054676|ENSGALG00000054676|transcript|ENSGALT00000099915.1|pseudogene|1/3|n.75-6128G>A||||||,A|intron_variant|MODIFIER|ENSGALG00000050164|ENSGALG00000050164|transcript|ENSGALT00000090785.1|pseudogene|1/2|n.154-556C>T||||||,A|non_coding_transcript_exon_variant|MODIFIER|ENSGALG00000050164|ENSGALG00000050164|transcript|ENSGALT00000102947.1|pseudogene|2/2|n…	./.	0/0	0/0	0/0	0/0	0/0	0/0	0/0	0/0	0/0	0/0	0/0	0/0	0/0	0/0	0/0	0/0	0/0	0/0	0/0	0/0	0/0	0/0	0/0	0/0	0/0	0/0	0/0	0/0	0/0	0/0	0/0	0/0	0/0	0/0	0/0	0/0	0/0	0/1	0/0	0/0	0/0
7	26641085	AX-80988173	G	C	.	.	PR;ANN=C|intron_variant|MODIFIER|SEMA5B|ENSGALG00000011686|transcript|ENSGALT00000062580.2|protein_coding|5/22|c.300+7391C>G||||||,C|intron_variant|MODIFIER|SEMA5B|ENSGALG00000011686|transcript|ENSGALT00000105496.1|protein_coding|5/22|c.300+7391C>G||||||,C|intron_variant|MODIFIER|SEMA5B|ENSGALG00000011686|transcript|ENSGALT00000019105.6|protein_coding|5/22|c.300+7391C>G||||||,C|intron_variant|MOD…	0/0	0/0	0/0	0/0	0/0	0/0	0/0	0/0	0/0	0/0	0/0	0/0	0/0	0/0	0/0	0/0	0/0	0/0	0/0	0/0	0/0	0/0	0/0	0/0	0/0	0/0	0/0	0/0	0/0	0/0	0/0	0/0	0/0	0/0	0/0	0/0	0/0	0/0	0/0	0/0	0/0	0/0
7	26955703	AX-77017538	C	T	.	.	PR;ANN=T|intron_variant|MODIFIER|ADCY6|ENSGALG00000031244|transcript|ENSGALT00000057284.3|protein_coding|15/20|c.2772-532G>A||||||,T|intron_variant|MODIFIER|ADCY6|ENSGALG00000031244|transcript|ENSGALT00000088592.2|protein_coding|14/19|c.2613-532G>A||||||	0/0	0/0	0/0	0/0	0/0	0/0	0/0	0/0	0/0	0/0	0/0	0/0	0/0	0/0	0/0	0/0	0/0	0/0	0/0	0/0	0/0	0/0	0/0	0/0	0/0	0/0	0/0	0/0	0/0	0/0	0/0	0/0	0/0	0/0	0/0	0/0	0/0	0/0	0/0	0/0	0/0	0/0
7	30026107	AX-77025796	A	C	.	.	PR;ANN=C|intron_variant|MODIFIER|ENSGALG00000012177|ENSGALG00000012177|transcript|ENSGALT00000019884.6|protein_coding|1/18|c.70-14546T>G||||||	0/0	0/0	0/0	0/0	0/0	0/0	0/0	0/0	0/0	0/0	0/0	0/0	0/0	0/0	0/0	0/0	0/0	0/0	0/0	0/0	0/0	0/0	0/0	0/0	0/0	0/0	0/0	0/0	0/0	0/0	0/0	0/0	0/0	0/0	0/0	0/0	0/0	0/0	0/0	0/0	0/0	0/0
7	30029624	AX-77025802	A	G	.	.	PR;ANN=G|intron_variant|MODIFIER|ENSGALG00000012177|ENSGALG00000012177|transcript|ENSGALT00000019884.6|protein_coding|1/18|c.70-18063T>C||||||	0/0	0/0	0/0	0/0	0/0	0/0	0/0	0/0	0/0	0/0	0/0	0/0	0/0	0/0	0/0	0/0	0/0	0/0	0/0	0/0	0/0	0/0	0/0	0/0	0/0	0/0	0/0	0/0	0/0	0/0	0/0	0/0	0/0	0/0	0/0	0/0	0/0	0/0	0/0	0/0	0/0	0/0
7	30143201	AX-77026099	A	G	.	.	PR;ANN=G|intergenic_region|MODIFIER|ENSGALG00000012177-ENSGALG00000055018|ENSGALG00000012177-ENSGALG00000055018|intergenic_region|ENSGALG00000012177-ENSGALG00000055018|||n.30143201A>G||||||	0/0	0/0	0/0	0/0	0/0	0/0	0/0	0/0	0/0	0/0	0/0	0/0	0/0	0/0	0/0	0/0	0/0	0/0	0/0	0/0	0/0	0/0	0/0	0/0	0/0	0/0	0/0	0/0	0/0	0/0	0/0	0/0	0/1	0/1	0/0	0/0	0/0	0/0	0/0	0/0	0/0	0/0
7	30229920	AX-77026331	G	A	.	.	PR;ANN=A|intergenic_region|MODIFIER|ENSGALG00000055018-ENSGALG00000012187|ENSGALG00000055018-ENSGALG00000012187|intergenic_region|ENSGALG00000055018-ENSGALG00000012187|||n.30229920G>A||||||	0/0	0/0	0/0	0/0	0/0	0/0	0/0	0/0	0/0	0/0	0/0	0/0	0/0	0/0	0/0	0/0	0/0	0/0	0/0	0/0	0/0	0/0	0/0	0/0	0/0	0/0	0/0	0/0	0/0	0/0	0/0	0/0	0/0	0/0	0/0	0/0	0/0	0/0	0/0	0/0	0/0	0/0
8	7466807	AX-77118013	T	C	.	.	PR;ANN=C|intron_variant|MODIFIER|TNN|ENSGALG00000004538|transcript|ENSGALT00000090802.1|protein_coding|4/16|c.1055-249A>G||||||,C|intron_variant|MODIFIER|TNN|ENSGALG00000004538|transcript|ENSGALT00000007224.5|protein_coding|3/14|c.1055-249A>G||||||	0/0	0/0	0/0	0/0	0/0	0/0	0/0	0/0	0/0	0/0	0/0	0/0	0/0	0/0	0/0	0/0	0/0	0/0	0/0	0/0	0/0	0/0	0/0	0/0	0/0	0/0	0/0	0/0	0/0	0/0	0/0	0/0	0/0	0/0	0/0	0/0	0/0	0/0	0/0	0/0	0/0	0/0
8	13979908	AX-77066562	G	A	.	.	PR;ANN=A|intergenic_region|MODIFIER|ABCD3-ARHGAP29|ENSGALG00000005647-ENSGALG00000005683|intergenic_region|ENSGALG00000005647-ENSGALG00000005683|||n.13979908G>A||||||	0/0	0/0	0/0	0/0	0/0	0/0	0/0	0/0	0/0	0/0	0/0	0/0	0/0	0/0	0/0	0/0	0/0	0/0	0/0	0/0	0/0	0/0	0/0	0/0	0/0	0/0	0/0	0/0	0/0	0/0	0/0	0/0	0/0	0/0	0/0	0/0	0/0	0/0	0/0	0/1	0/0	0/0
8	14266216	AX-77067333	A	G	.	.	PR;ANN=G|3_prime_UTR_variant|MODIFIER|FNBP1L|ENSGALG00000005850|transcript|ENSGALT00000100688.1|protein_coding|15/15|c.*1548T>C|||||1548|WARNING_REF_DOES_NOT_MATCH_GENOME,G|downstream_gene_variant|MODIFIER|GCLM|ENSGALG00000005782|transcript|ENSGALT00000100022.1|protein_coding||c.*1820A>G|||||1820|,G|downstream_gene_variant|MODIFIER|FNBP1L|ENSGALG00000005850|transcript|ENSGALT00000009401.6|protein…	0/0	0/0	0/0	0/0	0/0	0/0	0/0	0/0	0/0	0/0	0/0	0/0	0/0	0/0	0/0	0/0	0/0	0/0	0/0	0/0	0/0	0/0	0/0	0/0	0/0	0/0	0/0	0/0	0/0	0/0	0/0	0/0	0/0	0/0	0/0	0/0	0/0	0/0	0/0	0/0	0/0	0/0
8	14270485	AX-77067350	G	A	.	.	PR;ANN=A|intron_variant|MODIFIER|FNBP1L|ENSGALG00000005850|transcript|ENSGALT00000009401.6|protein_coding|13/16|c.1407+104C>T||||||,A|intron_variant|MODIFIER|FNBP1L|ENSGALG00000005850|transcript|ENSGALT00000100688.1|protein_coding|11/14|c.1233+104C>T||||||	0/0	0/0	0/0	0/0	0/0	0/0	0/0	0/0	0/0	0/0	0/0	0/0	0/0	0/0	0/0	0/0	0/0	0/0	0/0	0/0	0/0	0/0	0/0	0/0	0/0	0/0	0/0	0/0	0/0	0/0	0/0	0/0	0/0	0/0	0/0	0/0	0/0	0/0	0/0	0/0	0/0	0/0
8	19945347	AX-77082420	T	C	.	.	PR;ANN=C|intergenic_region|MODIFIER|ST6GALNAC3-PIF1|ENSGALG00000009027-ENSGALG00000009032|intergenic_region|ENSGALG00000009027-ENSGALG00000009032|||n.19945347T>C||||||	0/0	0/0	0/0	0/0	0/0	0/0	0/0	0/0	0/0	0/0	0/0	0/0	0/0	0/0	0/0	0/0	0/0	0/0	0/0	0/0	0/0	0/0	0/0	0/0	0/0	0/0	0/0	0/0	0/0	0/0	0/0	0/0	0/0	0/0	0/0	0/0	0/0	0/0	0/0	0/0	0/0	0/0
8	22537365	AX-77089139	T	C	.	.	PR;ANN=C|intergenic_region|MODIFIER|gga-mir-6622-TRABD2B|ENSGALG00000025848-ENSGALG00000027655|intergenic_region|ENSGALG00000025848-ENSGALG00000027655|||n.22537365T>C||||||	0/0	0/0	0/0	0/0	0/0	0/0	0/0	0/0	0/0	0/0	0/0	0/0	0/0	0/0	0/0	0/0	0/0	0/0	0/0	0/0	0/0	0/0	0/0	0/0	0/0	0/0	0/0	0/0	0/0	0/0	0/0	0/0	0/0	0/0	0/0	0/0	0/0	0/0	0/0	0/0	0/0	0/0
8	24719044	AX-77095014	C	T	.	.	PR;ANN=T|intron_variant|MODIFIER|CC2D1B|ENSGALG00000010619|transcript|ENSGALT00000017276.5|protein_coding|5/23|c.579+341G>A||||||	0/0	0/0	0/0	0/0	0/0	1/.1	0/0	1/.1	0/0	0/0	1/.1	1/.1	1/.1	0/0	1/.1	0/0	1/.1	1/.1	1/.1	1/.1	1/.1	1/.1	1/.1	0/0	0/0	0/0	0/0	0/0	0/0	0/0	0/0	0/0	0/0	0/0	0/0	0/0	0/0	0/0	0/0	1/.1	0/0	0/0
8	25847956	AX-77098079	G	A	.	.	PR;ANN=A|intergenic_region|MODIFIER|USP24-ENSGALG00000048662|ENSGALG00000010805-ENSGALG00000048662|intergenic_region|ENSGALG00000010805-ENSGALG00000048662|||n.25847956G>A||||||	0/0	0/0	0/0	0/0	0/0	0/0	0/0	0/0	0/0	0/0	0/0	0/0	0/0	0/0	0/0	0/0	0/0	0/0	0/0	0/0	0/0	0/0	0/0	0/0	0/0	0/0	0/0	0/0	0/0	0/0	0/0	0/0	0/0	0/0	0/0	0/0	0/0	0/0	0/0	0/0	0/0	0/0
8	26363407	AX-77099447	C	A	.	.	PR;ANN=A|intergenic_region|MODIFIER|DAB1-ENSGALG00000053267|ENSGALG00000010857-ENSGALG00000053267|intergenic_region|ENSGALG00000010857-ENSGALG00000053267|||n.26363407C>A||||||	0/0	0/0	0/0	0/0	0/0	0/0	0/0	0/0	0/0	0/0	0/0	0/0	0/0	0/0	0/0	0/0	0/0	0/0	0/0	0/0	0/0	0/0	0/0	0/0	0/0	0/0	0/0	0/0	0/0	0/0	0/0	0/0	0/0	0/0	0/0	0/0	0/0	0/0	0/0	0/0	0/0	0/0
8	26365982	AX-81000440	A	T	.	.	PR;ANN=T|intergenic_region|MODIFIER|DAB1-ENSGALG00000053267|ENSGALG00000010857-ENSGALG00000053267|intergenic_region|ENSGALG00000010857-ENSGALG00000053267|||n.26365982A>T||||||	0/1	0/0	0/0	0/0	0/0	0/0	0/0	0/0	0/0	0/0	0/0	0/0	0/0	0/0	0/0	0/0	0/0	0/0	0/0	0/0	0/0	0/0	0/0	0/0	0/0	0/0	0/0	0/0	0/0	0/0	0/0	0/0	0/0	0/0	0/0	0/0	0/0	0/0	0/0	0/0	0/0	0/0
9	1865924	AX-77153146	A	G	.	.	PR;ANN=G|intron_variant|MODIFIER|HS6ST1|ENSGALG00000002155|transcript|ENSGALT00000003376.6|protein_coding|1/1|c.518+33226T>C||||||,G|intron_variant|MODIFIER|ENSGALG00000049075|ENSGALG00000049075|transcript|ENSGALT00000090882.1|pseudogene|1/3|n.42+26292A>G||||||	0/0	0/0	0/0	0/0	0/0	0/0	0/0	0/0	0/0	0/0	0/0	0/0	0/0	0/0	0/0	0/0	0/0	0/0	0/0	0/0	0/0	0/0	0/0	0/0	0/0	0/0	0/0	0/0	0/0	0/0	0/0	0/0	0/0	0/0	0/0	0/0	0/0	0/0	0/0	0/0	0/0	0/0
9	6617490	AX-77178006	C	T	.	.	PR;ANN=T|intergenic_region|MODIFIER|ENSGALG00000051338-ENSGALG00000054788|ENSGALG00000051338-ENSGALG00000054788|intergenic_region|ENSGALG00000051338-ENSGALG00000054788|||n.6617490C>T||||||	0/0	0/0	0/0	0/0	0/0	0/0	0/0	0/0	0/0	0/0	0/0	0/0	0/0	0/0	0/0	0/0	0/0	0/0	0/0	0/0	0/0	0/0	0/0	0/0	0/0	0/0	0/0	0/0	0/0	0/0	0/0	0/0	0/0	0/0	0/0	0/0	0/0	0/0	0/0	0/0	0/0	0/0
9	14336280	AX-77137140	G	A	.	.	PR;ANN=A|intron_variant|MODIFIER|ENSGALG00000047059|ENSGALG00000047059|transcript|ENSGALT00000095059.1|pseudogene|1/3|n.61-6415C>T||||||	0/0	0/0	0/0	0/0	0/0	0/0	0/0	0/0	0/0	0/0	0/0	0/0	0/0	0/0	0/0	0/0	0/0	0/0	0/0	0/0	0/0	0/0	0/0	0/0	0/0	0/0	0/0	0/0	0/0	0/0	0/0	0/0	0/0	0/0	0/0	0/0	0/0	0/0	0/0	0/0	0/0	0/0
9	14354965	AX-77137192	C	T	.	.	PR;ANN=T|intron_variant|MODIFIER|ENSGALG00000052379|ENSGALG00000052379|transcript|ENSGALT00000101490.1|pseudogene|5/6|n.374+276G>A||||||	0/0	0/0	0/0	0/0	0/0	0/0	0/0	0/0	0/0	0/0	0/0	0/0	0/0	0/0	0/0	0/0	0/0	0/0	0/0	0/0	0/0	0/0	0/0	0/0	0/0	0/0	0/0	0/0	0/0	0/0	0/0	0/0	0/0	0/0	0/0	0/0	0/0	0/0	0/0	0/0	0/0	0/1
9	14798022	AX-77138500	C	A	.	.	PR;ANN=A|intergenic_region|MODIFIER|LPP-ENSGALG00000053149|ENSGALG00000007337-ENSGALG00000053149|intergenic_region|ENSGALG00000007337-ENSGALG00000053149|||n.14798022C>A||||||	0/0	0/0	0/0	0/0	0/0	0/0	0/0	0/0	0/0	0/0	0/0	0/0	0/0	0/0	0/0	0/0	0/0	0/0	0/0	0/0	0/0	0/0	0/0	0/0	0/0	0/0	0/0	0/0	0/0	0/0	0/0	0/0	0/0	0/0	0/0	0/0	0/0	0/0	0/0	0/0	0/0	0/0
9	15457856	AX-77140394	G	A	.	.	PR;ANN=A|intergenic_region|MODIFIER|ENSGALG00000039107-ENSGALG00000043329|ENSGALG00000039107-ENSGALG00000043329|intergenic_region|ENSGALG00000039107-ENSGALG00000043329|||n.15457856G>A||||||	0/0	0/0	0/0	0/0	0/0	0/0	0/0	0/0	0/0	0/0	0/0	0/0	0/0	0/0	0/0	0/0	0/0	0/0	0/0	0/0	0/0	0/0	0/0	0/0	0/0	0/0	0/0	0/0	0/0	0/0	0/0	0/0	0/0	0/0	0/0	0/0	0/0	0/0	0/0	0/0	0/0	0/0
10	11232674	AX-75572861	A	G	.	.	PR;ANN=G|intergenic_region|MODIFIER|gga-mir-6596-TRPM7|ENSGALG00000026117-ENSGALG00000023451|intergenic_region|ENSGALG00000026117-ENSGALG00000023451|||n.11232674A>G||||||	0/0	0/0	0/0	0/0	0/0	0/0	0/0	0/0	0/0	0/0	0/0	0/0	0/0	0/0	0/0	0/0	0/0	0/0	0/0	0/0	0/0	0/0	0/0	0/0	0/0	0/0	0/0	0/0	0/0	0/0	0/0	0/0	0/0	0/0	0/0	0/0	0/0	0/0	0/0	0/0	0/0	0/0
10	11235800	AX-75572875	G	A	.	.	PR;ANN=A|intergenic_region|MODIFIER|gga-mir-6596-TRPM7|ENSGALG00000026117-ENSGALG00000023451|intergenic_region|ENSGALG00000026117-ENSGALG00000023451|||n.11235800G>A||||||	0/0	0/0	0/0	0/0	0/0	0/0	0/0	0/0	0/0	0/0	0/0	0/0	0/0	0/0	0/0	0/0	0/0	0/0	0/0	0/0	0/0	0/0	0/0	0/0	0/0	0/0	0/0	0/0	0/0	0/0	0/0	0/0	0/0	0/0	0/0	0/0	0/0	0/0	0/0	0/0	0/0	0/0
10	11311344	AX-75573148	G	A	.	.	PR;ANN=A|missense_variant|MODERATE|GABPB1|ENSGALG00000023440|transcript|ENSGALT00000038751.3|protein_coding|3/9|c.129G>A|p.His43Gln|190/2860|129/1152|43/383||WARNING_REF_DOES_NOT_MATCH_GENOME,A|missense_variant|MODERATE|GABPB1|ENSGALG00000023440|transcript|ENSGALT00000060616.2|protein_coding|3/8|c.129G>A|p.His43Gln|185/2141|129/1029|43/342||WARNING_REF_DOES_NOT_MATCH_GENOME	0/0	0/0	0/0	0/0	0/0	0/0	0/0	0/0	0/0	0/0	0/0	0/0	0/0	0/0	0/0	0/0	0/0	0/0	0/0	0/0	0/0	0/0	0/0	0/0	0/0	0/0	0/0	0/0	0/0	0/0	0/0	0/0	0/0	0/0	0/0	0/0	0/0	0/0	0/0	0/0	0/0	0/0
10	11395733	AX-75573435	G	T	.	.	PR;ANN=T|upstream_gene_variant|MODIFIER|PDE8A|ENSGALG00000005992|transcript|ENSGALT00000060009.3|protein_coding||c.-1708G>T|||||1708|,T|intergenic_region|MODIFIER|GATM-PDE8A|ENSGALG00000023435-ENSGALG00000005992|intergenic_region|ENSGALG00000023435-ENSGALG00000005992|||n.11395733G>T||||||	0/0	0/0	0/0	0/0	0/0	0/0	0/0	0/0	0/0	0/0	0/0	0/0	0/0	0/0	0/0	0/0	0/0	0/0	0/0	0/0	0/0	0/0	0/0	0/0	0/0	0/0	0/0	0/0	0/0	0/0	0/0	0/0	0/0	0/0	0/0	0/0	0/0	0/0	0/0	0/0	0/0	0/0
10	11450662	AX-75573633	C	T	.	.	PR;ANN=T|intron_variant|MODIFIER|PDE8A|ENSGALG00000005992|transcript|ENSGALT00000060009.3|protein_coding|1/18|c.283-20461C>T||||||	0/0	0/0	0/0	0/0	0/0	0/0	0/0	0/0	0/0	0/0	0/0	0/0	0/0	0/0	0/0	0/0	0/0	0/0	0/0	0/0	0/0	0/0	0/0	0/0	0/0	0/0	0/0	0/0	0/0	0/0	0/0	0/0	0/0	0/0	0/0	0/0	0/0	0/0	0/0	0/0	0/0	0/0
10	11452632	AX-75573641	A	G	.	.	PR;ANN=G|intron_variant|MODIFIER|PDE8A|ENSGALG00000005992|transcript|ENSGALT00000060009.3|protein_coding|1/18|c.283-18491A>G||||||	0/0	0/0	0/0	0/0	0/0	0/0	0/0	0/0	0/0	0/0	0/0	0/0	0/0	0/0	0/0	0/0	0/0	0/0	0/0	0/0	0/0	0/0	0/0	0/0	0/0	0/0	0/0	0/0	0/0	0/0	0/0	0/0	0/0	0/0	0/0	0/0	0/0	0/0	0/0	0/0	0/0	0/0
10	11453252	AX-75573643	G	A	.	.	PR;ANN=A|intron_variant|MODIFIER|PDE8A|ENSGALG00000005992|transcript|ENSGALT00000060009.3|protein_coding|1/18|c.283-17871G>A||||||	0/0	0/0	0/0	0/0	0/0	0/0	0/0	0/0	0/0	0/0	0/0	0/0	0/0	0/0	0/0	0/0	0/0	0/0	0/0	0/0	0/0	0/0	0/0	0/0	0/0	0/0	0/0	0/0	0/0	0/0	0/0	0/0	0/0	0/0	0/0	0/0	0/0	0/0	0/0	0/0	0/0	0/0
10	12677917	AX-75578024	T	C	.	.	PR;ANN=C|downstream_gene_variant|MODIFIER|ENSGALG00000029565|ENSGALG00000029565|transcript|ENSGALT00000047445.2|pseudogene||n.*1671T>C|||||1671|,C|intron_variant|MODIFIER|MESDC2|ENSGALG00000006403|transcript|ENSGALT00000042638.2|protein_coding|1/2|c.165+204T>C||||||	0/0	0/0	0/0	0/0	0/0	0/0	0/0	0/0	0/0	0/0	0/0	0/0	0/0	0/0	0/0	0/0	0/0	0/0	0/0	0/0	0/0	0/0	0/0	0/0	0/0	0/0	0/0	0/0	0/0	0/0	0/0	0/0	0/0	0/0	0/0	0/0	0/0	0/0	0/0	0/0	0/0	0/0
10	12860686	AX-80748266	C	G	.	.	PR;ANN=G|intron_variant|MODIFIER|ARNT2|ENSGALG00000006445|transcript|ENSGALT00000077401.2|protein_coding|16/18|c.1771-1008G>C||||||,G|intron_variant|MODIFIER|ARNT2|ENSGALG00000006445|transcript|ENSGALT00000010400.6|protein_coding|16/18|c.1770+1041G>C||||||,G|intron_variant|MODIFIER|ARNT2|ENSGALG00000006445|transcript|ENSGALT00000046354.2|protein_coding|9/10|c.973-920G>C||||||	0/0	0/0	0/0	0/0	0/0	0/0	0/0	0/0	0/0	0/0	0/0	0/0	0/0	0/0	0/0	0/0	0/0	0/0	0/0	0/0	0/0	0/0	0/0	0/0	0/0	0/0	0/0	0/0	0/0	0/0	0/0	0/0	0/0	0/0	0/0	0/0	./.	./.	0/0	0/0	0/0	0/0
11	5718193	AX-75665709	T	C	.	.	PR;ANN=C|upstream_gene_variant|MODIFIER|ENSGALG00000047460|ENSGALG00000047460|transcript|ENSGALT00000090471.1|pseudogene||n.-4849T>C|||||4849|,C|downstream_gene_variant|MODIFIER|ENSGALG00000049202|ENSGALG00000049202|transcript|ENSGALT00000095821.1|pseudogene||n.*3681A>G|||||3681|,C|intergenic_region|MODIFIER|ENSGALG00000050966-ENSGALG00000049202|ENSGALG00000050966-ENSGALG00000049202|intergenic_re…	0/0	0/0	0/0	0/0	0/0	0/0	0/0	0/0	0/0	0/0	0/0	0/0	0/0	0/0	0/0	0/0	0/0	0/0	0/0	0/0	0/0	0/0	0/0	0/0	0/0	0/0	0/0	0/0	0/0	0/0	0/0	0/0	0/0	0/0	0/0	0/0	0/0	0/0	0/0	0/0	0/0	0/0
11	5764349	AX-75665830	T	C	.	.	PR;ANN=C|intron_variant|MODIFIER|ENSGALG00000047460|ENSGALG00000047460|transcript|ENSGALT00000090471.1|pseudogene|3/3|n.236+1643T>C||||||	0/0	0/0	0/0	0/0	0/0	0/0	0/0	0/0	0/0	0/0	0/0	0/0	0/0	0/0	0/0	0/0	0/0	0/0	0/0	0/0	0/0	0/0	0/0	0/0	0/0	0/0	0/0	0/0	0/0	0/0	0/0	0/0	0/0	0/0	0/0	0/0	0/0	0/0	0/0	0/0	0/0	0/0
11	5824328	AX-75666001	T	C	.	.	PR;ANN=C|intergenic_region|MODIFIER|ENSGALG00000047460-ENSGALG00000048060|ENSGALG00000047460-ENSGALG00000048060|intergenic_region|ENSGALG00000047460-ENSGALG00000048060|||n.5824328T>C||||||	0/0	0/0	0/0	0/0	0/0	0/0	0/0	0/0	0/0	0/0	0/0	0/0	0/0	0/0	0/0	0/0	0/0	0/0	0/0	0/0	0/0	0/0	0/0	0/0	0/0	0/0	0/0	0/0	0/0	0/0	0/0	0/0	0/0	0/0	0/0	0/0	0/0	0/0	0/0	0/0	0/0	0/0
11	5843542	AX-75666054	G	A	.	.	PR;ANN=A|intergenic_region|MODIFIER|ENSGALG00000047460-ENSGALG00000048060|ENSGALG00000047460-ENSGALG00000048060|intergenic_region|ENSGALG00000047460-ENSGALG00000048060|||n.5843542G>A||||||	0/0	0/0	0/0	0/0	0/0	0/0	0/0	0/0	0/0	0/0	0/0	0/0	0/0	0/0	0/0	0/0	0/0	0/0	0/0	0/0	0/0	0/0	0/0	0/0	0/0	0/0	0/0	0/0	0/0	0/0	0/0	0/0	0/0	0/0	0/0	0/0	0/0	0/0	0/0	0/0	0/0	0/0
11	5853591	AX-75666084	C	A	.	.	PR;ANN=A|intergenic_region|MODIFIER|ENSGALG00000047460-ENSGALG00000048060|ENSGALG00000047460-ENSGALG00000048060|intergenic_region|ENSGALG00000047460-ENSGALG00000048060|||n.5853591C>A||||||	0/0	0/0	0/0	0/0	0/0	0/0	0/0	0/0	0/0	0/0	0/0	0/0	0/0	0/0	0/0	0/0	0/0	0/0	0/0	0/0	0/0	0/0	0/0	0/0	0/0	0/0	0/0	0/0	0/0	0/0	0/0	0/0	0/0	0/0	0/0	0/0	0/0	0/0	0/0	0/0	0/0	0/0
11	5885361	AX-75666170	C	A	.	.	PR;ANN=A|intergenic_region|MODIFIER|ENSGALG00000047460-ENSGALG00000048060|ENSGALG00000047460-ENSGALG00000048060|intergenic_region|ENSGALG00000047460-ENSGALG00000048060|||n.5885361C>A||||||	./.	0/0	0/0	0/0	0/0	0/0	0/0	0/0	0/0	0/0	0/0	0/0	0/0	0/0	0/0	0/0	0/0	0/0	0/0	0/0	0/0	0/0	0/0	0/0	0/0	0/0	0/0	0/0	0/0	0/0	0/0	0/0	0/0	0/0	0/0	0/0	0/0	0/0	0/0	0/0	0/0	0/0
11	5885833	AX-80807129	T	A	.	.	PR;ANN=A|intergenic_region|MODIFIER|ENSGALG00000047460-ENSGALG00000048060|ENSGALG00000047460-ENSGALG00000048060|intergenic_region|ENSGALG00000047460-ENSGALG00000048060|||n.5885833T>A||||||	0/0	0/0	0/0	0/0	0/0	0/0	0/0	0/0	./.	0/0	0/0	0/0	./.	0/0	0/0	0/0	0/0	0/0	0/1	0/0	0/0	0/0	0/0	0/0	0/0	0/0	0/0	0/0	0/0	0/0	0/0	0/0	0/0	0/0	0/1	0/0	0/0	0/0	./.	0/0	0/0	0/0
11	6068015	AX-75666709	C	T	.	.	PR;ANN=T|intergenic_region|MODIFIER|ENSGALG00000053740-CYLD|ENSGALG00000053740-ENSGALG00000003753|intergenic_region|ENSGALG00000053740-ENSGALG00000003753|||n.6068015C>T||||||	0/0	0/0	0/0	0/0	0/0	0/0	0/0	0/0	0/0	0/0	0/0	0/0	0/0	0/0	0/0	0/0	0/0	0/0	0/0	0/0	0/0	0/0	0/0	0/0	0/0	0/0	0/0	0/0	0/0	0/0	0/0	0/0	0/0	0/0	0/0	0/0	0/0	0/0	0/0	0/0	0/0	0/0
11	6083790	AX-75666748	C	T	.	.	PR;ANN=T|intergenic_region|MODIFIER|ENSGALG00000053740-CYLD|ENSGALG00000053740-ENSGALG00000003753|intergenic_region|ENSGALG00000053740-ENSGALG00000003753|||n.6083790C>T||||||	0/0	0/0	0/0	0/0	0/0	0/0	0/0	0/0	0/0	0/0	0/0	0/0	0/0	0/0	0/0	0/0	0/0	0/0	0/0	0/0	0/0	0/0	0/0	0/0	0/0	0/0	0/0	0/0	0/0	0/0	0/0	0/0	0/0	0/0	0/0	0/0	0/0	0/0	0/0	0/0	0/0	0/0
11	6545898	AX-75668022	G	A	.	.	PR;ANN=A|intron_variant|MODIFIER|ADCY7|ENSGALG00000003837|transcript|ENSGALT00000108344.1|protein_coding|6/26|c.945+617C>T||||||,A|intron_variant|MODIFIER|ADCY7|ENSGALG00000003837|transcript|ENSGALT00000103257.1|protein_coding|5/24|c.744+617C>T||||||,A|intron_variant|MODIFIER|ADCY7|ENSGALG00000003837|transcript|ENSGALT00000006090.5|protein_coding|7/26|c.945+617C>T||||||	0/0	0/0	0/0	0/0	0/0	0/0	0/0	0/0	0/0	0/0	0/0	0/0	0/0	0/0	0/0	0/0	0/0	0/0	0/0	0/0	0/0	0/0	0/0	0/0	0/0	0/0	0/0	0/0	0/0	0/0	0/0	0/0	0/0	0/0	0/0	0/0	0/0	0/0	0/0	0/0	0/0	0/0
11	6845380	AX-75668898	G	A	.	.	PR;ANN=A|intron_variant|MODIFIER|ZNF423|ENSGALG00000003891|transcript|ENSGALT00000097673.1|protein_coding|6/8|c.3692-24590G>A||||||,A|intron_variant|MODIFIER|ZNF423|ENSGALG00000003891|transcript|ENSGALT00000054804.2|protein_coding|5/7|c.3611-24590G>A||||||,A|intron_variant|MODIFIER|ZNF423|ENSGALG00000003891|transcript|ENSGALT00000054769.2|protein_coding|6/8|c.3488-24590G>A||||||,A|intron_variant|…	0/0	0/0	0/0	0/0	0/0	0/0	0/0	0/0	0/0	0/0	0/0	0/0	0/0	0/0	0/0	0/0	0/0	0/0	0/0	0/0	0/0	0/0	0/0	0/0	0/0	0/0	0/0	0/0	0/0	0/0	0/0	0/0	0/0	0/0	0/0	0/0	0/0	0/0	0/0	0/0	0/0	0/0
11	8687810	AX-80911689	A	T	.	.	PR;ANN=T|intergenic_region|MODIFIER|URI1-ZNF536|ENSGALG00000004506-ENSGALG00000035602|intergenic_region|ENSGALG00000004506-ENSGALG00000035602|||n.8687810A>T||||||	0/0	0/0	0/0	0/0	0/0	0/0	0/0	0/0	0/0	0/0	0/0	0/0	0/0	0/0	0/0	0/0	0/0	0/0	0/0	0/0	0/0	0/0	0/0	0/0	0/0	0/0	0/0	0/0	0/0	0/0	0/0	0/0	0/0	0/0	0/0	0/0	0/0	0/0	0/0	0/0	0/0	0/0
11	8928697	AX-75675251	G	T	.	.	PR;ANN=T|intron_variant|MODIFIER|ZNF536|ENSGALG00000035602|transcript|ENSGALT00000097469.1|protein_coding|4/4|c.3905-32700G>T||||||	0/0	0/0	0/0	0/0	0/0	0/0	0/0	0/0	0/0	0/0	0/0	0/0	0/0	0/0	0/0	0/0	0/0	0/0	0/0	0/0	0/0	0/0	0/0	0/0	0/0	0/0	0/0	0/0	0/0	0/0	0/0	0/0	0/0	0/0	0/0	0/0	0/0	0/0	0/0	0/0	0/0	0/0
11	8937935	AX-75675278	T	C	.	.	PR;ANN=C|intron_variant|MODIFIER|ZNF536|ENSGALG00000035602|transcript|ENSGALT00000097469.1|protein_coding|4/4|c.3905-23462T>C||||||	0/0	0/0	0/0	0/0	0/0	0/0	0/0	0/0	0/0	0/0	0/0	0/0	0/0	0/0	0/0	0/0	0/0	0/0	0/0	0/0	0/0	0/0	0/0	0/0	0/0	0/0	0/0	0/0	0/0	0/0	0/0	0/0	0/0	0/0	0/0	0/0	0/0	0/0	0/0	0/0	0/0	0/0
11	12415900	AX-75635861	A	C	.	.	PR;ANN=C|intergenic_region|MODIFIER|ENSGALG00000051423-ENSGALG00000046977|ENSGALG00000051423-ENSGALG00000046977|intergenic_region|ENSGALG00000051423-ENSGALG00000046977|||n.12415900A>C||||||	0/0	0/0	0/0	0/0	0/0	0/0	0/0	0/0	0/0	0/0	0/0	0/0	0/0	0/0	0/0	0/0	0/0	0/0	0/0	0/0	0/0	0/0	0/0	0/0	0/0	0/0	0/0	0/0	0/0	0/0	0/0	0/0	0/0	0/0	0/0	0/0	0/0	0/0	0/0	0/0	0/0	0/0
11	16701502	AX-75648017	A	C	.	.	PR;ANN=C|intron_variant|MODIFIER|ENSGALG00000049872|ENSGALG00000049872|transcript|ENSGALT00000091422.1|pseudogene|1/2|n.1579-2913A>C||||||,C|intron_variant|MODIFIER|ENSGALG00000049872|ENSGALG00000049872|transcript|ENSGALT00000100996.1|pseudogene|1/2|n.109+1342A>C||||||	0/0	0/0	0/0	0/0	0/0	0/0	0/0	0/0	0/0	0/0	0/0	0/0	0/0	0/0	0/0	0/0	0/0	0/0	0/0	0/0	0/0	0/0	0/0	0/0	0/0	0/0	0/0	0/0	0/0	0/0	0/0	0/0	0/0	0/0	0/0	0/0	0/0	0/0	0/0	0/0	0/0	0/1
11	17146314	AX-75649280	G	T	.	.	PR;ANN=T|intergenic_region|MODIFIER|ENSGALG00000049222-ENSGALG00000051911|ENSGALG00000049222-ENSGALG00000051911|intergenic_region|ENSGALG00000049222-ENSGALG00000051911|||n.17146314G>T||||||	0/0	0/0	0/0	0/0	0/0	0/0	0/0	0/0	0/0	0/0	0/0	0/0	0/0	0/0	0/0	0/0	0/0	0/0	0/0	0/0	0/0	0/0	0/0	0/0	0/0	0/0	0/0	0/0	0/0	0/0	0/0	0/0	0/0	0/0	0/0	0/0	0/0	0/0	0/0	0/0	0/0	0/0
11	17995378	AX-75651620	T	C	.	.	PR;ANN=C|missense_variant|MODERATE|CA5B|ENSGALG00000005855|transcript|ENSGALT00000009408.6|protein_coding|5/7|c.574A>G|p.His192Asp|574/1963|574/963|192/320||WARNING_REF_DOES_NOT_MATCH_GENOME	0/0	0/0	0/0	0/0	0/0	0/0	0/0	0/0	0/0	0/0	0/0	0/0	0/0	0/0	0/0	0/0	0/0	0/0	0/0	0/0	0/0	0/0	0/0	0/0	0/0	0/0	0/0	0/0	0/0	0/0	0/0	0/0	0/0	0/0	0/0	0/0	0/0	0/0	0/0	0/0	0/0	0/0
11	18400891	AX-75652748	T	C	.	.	PR;ANN=C|intron_variant|MODIFIER|ZC3H18|ENSGALG00000006118|transcript|ENSGALT00000009872.6|protein_coding|9/15|c.1659-242T>C||||||	0/0	0/0	0/0	0/0	0/0	0/0	0/0	0/0	0/0	0/0	0/0	0/0	0/0	0/0	0/0	0/0	0/0	0/0	0/0	0/0	0/0	0/0	0/0	0/0	0/0	0/0	0/0	0/0	0/0	0/0	0/0	0/0	0/0	0/0	0/0	0/0	0/0	0/0	0/0	0/0	0/0	0/0
12	2228396	AX-75707982	T	G	.	.	PR;ANN=G|downstream_gene_variant|MODIFIER|ENSGALG00000053499|ENSGALG00000053499|transcript|ENSGALT00000099545.1|pseudogene||n.*4543A>C|||||4543|,G|intergenic_region|MODIFIER|HEMK1-ENSGALG00000053499|ENSGALG00000002253-ENSGALG00000053499|intergenic_region|ENSGALG00000002253-ENSGALG00000053499|||n.2228396T>G||||||	0/0	0/0	0/0	0/0	0/0	0/0	0/0	0/0	0/0	0/0	0/0	0/0	0/0	0/0	0/0	0/0	0/0	0/0	0/0	0/0	0/0	0/0	0/0	0/0	0/0	0/0	0/0	0/0	0/0	0/0	0/0	0/0	0/0	0/0	0/0	0/0	0/0	0/0	0/0	0/0	0/0	0/0
12	3302870	AX-75710932	C	T	.	.	PR;ANN=T|intron_variant|MODIFIER|TEX264|ENSGALG00000003832|transcript|ENSGALT00000101854.1|protein_coding|4/5|c.709-2766C>T||||||,T|intron_variant|MODIFIER|TEX264|ENSGALG00000003832|transcript|ENSGALT00000006075.6|protein_coding|4/5|c.502-2766C>T||||||	0/0	0/0	0/0	0/0	0/0	0/0	0/0	0/0	0/0	0/0	0/0	0/0	0/0	0/0	0/0	0/0	0/0	0/0	0/0	0/0	0/0	0/0	0/0	0/0	0/0	0/0	0/0	0/0	0/0	0/0	0/0	0/0	0/0	0/0	0/0	0/0	0/0	0/0	0/0	0/0	0/0	0/0
12	13454665	AX-75688268	C	A	.	.	PR;ANN=A|intron_variant|MODIFIER|PTPRG|ENSGALG00000007177|transcript|ENSGALT00000069987.2|protein_coding|14/29|c.2307-9293C>A||||||,A|intron_variant|MODIFIER|PTPRG|ENSGALG00000007177|transcript|ENSGALT00000011619.3|protein_coding|14/27|c.2472-9293C>A||||||	0/0	0/0	0/0	0/0	0/0	0/0	0/0	0/0	0/0	0/0	0/0	0/0	0/0	0/0	0/0	0/0	0/0	0/0	0/0	0/0	0/0	0/0	0/0	0/0	0/0	0/0	0/0	0/0	0/0	0/0	0/0	0/0	0/0	0/0	0/0	0/0	0/0	0/0	0/0	0/0	0/0	0/0
12	13542016	AX-75688548	T	G	.	.	PR;ANN=G|upstream_gene_variant|MODIFIER|FEZF2|ENSGALG00000007184|transcript|ENSGALT00000011634.6|protein_coding||c.-155A>C|||||155|,G|intergenic_region|MODIFIER|FEZF2-ENSGALG00000007268|ENSGALG00000007184-ENSGALG00000007268|intergenic_region|ENSGALG00000007184-ENSGALG00000007268|||n.13542016T>G||||||	0/0	0/0	0/0	0/0	0/0	0/0	0/0	0/0	0/0	0/0	0/0	0/0	0/0	0/0	0/0	0/0	0/0	0/0	0/0	0/0	0/0	0/0	0/0	0/0	0/0	0/0	0/0	0/0	0/0	0/0	0/0	0/0	0/0	0/0	0/0	0/0	0/0	0/0	0/0	0/0	0/0	0/0
12	16009187	AX-75695970	C	T	.	.	PR;ANN=T|intron_variant|MODIFIER|ENSGALG00000007727|ENSGALG00000007727|transcript|ENSGALT00000012528.6|protein_coding|9/9|c.1419-2096C>T||||||WARNING_TRANSCRIPT_NO_START_CODON,T|intron_variant|MODIFIER|ENSGALG00000007727|ENSGALG00000007727|transcript|ENSGALT00000067123.2|protein_coding|9/9|c.1302-2096C>T||||||	0/0	0/0	0/0	0/0	0/0	0/0	0/0	0/0	0/0	0/0	0/0	0/0	0/0	0/0	0/0	0/0	0/0	0/0	0/0	0/0	0/0	0/0	0/0	0/0	0/0	0/0	0/0	0/0	0/0	0/0	0/0	0/0	0/0	0/0	0/0	0/0	0/0	0/0	0/0	0/0	0/0	0/0
12	16194621	AX-75696494	C	T	.	.	PR;ANN=T|intergenic_region|MODIFIER|MDFIC2-ENSGALG00000053153|ENSGALG00000007741-ENSGALG00000053153|intergenic_region|ENSGALG00000007741-ENSGALG00000053153|||n.16194621C>T||||||	0/0	0/0	0/0	0/0	0/0	0/0	0/0	0/0	0/0	0/0	0/0	0/0	0/0	0/0	0/0	0/0	0/0	0/0	0/0	0/0	0/0	0/0	0/0	0/0	0/0	0/0	0/0	0/0	0/0	0/0	0/0	0/0	0/0	0/0	0/0	0/0	0/0	0/0	0/0	0/0	0/0	0/0
12	17706003	AX-75701027	C	T	.	.	PR;ANN=T|intron_variant|MODIFIER|CHL1|ENSGALG00000037856|transcript|ENSGALT00000078965.2|protein_coding|27/27|c.3462-596C>T||||||,T|intron_variant|MODIFIER|CHL1|ENSGALG00000037856|transcript|ENSGALT00000067536.2|protein_coding|26/26|c.3414-596C>T||||||,T|intron_variant|MODIFIER|CHL1|ENSGALG00000037856|transcript|ENSGALT00000104555.1|protein_coding|27/27|c.3462-596C>T||||||,T|intron_variant|MODIFI…	0/0	0/0	0/0	0/0	0/0	0/0	0/0	0/0	0/0	0/0	0/0	0/0	0/0	0/0	0/0	0/0	0/0	0/0	0/0	0/0	0/0	0/0	0/0	0/0	0/0	0/0	0/0	0/0	0/0	0/0	0/0	0/0	0/0	0/0	0/0	0/0	0/0	0/0	0/0	0/0	0/0	0/0
13	367371	AX-75754432	C	T	.	.	PR;ANN=T|intergenic_region|MODIFIER|CHR_START-ENSGALG00000054103|CHR_START-ENSGALG00000054103|intergenic_region|CHR_START-ENSGALG00000054103|||n.367371C>T||||||	0/0	0/0	0/0	0/0	0/0	0/0	0/0	0/0	0/0	0/0	0/0	0/0	0/0	0/0	0/0	0/0	0/0	0/0	0/0	0/0	0/0	0/0	0/0	0/0	0/0	0/0	0/0	0/0	0/0	0/0	0/0	0/0	0/0	0/0	0/0	0/0	0/0	0/0	0/0	0/0	0/0	0/0
13	2235085	AX-75750882	T	C	.	.	PR;ANN=C|intron_variant|MODIFIER|ANKHD1|ENSGALG00000001099|transcript|ENSGALT00000001647.5|protein_coding|3/33|c.590+251T>C||||||	0/0	0/0	0/0	0/0	0/0	0/0	0/0	0/0	0/0	0/0	0/0	0/0	0/0	0/0	0/0	0/0	0/0	0/0	0/0	0/0	0/0	0/0	0/0	0/0	0/0	0/0	0/0	0/0	0/0	0/0	0/0	0/0	0/0	0/0	0/0	0/0	0/0	0/0	0/0	0/0	0/0	0/0
13	3141702	AX-75753069	C	T	.	.	PR;ANN=T|upstream_gene_variant|MODIFIER|PCDH12|ENSGALG00000002544|transcript|ENSGALT00000004015.6|protein_coding||c.-1638G>A|||||1638|,T|intergenic_region|MODIFIER|PCDH12-ENSGALG00000024379|ENSGALG00000002544-ENSGALG00000024379|intergenic_region|ENSGALG00000002544-ENSGALG00000024379|||n.3141702C>T||||||	0/0	0/0	0/0	0/0	0/0	0/0	0/0	0/0	0/0	0/0	0/0	0/0	0/0	0/0	0/0	0/0	0/0	0/0	0/0	0/0	0/0	0/0	0/0	0/0	0/0	0/0	0/0	0/0	0/0	0/0	0/0	0/0	0/0	0/0	0/1	0/0	0/0	0/0	0/0	0/0	0/0	0/0
13	3753898	AX-75754586	T	C	.	.	PR;ANN=C|upstream_gene_variant|MODIFIER|ENSGALG00000051782|ENSGALG00000051782|transcript|ENSGALT00000093277.1|pseudogene||n.-206T>C|||||206|,C|intergenic_region|MODIFIER|ENSGALG00000050823-ENSGALG00000051782|ENSGALG00000050823-ENSGALG00000051782|intergenic_region|ENSGALG00000050823-ENSGALG00000051782|||n.3753898T>C||||||	0/0	0/0	0/0	0/0	0/0	0/0	0/0	0/0	0/0	0/0	0/0	0/0	0/0	0/0	0/0	0/0	0/0	0/0	0/0	0/0	0/0	0/0	0/0	0/0	0/0	0/0	0/0	0/0	0/0	0/0	0/0	0/0	0/0	0/0	0/0	0/0	0/0	0/0	0/0	0/0	0/0	0/0
13	3762071	AX-75754610	G	A	.	.	PR;ANN=A|intron_variant|MODIFIER|ENSGALG00000051782|ENSGALG00000051782|transcript|ENSGALT00000093277.1|pseudogene|7/8|n.778-2664G>A||||||	0/0	0/0	0/0	0/0	0/0	0/0	0/0	0/0	0/0	0/0	0/0	0/0	0/0	0/0	0/0	0/0	0/0	0/0	0/0	0/0	0/0	0/0	0/0	0/0	0/0	0/0	0/0	0/0	0/0	0/0	0/0	0/0	0/0	0/0	0/0	0/0	0/0	0/0	0/0	0/0	0/0	0/0
13	6003844	AX-75760276	A	G	.	.	PR;ANN=G|intron_variant|MODIFIER|TENM2|ENSGALG00000001768|transcript|ENSGALT00000104170.1|protein_coding|3/32|c.227-672T>C||||||,G|intron_variant|MODIFIER|TENM2|ENSGALG00000001768|transcript|ENSGALT00000002712.6|protein_coding|1/29|c.227-672T>C||||||,G|intron_variant|MODIFIER|TENM2|ENSGALG00000001768|transcript|ENSGALT00000093223.1|protein_coding|3/30|c.227-672T>C||||||,G|intron_variant|MODIFIER|…	0/0	0/0	0/0	0/0	0/0	0/0	0/0	0/0	0/0	0/0	0/0	0/0	0/0	0/0	0/0	0/0	0/0	0/0	0/0	0/0	0/0	0/0	0/0	0/0	0/0	0/0	0/0	0/0	0/0	0/0	0/0	0/0	0/0	0/0	0/0	0/0	0/0	0/0	0/0	0/0	0/0	0/0
13	6010114	AX-75760296	G	A	.	.	PR;ANN=A|intron_variant|MODIFIER|TENM2|ENSGALG00000001768|transcript|ENSGALT00000104170.1|protein_coding|3/32|c.227-6942C>T||||||,A|intron_variant|MODIFIER|TENM2|ENSGALG00000001768|transcript|ENSGALT00000002712.6|protein_coding|1/29|c.227-6942C>T||||||,A|intron_variant|MODIFIER|TENM2|ENSGALG00000001768|transcript|ENSGALT00000093223.1|protein_coding|3/30|c.227-6942C>T||||||,A|intron_variant|MODIFI…	0/0	0/0	0/0	0/0	0/0	0/0	0/0	0/0	0/0	0/0	0/0	0/0	0/0	0/0	0/0	0/0	0/0	0/0	0/0	0/0	0/0	0/0	0/0	0/0	0/0	0/0	0/0	0/0	0/0	0/0	0/0	0/0	0/0	0/0	0/0	0/0	0/0	0/0	0/0	0/0	0/0	0/0
13	8093964	AX-75765755	C	T	.	.	PR;ANN=T|intron_variant|MODIFIER|GABRB2|ENSGALG00000001690|transcript|ENSGALT00000002584.6|protein_coding|3/9|c.237+23151C>T||||||,T|intron_variant|MODIFIER|GABRB2|ENSGALG00000001690|transcript|ENSGALT00000069914.2|protein_coding|5/10|c.237+23151C>T||||||	0/0	0/0	0/0	0/0	0/0	0/0	0/0	0/0	0/0	0/0	0/0	0/0	0/0	0/0	0/0	0/0	0/0	0/0	0/0	0/0	0/0	0/0	0/0	0/0	0/0	0/0	0/0	0/0	0/0	0/0	0/0	0/0	0/0	0/0	0/0	0/0	0/0	0/0	0/0	./.	0/0	0/0
13	8410903	AX-75766487	A	G	.	.	PR;ANN=G|intergenic_region|MODIFIER|ENSGALG00000047226-ATP10B|ENSGALG00000047226-ENSGALG00000001662|intergenic_region|ENSGALG00000047226-ENSGALG00000001662|||n.8410903A>G||||||	0/0	0/0	0/0	0/0	0/0	0/0	0/0	0/0	0/0	0/0	0/0	0/0	0/0	0/0	0/0	0/0	0/0	0/0	0/0	0/0	0/0	0/0	0/0	0/0	0/0	0/0	0/0	1/.1	0/0	0/0	0/0	1/.1	1/.1	0/1	0/1	1/.1	1/.1	0/0	0/1	0/0	0/0	0/0
13	15961110	AX-75745665	G	A	.	.	PR;ANN=A|upstream_gene_variant|MODIFIER|IL9|ENSGALG00000006329|transcript|ENSGALT00000010232.5|protein_coding||c.-4475C>T|||||3498|,A|intron_variant|MODIFIER|SLC25A48|ENSGALG00000006341|transcript|ENSGALT00000010250.6|protein_coding|6/7|c.616-337C>T||||||	0/0	0/0	0/0	0/0	0/0	0/0	0/0	0/0	0/0	0/0	0/0	0/0	0/0	0/0	0/0	0/0	0/0	0/0	0/0	0/0	0/0	0/0	0/0	0/0	0/0	0/0	0/0	0/0	0/0	0/0	0/0	0/0	0/0	0/0	0/0	0/0	0/0	0/0	0/0	0/0	0/0	0/0
13	17196873	AX-75748326	C	T	.	.	PR;ANN=T|intron_variant|MODIFIER|ENSGALG00000029896|ENSGALG00000029896|transcript|ENSGALT00000069997.2|protein_coding|22/29|c.3225-64G>A||||||,T|intron_variant|MODIFIER|ENSGALG00000029896|ENSGALG00000029896|transcript|ENSGALT00000049635.2|protein_coding|22/29|c.3225-64G>A||||||,T|intron_variant|MODIFIER|ENSGALG00000029896|ENSGALG00000029896|transcript|ENSGALT00000049203.2|protein_coding|22/28|c.3…	0/0	0/0	0/0	0/0	0/0	0/0	0/0	0/0	0/0	0/0	0/0	0/0	0/0	0/0	0/0	0/0	0/0	0/0	0/0	0/0	0/0	0/0	0/0	0/0	0/0	0/0	0/0	0/0	0/0	0/0	0/0	0/0	0/0	0/0	0/0	0/0	0/0	0/0	0/0	0/0	0/0	0/0
13	17330614	AX-75748688	G	A	.	.	PR;ANN=A|intron_variant|MODIFIER|FNIP1|ENSGALG00000017462|transcript|ENSGALT00000068857.2|protein_coding|1/17|c.90-6380C>T||||||,A|intron_variant|MODIFIER|FNIP1|ENSGALG00000017462|transcript|ENSGALT00000050844.2|protein_coding|1/17|c.11+237C>T||||||,A|intron_variant|MODIFIER|FNIP1|ENSGALG00000017462|transcript|ENSGALT00000010610.6|protein_coding|1/17|c.39+376C>T||||||,A|intron_variant|MODIFIER|FN…	0/0	0/0	0/0	0/0	0/0	0/0	0/0	0/0	0/0	0/0	0/0	0/0	0/0	0/0	0/0	0/0	0/0	0/0	0/0	0/0	0/0	0/0	0/0	0/0	0/0	0/0	0/0	0/0	0/0	0/0	0/0	0/0	0/0	0/0	0/0	0/0	0/0	0/0	0/0	0/0	0/0	0/0
14	505949	AX-75799081	A	G	.	.	PR;ANN=G|upstream_gene_variant|MODIFIER|RRN3|ENSGALG00000041989|transcript|ENSGALT00000047238.2|protein_coding||c.-5047T>C|||||4894|,G|upstream_gene_variant|MODIFIER|RRN3|ENSGALG00000041989|transcript|ENSGALT00000059740.2|protein_coding||c.-5047T>C|||||4914|,G|downstream_gene_variant|MODIFIER|RSL1D1|ENSGALG00000033690|transcript|ENSGALT00000076757.2|protein_coding||c.*4286T>C|||||3642|,G|intergen…	0/0	0/0	0/0	0/0	0/0	0/0	0/0	0/0	0/0	0/0	0/0	0/1	0/0	0/0	0/1	0/0	0/0	0/0	0/0	0/0	0/0	0/0	0/0	0/0	0/0	0/0	0/0	0/0	0/0	0/0	0/0	0/0	0/0	0/0	0/0	0/0	0/0	0/0	0/0	0/0	0/0	0/0
14	6019175	AX-75801537	G	A	.	.	PR;ANN=A|intron_variant|MODIFIER|SSTR5|ENSGALG00000005258|transcript|ENSGALT00000008442.4|protein_coding|1/1|c.-68-755C>T||||||	0/0	0/0	0/0	0/0	0/0	0/0	0/0	0/0	0/0	0/0	0/0	0/0	0/0	0/0	0/0	0/0	0/0	0/0	0/0	0/0	0/0	0/0	0/0	0/0	0/0	0/0	0/0	0/0	0/0	0/0	0/0	0/0	0/0	0/0	0/0	0/0	0/0	0/0	0/0	0/0	0/0	0/0
14	7999478	AX-75807637	C	T	.	.	PR;ANN=T|intron_variant|MODIFIER|MYH11|ENSGALG00000006520|transcript|ENSGALT00000082579.2|protein_coding|5/41|c.651+744G>A||||||	0/0	0/0	0/0	0/0	0/0	0/0	0/0	0/0	0/0	0/0	0/0	0/0	0/0	0/0	0/0	0/0	0/0	0/0	0/0	0/0	0/0	0/0	0/0	0/0	0/0	0/0	0/0	0/0	0/0	0/0	0/0	0/0	0/0	0/1	0/1	0/0	0/0	0/0	0/1	0/0	0/0	0/0
14	8527124	AX-75809313	C	T	.	.	PR;ANN=T|intron_variant|MODIFIER|XYLT1|ENSGALG00000006757|transcript|ENSGALT00000108187.1|protein_coding|5/10|c.1223+1494C>T||||||,T|intron_variant|MODIFIER|XYLT1|ENSGALG00000006757|transcript|ENSGALT00000053767.2|protein_coding|5/10|c.1223+1494C>T||||||,T|intron_variant|MODIFIER|XYLT1|ENSGALG00000006757|transcript|ENSGALT00000081547.2|protein_coding|5/10|c.1139+1494C>T||||||,T|intron_variant|MOD…	0/0	0/0	0/0	0/0	0/0	0/0	0/0	0/0	0/0	0/0	0/0	0/0	0/0	0/0	0/0	0/0	0/0	0/0	0/0	0/0	0/0	0/0	0/0	0/0	0/0	0/0	0/0	0/0	0/0	0/0	0/0	0/0	0/0	0/0	0/0	0/0	0/0	0/0	0/0	0/0	0/0	0/0
14	10228895	AX-75771221	C	T	.	.	PR;ANN=T|intergenic_region|MODIFIER|ENSGALG00000049836-C16orf72|ENSGALG00000049836-ENSGALG00000007291|intergenic_region|ENSGALG00000049836-ENSGALG00000007291|||n.10228895C>T||||||	0/0	0/1	0/0	0/0	0/0	0/0	0/0	0/0	0/0	0/0	0/0	0/0	0/0	0/0	0/0	0/0	0/0	0/0	0/0	0/0	0/0	0/0	0/0	0/0	0/0	0/0	0/0	0/0	0/0	0/0	0/0	0/0	0/0	0/0	0/0	0/0	0/0	0/0	0/0	0/0	0/0	0/0
15	1705010	AX-75825845	T	C	.	.	PR;ANN=C|intergenic_region|MODIFIER|ZDHHC8-PGAM5|ENSGALG00000002124-ENSGALG00000002137|intergenic_region|ENSGALG00000002124-ENSGALG00000002137|||n.1705010T>C||||||	0/0	0/0	0/0	0/0	0/0	0/0	0/0	0/0	0/0	0/0	0/0	0/0	0/0	0/0	0/0	0/0	0/0	0/0	0/0	0/0	0/0	0/0	0/0	0/0	0/0	0/0	0/0	0/0	0/0	0/0	0/0	0/0	0/0	0/0	0/0	0/0	0/0	0/0	0/0	0/0	0/0	0/0
15	1712037	AX-75825867	A	C	.	.	PR;ANN=C|splice_region_variant&intron_variant|LOW|PGAM5|ENSGALG00000002137|transcript|ENSGALT00000096911.1|protein_coding|2/5|c.559+7A>C||||||,C|splice_region_variant&intron_variant|LOW|PGAM5|ENSGALG00000002137|transcript|ENSGALT00000003339.6|protein_coding|2/5|c.-78+7A>C||||||	0/0	0/0	0/0	0/0	0/0	0/0	0/0	0/0	0/0	0/0	0/0	0/0	0/0	0/0	0/0	0/0	0/0	0/0	0/0	0/0	0/0	0/0	0/0	0/0	0/0	0/0	0/0	0/0	0/0	0/0	0/0	0/0	0/0	0/0	0/0	0/0	0/0	0/0	0/0	0/0	0/0	0/0
15	1788548	AX-75826089	C	T	.	.	PR;ANN=T|intergenic_region|MODIFIER|ENSGALG00000050504-CHFR|ENSGALG00000050504-ENSGALG00000002180|intergenic_region|ENSGALG00000050504-ENSGALG00000002180|||n.1788548C>T||||||	0/0	0/0	0/0	0/0	0/0	0/0	0/0	0/0	0/0	0/0	0/0	0/0	0/0	0/0	0/0	0/0	0/0	0/0	0/0	0/0	0/0	0/0	0/0	0/0	0/0	0/0	0/0	0/0	0/0	0/0	0/0	0/0	0/0	0/0	0/0	0/0	0/0	0/0	0/0	0/0	0/0	0/0
15	2012562	AX-75826707	A	C	.	.	PR;ANN=C|intergenic_region|MODIFIER|FBRSL1-ENSGALG00000054877|ENSGALG00000002205-ENSGALG00000054877|intergenic_region|ENSGALG00000002205-ENSGALG00000054877|||n.2012562A>C||||||	0/0	0/0	0/0	0/0	0/0	0/0	0/0	0/0	0/0	0/0	0/0	0/0	0/0	0/0	0/0	0/0	0/0	0/0	0/0	0/0	0/0	0/0	0/0	0/0	0/0	0/0	0/0	0/0	0/0	0/0	0/0	0/0	0/0	0/0	0/0	0/0	0/0	0/0	0/0	0/0	0/0	0/0
15	2021913	AX-75826738	C	T	.	.	PR;ANN=T|intergenic_region|MODIFIER|FBRSL1-ENSGALG00000054877|ENSGALG00000002205-ENSGALG00000054877|intergenic_region|ENSGALG00000002205-ENSGALG00000054877|||n.2021913C>T||||||	0/0	0/0	0/0	0/0	0/0	0/0	0/0	0/0	0/0	0/0	0/0	0/0	0/0	0/0	0/0	0/0	0/0	0/0	0/0	0/0	0/0	0/0	0/0	0/0	0/0	0/0	0/0	0/0	0/0	0/0	0/0	0/0	0/0	0/0	0/0	0/0	0/0	0/0	0/0	0/0	0/0	0/0
15	2263199	AX-75827421	C	T	.	.	PR;ANN=T|intergenic_region|MODIFIER|ENSGALG00000050502-ENSGALG00000050126|ENSGALG00000050502-ENSGALG00000050126|intergenic_region|ENSGALG00000050502-ENSGALG00000050126|||n.2263199C>T||||||	0/0	0/0	0/0	0/0	0/0	0/0	0/0	0/0	0/0	0/0	0/0	0/0	0/0	0/0	0/0	0/0	0/0	0/0	0/0	0/0	0/0	0/0	0/0	0/0	0/0	0/0	0/0	0/0	0/0	0/0	0/0	0/0	0/0	0/0	0/0	0/0	0/0	0/0	0/0	0/0	0/0	0/0
15	2290199	AX-75827502	G	T	.	.	PR;ANN=T|intergenic_region|MODIFIER|ENSGALG00000050502-ENSGALG00000050126|ENSGALG00000050502-ENSGALG00000050126|intergenic_region|ENSGALG00000050502-ENSGALG00000050126|||n.2290199G>T||||||	0/0	0/0	0/0	0/0	0/0	0/0	0/0	0/0	0/0	0/0	0/0	0/0	0/0	0/0	0/0	0/0	0/0	0/0	0/0	0/0	0/0	0/0	0/0	0/0	0/0	0/0	0/0	0/0	0/0	0/0	0/0	0/0	0/0	0/0	0/0	0/0	0/0	0/0	0/0	0/0	0/0	0/0
15	2319621	AX-75827578	C	T	.	.	PR;ANN=T|intergenic_region|MODIFIER|ENSGALG00000050126-ENSGALG00000052074|ENSGALG00000050126-ENSGALG00000052074|intergenic_region|ENSGALG00000050126-ENSGALG00000052074|||n.2319621C>T||||||	0/0	0/0	0/0	0/0	0/0	0/0	0/0	0/0	0/0	0/0	0/0	0/0	0/0	0/0	0/0	0/0	0/0	0/0	0/0	0/0	0/0	0/0	0/0	0/0	0/0	0/0	0/0	0/0	0/0	0/0	0/0	0/0	0/0	0/0	0/0	0/0	0/0	0/0	0/0	0/0	0/0	0/0
15	2320083	AX-75827579	C	A	.	.	PR;ANN=A|intergenic_region|MODIFIER|ENSGALG00000050126-ENSGALG00000052074|ENSGALG00000050126-ENSGALG00000052074|intergenic_region|ENSGALG00000050126-ENSGALG00000052074|||n.2320083C>A||||||	0/0	0/0	0/0	0/0	0/0	0/0	0/0	0/0	0/0	0/0	0/0	0/0	0/0	0/0	0/0	0/0	0/0	0/0	0/0	0/0	0/0	0/0	0/0	0/0	0/0	0/0	0/0	0/0	0/0	0/0	0/0	0/0	0/0	0/0	0/0	0/0	0/0	0/0	0/0	0/0	0/0	0/0
15	2329365	AX-75827611	A	G	.	.	PR;ANN=G|intergenic_region|MODIFIER|ENSGALG00000050126-ENSGALG00000052074|ENSGALG00000050126-ENSGALG00000052074|intergenic_region|ENSGALG00000050126-ENSGALG00000052074|||n.2329365A>G||||||	0/0	0/0	0/0	0/0	0/0	0/0	0/0	0/0	0/0	0/0	0/0	0/0	0/0	0/0	0/0	0/0	0/0	0/0	0/0	0/0	0/0	0/0	0/0	0/0	0/0	0/0	0/0	0/0	0/0	0/0	0/0	0/0	0/0	0/0	0/0	0/0	0/0	0/0	0/0	0/0	0/0	0/0
15	2334122	AX-75827630	G	A	.	.	PR;ANN=A|intergenic_region|MODIFIER|ENSGALG00000050126-ENSGALG00000052074|ENSGALG00000050126-ENSGALG00000052074|intergenic_region|ENSGALG00000050126-ENSGALG00000052074|||n.2334122G>A||||||	0/0	0/0	0/0	0/0	0/0	0/0	0/0	0/0	0/0	0/0	0/0	0/0	0/0	0/0	0/0	0/0	0/0	0/0	0/0	0/0	0/0	0/0	0/0	0/0	0/0	0/0	0/0	0/0	0/0	0/0	0/0	0/0	0/0	0/0	0/0	0/0	0/0	0/0	0/0	0/0	0/0	0/0
15	2337006	AX-75827641	C	T	.	.	PR;ANN=T|intergenic_region|MODIFIER|ENSGALG00000050126-ENSGALG00000052074|ENSGALG00000050126-ENSGALG00000052074|intergenic_region|ENSGALG00000050126-ENSGALG00000052074|||n.2337006C>T||||||	0/0	0/0	0/0	0/0	0/0	0/0	0/0	0/0	0/0	0/0	0/0	0/0	0/0	0/0	0/0	0/0	0/0	0/0	0/0	0/0	0/0	0/0	0/0	0/0	0/0	0/0	0/0	0/0	0/0	0/0	0/0	0/0	0/0	0/0	0/0	0/0	0/0	0/0	0/0	0/0	0/0	0/0
15	2346860	AX-75827667	G	A	.	.	PR;ANN=A|upstream_gene_variant|MODIFIER|ENSGALG00000047743|ENSGALG00000047743|transcript|ENSGALT00000093335.1|pseudogene||n.-715G>A|||||715|,A|downstream_gene_variant|MODIFIER|ENSGALG00000052074|ENSGALG00000052074|transcript|ENSGALT00000091691.1|pseudogene||n.*657C>T|||||657|,A|intergenic_region|MODIFIER|ENSGALG00000050126-ENSGALG00000052074|ENSGALG00000050126-ENSGALG00000052074|intergenic_region…	0/0	0/0	0/0	0/0	0/0	0/0	0/0	0/0	0/0	0/0	0/0	0/0	0/0	0/0	0/0	0/0	0/0	0/0	0/0	0/0	0/0	0/0	0/0	0/0	0/0	0/0	0/0	0/0	0/0	0/0	0/0	0/0	0/0	0/0	0/0	0/0	0/0	0/0	0/0	0/0	0/0	0/0
15	2353190	AX-75827681	A	G	.	.	PR;ANN=G|intron_variant|MODIFIER|ENSGALG00000052074|ENSGALG00000052074|transcript|ENSGALT00000091691.1|pseudogene|2/2|n.241-5456T>C||||||,G|intron_variant|MODIFIER|ENSGALG00000047743|ENSGALG00000047743|transcript|ENSGALT00000093335.1|pseudogene|1/1|n.152+5464A>G||||||	0/0	0/0	0/0	0/0	0/0	0/0	0/0	0/0	0/0	0/0	0/0	0/0	0/0	0/0	0/0	0/0	0/0	0/0	0/0	0/0	0/0	0/0	0/0	0/0	0/0	0/0	0/0	0/0	0/0	0/0	0/0	0/0	0/0	0/0	0/0	0/0	0/0	0/0	0/0	0/0	0/0	./.
15	2362217	AX-75827711	C	A	.	.	PR;ANN=A|intron_variant|MODIFIER|ENSGALG00000052074|ENSGALG00000052074|transcript|ENSGALT00000091691.1|pseudogene|2/2|n.241-14483G>T||||||,A|intron_variant|MODIFIER|ENSGALG00000047743|ENSGALG00000047743|transcript|ENSGALT00000093335.1|pseudogene|1/1|n.152+14491C>A||||||	0/0	0/0	0/0	0/0	0/0	0/0	0/0	0/0	0/0	0/0	0/0	0/0	0/0	0/0	0/0	0/0	0/0	0/0	0/0	0/0	0/0	0/0	0/0	0/0	0/0	0/0	0/0	0/0	0/0	0/0	0/0	0/0	0/0	0/0	0/0	0/0	0/0	0/0	0/0	0/0	0/0	0/0
15	2366652	AX-75827728	T	C	.	.	PR;ANN=C|intron_variant|MODIFIER|ENSGALG00000052074|ENSGALG00000052074|transcript|ENSGALT00000091691.1|pseudogene|2/2|n.241-18918A>G||||||,C|intron_variant|MODIFIER|ENSGALG00000047743|ENSGALG00000047743|transcript|ENSGALT00000093335.1|pseudogene|1/1|n.152+18926T>C||||||	0/0	0/0	0/0	0/0	0/0	0/0	0/0	0/0	0/0	0/0	0/0	0/0	0/0	0/0	0/0	0/0	0/0	0/0	0/0	0/0	0/0	0/0	0/0	0/0	0/0	0/0	0/0	0/0	0/0	0/0	0/0	0/0	0/0	0/0	0/0	0/0	0/0	0/0	0/0	0/0	0/0	0/0
15	2371843	AX-75827737	C	A	.	.	PR;ANN=A|upstream_gene_variant|MODIFIER|ENSGALG00000047743|ENSGALG00000047743|transcript|ENSGALT00000099503.1|pseudogene||n.-4280C>A|||||4280|,A|intron_variant|MODIFIER|ENSGALG00000052074|ENSGALG00000052074|transcript|ENSGALT00000091691.1|pseudogene|2/2|n.241-24109G>T||||||,A|intron_variant|MODIFIER|ENSGALG00000047743|ENSGALG00000047743|transcript|ENSGALT00000093335.1|pseudogene|1/1|n.153-20515C>…	0/0	0/0	0/0	0/0	0/0	0/0	0/0	0/0	0/0	0/0	0/0	0/0	0/0	0/0	0/0	0/0	0/0	0/0	0/0	0/0	0/0	0/0	0/0	0/0	0/0	0/0	0/0	0/0	0/0	0/0	0/0	0/0	0/0	0/0	0/0	0/0	0/0	0/0	0/0	0/0	0/0	0/0
15	2373838	AX-75827744	C	A	.	.	PR;ANN=A|upstream_gene_variant|MODIFIER|ENSGALG00000047743|ENSGALG00000047743|transcript|ENSGALT00000099503.1|pseudogene||n.-2285C>A|||||2285|,A|intron_variant|MODIFIER|ENSGALG00000052074|ENSGALG00000052074|transcript|ENSGALT00000091691.1|pseudogene|2/2|n.241-26104G>T||||||,A|intron_variant|MODIFIER|ENSGALG00000047743|ENSGALG00000047743|transcript|ENSGALT00000093335.1|pseudogene|1/1|n.153-18520C>…	0/0	0/0	0/0	0/0	0/0	0/0	0/0	0/0	0/0	0/0	0/0	0/0	0/0	0/0	0/0	0/0	0/0	0/0	0/0	0/0	0/0	0/0	0/0	0/0	0/0	0/0	0/0	0/0	0/0	0/0	0/0	0/0	0/0	0/0	0/0	0/0	0/0	0/0	0/0	0/0	0/0	0/0
15	2378342	AX-75827760	G	A	.	.	PR;ANN=A|intron_variant|MODIFIER|ENSGALG00000052074|ENSGALG00000052074|transcript|ENSGALT00000091691.1|pseudogene|2/2|n.240+23437C>T||||||,A|intron_variant|MODIFIER|ENSGALG00000047743|ENSGALG00000047743|transcript|ENSGALT00000099503.1|pseudogene|1/1|n.282+1938G>A||||||,A|intron_variant|MODIFIER|ENSGALG00000047743|ENSGALG00000047743|transcript|ENSGALT00000093335.1|pseudogene|1/1|n.153-14016G>A||||…	0/0	0/0	0/0	0/0	0/0	0/0	0/0	0/0	0/0	0/0	0/0	0/0	0/0	0/0	0/0	0/0	0/0	0/0	0/0	0/0	0/0	0/0	0/0	0/0	0/0	0/0	0/0	0/0	0/0	0/0	0/0	0/0	0/0	0/0	0/0	0/0	0/0	0/0	0/0	0/0	0/0	0/0
15	2385720	AX-75827777	T	C	.	.	PR;ANN=C|intron_variant|MODIFIER|ENSGALG00000052074|ENSGALG00000052074|transcript|ENSGALT00000091691.1|pseudogene|2/2|n.240+16059A>G||||||,C|intron_variant|MODIFIER|ENSGALG00000047743|ENSGALG00000047743|transcript|ENSGALT00000099503.1|pseudogene|1/1|n.283-6638T>C||||||,C|intron_variant|MODIFIER|ENSGALG00000047743|ENSGALG00000047743|transcript|ENSGALT00000093335.1|pseudogene|1/1|n.153-6638T>C||||||	0/0	0/0	0/0	0/0	0/0	0/0	0/0	0/0	0/0	0/0	0/0	0/0	0/0	0/0	0/0	0/0	0/0	0/0	0/0	0/0	0/0	0/0	0/0	0/0	0/0	0/0	0/0	0/0	0/0	0/0	0/0	0/0	0/0	0/0	0/0	0/0	0/0	0/0	0/0	0/0	0/0	0/0
15	2386024	AX-80891030	C	G	.	.	PR;ANN=G|intron_variant|MODIFIER|ENSGALG00000052074|ENSGALG00000052074|transcript|ENSGALT00000091691.1|pseudogene|2/2|n.240+15755G>C||||||,G|intron_variant|MODIFIER|ENSGALG00000047743|ENSGALG00000047743|transcript|ENSGALT00000099503.1|pseudogene|1/1|n.283-6334C>G||||||,G|intron_variant|MODIFIER|ENSGALG00000047743|ENSGALG00000047743|transcript|ENSGALT00000093335.1|pseudogene|1/1|n.153-6334C>G||||||	0/0	0/0	0/0	0/0	0/0	0/0	0/0	0/0	0/0	0/0	0/0	0/0	0/0	0/0	0/0	0/0	0/0	0/0	0/0	0/0	0/0	0/0	0/0	0/0	0/1	0/0	0/0	0/0	0/0	0/0	0/0	0/0	0/0	0/0	0/0	0/0	0/0	0/0	0/0	0/0	0/0	0/0
15	2392844	AX-75827795	A	G	.	.	PR;ANN=G|downstream_gene_variant|MODIFIER|ENSGALG00000047743|ENSGALG00000047743|transcript|ENSGALT00000099503.1|pseudogene||n.*123A>G|||||123|,G|downstream_gene_variant|MODIFIER|ENSGALG00000047743|ENSGALG00000047743|transcript|ENSGALT00000093335.1|pseudogene||n.*197A>G|||||197|,G|intron_variant|MODIFIER|ENSGALG00000052074|ENSGALG00000052074|transcript|ENSGALT00000091691.1|pseudogene|2/2|n.240+893…	0/0	0/0	0/0	0/0	0/0	0/0	0/0	0/0	0/0	0/0	0/0	0/0	0/0	0/0	0/0	0/0	0/0	0/0	0/0	0/0	0/0	0/0	0/0	0/0	0/0	0/0	0/0	0/0	0/0	0/0	0/0	0/0	0/0	0/0	0/0	0/0	0/0	0/0	0/0	0/0	0/0	0/0
15	2395287	AX-75827803	T	C	.	.	PR;ANN=C|upstream_gene_variant|MODIFIER|ENSGALG00000050540|ENSGALG00000050540|transcript|ENSGALT00000101687.1|pseudogene||n.-4680T>C|||||4680|,C|downstream_gene_variant|MODIFIER|ENSGALG00000047743|ENSGALG00000047743|transcript|ENSGALT00000099503.1|pseudogene||n.*2566T>C|||||2566|,C|downstream_gene_variant|MODIFIER|ENSGALG00000047743|ENSGALG00000047743|transcript|ENSGALT00000093335.1|pseudogene||n…	0/0	0/0	0/0	0/0	0/0	0/0	0/0	0/0	0/0	0/0	0/0	0/0	0/0	0/0	0/0	0/0	0/0	0/0	0/0	0/0	0/0	0/0	0/0	0/0	0/0	0/0	0/0	0/0	0/0	0/0	0/0	0/0	0/0	0/0	0/0	0/0	0/0	0/0	0/0	0/0	0/0	0/0
15	2402211	AX-75827826	G	A	.	.	PR;ANN=A|upstream_gene_variant|MODIFIER|ENSGALG00000052074|ENSGALG00000052074|transcript|ENSGALT00000091691.1|pseudogene||n.-72C>T|||||72|,A|non_coding_transcript_exon_variant|MODIFIER|ENSGALG00000050540|ENSGALG00000050540|transcript|ENSGALT00000101687.1|pseudogene|4/4|n.1153G>A||||||WARNING_REF_DOES_NOT_MATCH_GENOME	0/0	0/0	0/0	0/0	0/0	0/0	0/0	0/0	0/0	0/0	0/0	0/0	0/0	0/0	0/0	0/0	0/0	0/0	0/0	0/0	0/0	0/0	0/0	0/0	0/0	0/0	0/0	0/0	0/0	0/0	0/0	0/0	0/0	0/0	0/0	0/0	0/0	0/0	0/0	0/0	0/0	0/0
15	2411206	AX-75827851	C	T	.	.	PR;ANN=T|intergenic_region|MODIFIER|ENSGALG00000050540-gga-mir-1769|ENSGALG00000050540-ENSGALG00000025354|intergenic_region|ENSGALG00000050540-ENSGALG00000025354|||n.2411206C>T||||||	0/0	0/0	0/0	0/0	0/0	0/0	0/0	0/0	0/0	0/0	0/0	0/0	0/0	0/0	0/0	0/0	0/0	0/0	0/0	0/0	0/0	0/0	0/0	0/0	0/0	0/0	0/0	0/0	0/0	0/0	0/0	0/0	0/0	0/0	0/0	0/0	0/0	0/0	0/0	0/0	0/0	0/0
15	2412924	AX-75827858	T	C	.	.	PR;ANN=C|intergenic_region|MODIFIER|ENSGALG00000050540-gga-mir-1769|ENSGALG00000050540-ENSGALG00000025354|intergenic_region|ENSGALG00000050540-ENSGALG00000025354|||n.2412924T>C||||||	0/0	0/0	0/0	0/0	0/0	0/0	0/0	0/0	0/0	0/0	0/0	0/0	0/0	0/0	0/0	0/0	0/0	0/0	0/0	0/0	0/0	0/0	0/0	0/0	0/0	0/0	0/0	0/0	0/0	0/0	0/0	0/0	0/0	0/0	0/0	0/0	0/0	0/0	0/0	0/0	0/0	0/0
15	2414860	AX-75827860	C	T	.	.	PR;ANN=T|intergenic_region|MODIFIER|ENSGALG00000050540-gga-mir-1769|ENSGALG00000050540-ENSGALG00000025354|intergenic_region|ENSGALG00000050540-ENSGALG00000025354|||n.2414860C>T||||||	0/0	0/0	0/0	0/0	0/0	0/0	0/0	0/0	0/0	0/0	0/0	0/0	0/0	0/0	0/0	0/0	0/0	0/0	0/0	0/0	0/0	0/0	0/0	0/0	0/0	0/0	0/0	0/0	0/0	0/0	0/0	0/0	0/0	0/0	0/0	0/0	0/0	0/0	0/0	0/0	0/0	0/0
15	2433114	AX-75827909	T	C	.	.	PR;ANN=C|intergenic_region|MODIFIER|ENSGALG00000050540-gga-mir-1769|ENSGALG00000050540-ENSGALG00000025354|intergenic_region|ENSGALG00000050540-ENSGALG00000025354|||n.2433114T>C||||||	0/0	0/0	0/0	0/0	0/0	0/0	0/0	0/0	0/0	0/0	0/0	0/0	0/0	0/0	0/0	0/0	0/0	0/0	0/0	0/0	0/0	0/0	0/0	0/0	0/0	0/0	0/0	0/0	0/0	0/0	0/0	0/0	0/0	0/0	0/0	0/0	0/0	0/0	0/0	0/0	0/0	0/0
15	3188144	AX-75830206	A	G	.	.	PR;ANN=G|intron_variant|MODIFIER|ENSGALG00000051105|ENSGALG00000051105|transcript|ENSGALT00000093156.1|pseudogene|1/1|n.117+10733T>C||||||	0/0	0/0	0/0	0/0	0/0	0/0	0/0	0/0	0/0	0/0	0/0	0/0	0/0	0/0	0/0	0/0	0/0	0/0	0/0	0/0	0/0	0/0	0/0	0/0	0/0	0/0	0/0	0/0	0/0	0/0	0/0	0/0	0/0	0/0	0/0	0/0	0/0	0/0	0/0	0/0	0/0	0/0
15	5343146	AX-80945231	G	C	.	.	PR;ANN=C|upstream_gene_variant|MODIFIER|gga-mir-1671|ENSGALG00000025202|transcript|ENSGALT00000042115.2|miRNA||n.-3908G>C|||||3908|,C|intron_variant|MODIFIER|ENSGALG00000054554|ENSGALG00000054554|transcript|ENSGALT00000097475.1|protein_coding|3/7|c.89-4473C>G||||||WARNING_TRANSCRIPT_NO_START_CODON,C|intron_variant|MODIFIER|CDK2AP1|ENSGALG00000034919|transcript|ENSGALT00000047345.2|protein_coding|…	0/0	0/0	0/0	0/0	0/0	0/0	0/0	0/0	0/0	0/0	0/0	0/0	0/0	0/0	0/0	0/0	0/0	0/0	0/0	0/0	0/0	0/0	0/0	0/0	0/0	0/0	0/0	0/0	0/0	0/0	0/0	0/0	0/0	0/0	0/0	0/0	0/0	0/0	0/0	0/0	0/0	0/0
15	5832994	AX-75838320	T	C	.	.	PR;ANN=C|intron_variant|MODIFIER|ENSGALG00000054222|ENSGALG00000054222|transcript|ENSGALT00000097841.1|pseudogene|3/10|n.507-3154A>G||||||,C|intron_variant|MODIFIER|ENSGALG00000054222|ENSGALG00000054222|transcript|ENSGALT00000067745.2|pseudogene|3/8|n.350-3158A>G||||||,C|intron_variant|MODIFIER|ENSGALG00000054222|ENSGALG00000054222|transcript|ENSGALT00000097445.1|pseudogene|5/6|n.588-3158A>G||||||	0/0	0/0	0/0	0/0	0/0	0/0	0/0	0/0	0/0	0/0	0/0	0/0	0/0	0/0	0/0	0/0	0/0	0/0	0/0	0/0	0/0	0/0	0/0	0/0	0/0	0/0	0/0	0/0	0/0	0/0	0/0	0/0	0/0	0/0	0/0	0/0	0/0	0/0	0/0	0/0	0/0	0/0
15	5835221	AX-75838329	C	A	.	.	PR;ANN=A|intron_variant|MODIFIER|ENSGALG00000054222|ENSGALG00000054222|transcript|ENSGALT00000097841.1|pseudogene|3/10|n.506+4982G>T||||||,A|intron_variant|MODIFIER|ENSGALG00000054222|ENSGALG00000054222|transcript|ENSGALT00000067745.2|pseudogene|3/8|n.349+4982G>T||||||,A|intron_variant|MODIFIER|ENSGALG00000054222|ENSGALG00000054222|transcript|ENSGALT00000097445.1|pseudogene|5/6|n.587+4982G>T||||||	0/0	0/0	0/0	0/0	0/0	0/0	0/0	0/0	0/0	0/0	0/0	0/0	0/0	0/0	0/0	0/0	0/0	0/0	0/0	0/0	0/0	0/0	0/0	0/0	0/0	0/0	0/0	0/0	0/0	0/0	0/0	0/0	0/0	0/0	0/0	0/0	0/0	0/0	0/0	0/0	0/0	0/0
15	5936731	AX-75838707	C	T	.	.	PR;ANN=T|upstream_gene_variant|MODIFIER|ENSGALG00000021405|ENSGALG00000021405|transcript|ENSGALT00000103967.1|pseudogene||n.-4943G>A|||||4943|,T|upstream_gene_variant|MODIFIER|SETD1A|ENSGALG00000004324|transcript|ENSGALT00000039216.4|protein_coding||c.-1891C>T|||||1793|,T|upstream_gene_variant|MODIFIER|ENSGALG00000021405|ENSGALG00000021405|transcript|ENSGALT00000103465.1|pseudogene||n.-1635G>A|||…	0/0	0/0	0/0	0/0	0/0	0/0	0/0	0/0	0/0	0/0	0/0	0/0	0/0	0/0	0/0	0/0	0/0	0/0	0/0	0/0	0/0	0/0	0/0	0/0	0/0	0/0	0/0	0/0	0/0	0/0	0/0	0/0	0/0	0/0	0/0	0/0	0/0	0/0	0/0	0/0	0/0	0/0
15	6494136	AX-75840440	C	T	.	.	PR;ANN=T|intron_variant|MODIFIER|BRAP|ENSGALG00000004650|transcript|ENSGALT00000007407.4|protein_coding|1/12|c.-199-1476G>A||||||,T|non_coding_transcript_exon_variant|MODIFIER|ENSGALG00000031240|ENSGALG00000031240|transcript|ENSGALT00000082206.2|pseudogene|3/16|n.477C>T||||||WARNING_REF_DOES_NOT_MATCH_GENOME	0/0	0/0	0/0	0/0	0/0	0/0	0/0	0/0	0/0	0/0	0/0	0/0	0/0	0/0	0/0	0/0	0/0	0/0	0/0	0/0	0/0	0/0	0/0	0/0	0/0	0/0	0/0	0/0	0/0	0/0	0/0	0/0	0/0	0/0	0/0	0/0	0/0	0/0	0/0	0/0	0/0	0/0
15	6495578	AX-75840443	A	G	.	.	PR;ANN=G|intron_variant|MODIFIER|BRAP|ENSGALG00000004650|transcript|ENSGALT00000007407.4|protein_coding|1/12|c.-199-2918T>C||||||,G|intron_variant|MODIFIER|ENSGALG00000031240|ENSGALG00000031240|transcript|ENSGALT00000082206.2|pseudogene|4/15|n.666+181A>G||||||	0/0	0/0	0/0	0/0	0/0	0/0	0/0	0/0	0/0	0/0	0/0	0/0	0/0	0/0	0/0	0/0	0/0	0/0	0/0	0/0	0/0	0/0	0/0	0/0	0/0	0/0	0/0	0/0	0/0	0/0	0/0	0/0	0/0	0/0	0/0	0/0	0/0	0/0	0/0	0/0	0/0	0/0
17	991023	AX-75854707	C	A	.	.	PR;ANN=A|intron_variant|MODIFIER|RABL6|ENSGALG00000030263|transcript|ENSGALT00000053789.2|protein_coding|2/13|c.265+129G>T||||||	0/0	0/0	0/0	0/0	0/0	0/0	0/0	0/0	0/0	0/0	0/0	./.	0/0	0/0	0/0	0/0	0/0	0/0	0/0	0/0	0/0	0/0	0/0	0/0	0/0	0/0	0/0	0/0	0/0	0/0	0/0	0/0	0/0	0/0	0/0	0/0	0/0	0/0	0/0	0/0	0/0	0/0
17	1288635	AX-75855642	C	A	.	.	PR;ANN=A|upstream_gene_variant|MODIFIER|ENSGALG00000008936|ENSGALG00000008936|transcript|ENSGALT00000014522.6|protein_coding||c.-2061C>A|||||2061|WARNING_TRANSCRIPT_NO_START_CODON,A|upstream_gene_variant|MODIFIER|ENTPD8|ENSGALG00000008932|transcript|ENSGALT00000090550.1|protein_coding||c.-1759G>T|||||1747|WARNING_TRANSCRIPT_NO_STOP_CODON,A|intron_variant|MODIFIER|ENTPD8|ENSGALG00000008932|transcr…	0/0	0/0	0/0	0/0	0/0	0/0	0/0	0/0	0/0	0/0	0/0	0/0	0/0	0/0	0/0	0/0	0/0	0/0	0/0	0/0	0/0	0/0	0/0	0/0	0/0	0/0	0/0	0/0	0/0	0/0	0/0	0/0	0/0	0/0	0/0	0/0	0/0	0/0	0/0	0/0	0/0	0/0
17	1470899	AX-75856172	T	C	.	.	PR;ANN=C|intron_variant|MODIFIER|ZNF618|ENSGALG00000008886|transcript|ENSGALT00000051557.2|protein_coding|5/15|c.896-1321A>G||||||,C|intron_variant|MODIFIER|ZNF618|ENSGALG00000008886|transcript|ENSGALT00000014440.6|protein_coding|4/13|c.494-1321A>G||||||,C|intron_variant|MODIFIER|ZNF618|ENSGALG00000008886|transcript|ENSGALT00000049691.2|protein_coding|4/14|c.800-1321A>G||||||,C|intron_variant|MOD…	0/0	0/0	0/0	0/0	0/0	0/0	0/0	0/0	0/0	0/0	0/0	0/0	0/0	0/0	0/0	0/0	0/0	0/0	0/0	0/0	0/0	0/0	0/0	0/0	0/0	0/0	0/0	0/0	0/0	0/0	0/0	0/0	0/0	0/0	0/0	0/0	0/0	0/0	0/0	0/0	0/0	0/0
17	1472449	AX-75856179	C	T	.	.	PR;ANN=T|intron_variant|MODIFIER|ZNF618|ENSGALG00000008886|transcript|ENSGALT00000051557.2|protein_coding|5/15|c.896-2871G>A||||||,T|intron_variant|MODIFIER|ZNF618|ENSGALG00000008886|transcript|ENSGALT00000014440.6|protein_coding|4/13|c.494-2871G>A||||||,T|intron_variant|MODIFIER|ZNF618|ENSGALG00000008886|transcript|ENSGALT00000049691.2|protein_coding|4/14|c.800-2871G>A||||||,T|intron_variant|MOD…	0/0	0/0	0/0	0/0	0/0	0/0	0/0	0/0	0/0	0/0	0/0	0/0	0/0	0/0	0/0	0/0	0/0	0/0	0/0	0/0	0/0	0/0	0/0	0/0	0/0	0/0	0/0	0/0	0/0	0/0	0/0	0/0	0/0	0/0	0/0	0/0	0/0	0/0	0/0	0/0	0/0	0/0
17	1479654	AX-75856212	G	A	.	.	PR;ANN=A|intron_variant|MODIFIER|ZNF618|ENSGALG00000008886|transcript|ENSGALT00000051557.2|protein_coding|4/15|c.817+335C>T||||||,A|intron_variant|MODIFIER|ZNF618|ENSGALG00000008886|transcript|ENSGALT00000014440.6|protein_coding|3/13|c.415+335C>T||||||,A|intron_variant|MODIFIER|ZNF618|ENSGALG00000008886|transcript|ENSGALT00000049691.2|protein_coding|3/14|c.722-2240C>T||||||,A|intron_variant|MODIF…	0/0	0/0	0/0	0/0	0/0	0/0	0/0	0/0	0/0	0/0	0/0	0/0	0/0	0/0	0/0	0/0	0/0	0/0	0/0	0/0	0/0	0/0	0/0	0/0	0/0	0/0	0/0	0/0	0/0	0/0	0/0	0/0	0/0	0/0	0/0	0/0	0/0	0/0	0/0	0/0	0/0	0/0
17	4064522	AX-75864525	G	A	.	.	PR;ANN=A|downstream_gene_variant|MODIFIER|ENSGALG00000034713|ENSGALG00000034713|transcript|ENSGALT00000059677.2|pseudogene||n.*4991G>A|||||4991|,A|downstream_gene_variant|MODIFIER|ENSGALG00000052359|ENSGALG00000052359|transcript|ENSGALT00000091230.1|pseudogene||n.*4419C>T|||||4419|,A|intron_variant|MODIFIER|ENSGALG00000052359|ENSGALG00000052359|transcript|ENSGALT00000099787.1|pseudogene|1/1|n.148…	0/0	0/0	0/0	0/0	0/0	0/0	0/0	0/0	0/0	0/0	0/0	0/0	0/0	0/0	0/0	0/0	0/0	0/0	0/0	0/0	0/0	0/0	0/0	0/0	0/0	0/0	0/0	0/0	0/0	0/0	0/0	0/0	0/0	0/0	0/0	0/0	0/0	0/0	0/0	0/0	0/0	0/0
17	4068429	AX-75864540	T	C	.	.	PR;ANN=C|downstream_gene_variant|MODIFIER|ENSGALG00000052359|ENSGALG00000052359|transcript|ENSGALT00000091230.1|pseudogene||n.*512A>G|||||512|,C|intron_variant|MODIFIER|ENSGALG00000052359|ENSGALG00000052359|transcript|ENSGALT00000099787.1|pseudogene|1/1|n.148+908A>G||||||,C|intron_variant|MODIFIER|ENSGALG00000047471|ENSGALG00000047471|transcript|ENSGALT00000105243.1|pseudogene|1/1|n.21-63455T>C||…	0/0	0/0	0/0	0/0	0/0	0/0	0/0	0/0	0/0	0/0	0/0	0/0	0/0	0/0	0/0	0/0	0/0	0/0	0/0	0/0	0/0	0/0	0/0	0/0	0/0	0/0	0/0	0/0	0/0	0/0	0/0	0/0	0/0	0/0	0/0	0/0	0/0	0/0	0/0	0/0	0/0	0/0
17	4075417	AX-75864558	C	T	.	.	PR;ANN=T|intron_variant|MODIFIER|ENSGALG00000047471|ENSGALG00000047471|transcript|ENSGALT00000105243.1|pseudogene|1/1|n.21-56467C>T||||||,T|intron_variant|MODIFIER|ENSGALG00000034713|ENSGALG00000034713|transcript|ENSGALT00000094405.1|pseudogene|1/1|n.273-1714C>T||||||,T|intron_variant|MODIFIER|ENSGALG00000052359|ENSGALG00000052359|transcript|ENSGALT00000091230.1|pseudogene|1/2|n.73-5949G>A||||||	0/0	0/0	0/0	0/0	0/0	0/0	0/0	0/0	0/0	0/0	0/0	0/0	0/0	0/0	0/0	0/0	0/0	0/0	0/0	0/0	0/0	0/0	0/0	0/0	0/0	0/0	0/0	0/0	0/0	0/0	0/0	0/0	0/0	0/0	0/0	0/0	0/0	0/0	0/0	0/0	0/0	0/0
17	7641636	AX-75876913	T	C	.	.	PR;ANN=C|intron_variant|MODIFIER|RXRA|ENSGALG00000042055|transcript|ENSGALT00000059924.2|protein_coding|5/9|c.795+1435T>C||||||	0/0	0/0	0/0	0/0	0/0	0/0	0/0	0/0	0/0	0/0	0/0	0/0	0/0	0/0	0/0	0/0	0/0	0/0	0/0	0/0	0/0	0/0	0/0	0/0	0/0	0/0	0/0	0/0	0/0	0/0	0/0	0/0	0/0	0/0	0/0	0/0	0/0	0/0	0/0	0/0	0/0	0/0
17	8157882	AX-80854274	C	G	.	.	PR;ANN=G|intron_variant|MODIFIER|SEC16A|ENSGALG00000002364|transcript|ENSGALT00000003726.6|protein_coding|5/31|c.3357-19C>G||||||,G|intron_variant|MODIFIER|SEC16A|ENSGALG00000002364|transcript|ENSGALT00000054745.2|protein_coding|5/30|c.3357-19C>G||||||,G|intron_variant|MODIFIER|SEC16A|ENSGALG00000002364|transcript|ENSGALT00000097643.1|protein_coding|5/29|c.3357-19C>G||||||	0/0	0/0	0/0	0/0	0/0	0/0	0/0	0/0	0/0	0/0	0/0	0/0	0/0	0/0	0/0	0/0	0/0	0/0	0/0	0/0	0/0	0/0	0/0	0/0	0/0	0/0	0/0	0/0	0/0	./.	0/0	0/0	0/0	0/0	0/0	0/0	0/0	0/0	0/0	0/0	0/0	0/0
[truncated: 109 more rows]
[truncated: 65 more columns]

## Sheet: PPP
#CHROM	POS	ID	REF	ALT	QUAL	FILTER	INFO	PER__1048_PER	PER__1058_PER	PER__1068_PER	PRM__1321_PRM	PRM__1397_PRM	PRL__13_PRL	PRM__149_PRM	PPP__1596_PPP	PRL__1603_PRL	PRM__1642_PRM	PRM__1650_PRM	PRL__1697_PRL	PRL__1820_PRL	PRL__1827_PRL	PRM__183_PRM	PRL__1863_PRL	PRM__194_PRM	PRL__26_PRL	PRL__3020_PRL	PRL__3036_PRL	PRL__3037_PRL	PRL__3049_PRL	PRL__3069_PRL	PRL__3100_PRL	PRM__3211_PRM	PRM__3248_PRM	PRM__3254_PRM	PRM__3281_PRM	PER__3322_PER	PPP__3815_PPP	PPP__3829_PPP	PPP__3831_PPP	PPP__3844_PPP	PPP__3861_PPP	PPP__3876_PPP	PPP__3893_PPP	PRM__3945_PRM	PRM__3949_PRM	PRM__3981_PRM	PER__4005_PER	PER__4051_PER	PER__4063_PER
[truncated: 1,379 more rows]
[truncated: 65 more columns]

[truncated: 4 more sheets: MM_sign_SNPs, MUg_sig_SNP, MERI_sig_SNPs, PPP_sig_SNPs]
