# Supplementary material for: Genomics of Dwarfism in Italian Local Chicken Breeds
Source: Genes (Basel). 2023 Mar 3;14(3):633. doi: 10.3390/genes14030633 (PMC10047989; doi:10.3390/genes14030633)
Supplement: Supplementary file 1 [file genes-14-00633-s001.zip › Supplementary Material Table S3.xlsx]

## Sheet: VennDiagram_MM_MERI_MUG_PPP
[MERI]	[MUG]	[PPP]	[MM]	[MM] and [MERI]	[MM] and [MERI] and [MUG]	[MM] and [MERI] and [MUG] and [PPP]	[MERI] and [MUG] and [PPP]	[MERI] and [PPP]	[MM] and [MERI] and [PPP]	[MM] and [MUG] and [PPP]	[MM] and [MUG]	[MUG] and [PPP]
SBF1	TBC1D30	PER__1058_PER	NTS	ERG	HMGA2	CALCR	VPS50	PDE3A	PDE10A	TRAFD1	MALRD1	GRM3
ITIH2	GRIP1	SMKR1-NRF1	MAEL	CC2D1B	USH2A		AUTS2	APP	JAKMIP1		ENPEP	MAGI2
SRPK2	GRIP1-CAND1	UBE2H	ILDR2	MYH11	USH1C			CDKL5	TACC3		CASP6	PPFIA2
TAFA5	NAV3	TASOR2	AMMECR1	HELZ	RGS6			WNT3A	ELP4		IGF1R	ST13P5
PTPRZ1	CACNA1C	ASB13	SGCZ	IFT22	PDE8A			CTNNA2	DPF3		MAD1L1	HTR2A
CAPZA2	AEBP2	PODXL	STX18-MSX1	SNX19-NTM	RRN3			GALNT18	FASTKD2		GSG1L2	KCNH2
CNTN1	RHNO1	CAMK1D	ROM1	PEX11G	STXBP4			SBF2	SEMA5B		GLP2R	ADAM23
XPOT	SLC2A14	MCM10	SIPA1L1-PCNX1					GRID1	TENM2			SCN3A
RASSF3	AICDA	FRMD4A	LEMD3					AGAP1				NFIA
WIF1	EPHB6	FAM107B						IDH1				GOSR1
MSRB3	SIM2	SUV39H2						ADCY6				CDH4
METTL25	PUDP	SEMA3D						ARNT2				KIRREL3
MYH9	SLC36A4	SEMA3A						PTPRG
RBFOX2	CASD1	SEMA3E						RXRA
RIC8B	UMAD1	PTPN12						SEC16A
TRIM24	PTPN3	RELN						INPP5E
SLCO1A2	ST18	LAMB1						QSOX2
LSAMP	DENND3	GRAMD4						LHX3
IFT57	ESRRG	MLC1						NACC2
GRIK1	RD3	GRM8						C9orf69
SCAF4	SMOC2	GRM8-U1						UBAC1
KCNJ6	ARID1B	CPSF6						C5
SYAP1	RNF217	PPFIA2-CCDC59						DENND1A
FRMPD4	NKAIN2	TMTC3						CDC42
CHST10	USP38	POLR3H						NTM
RNASEH2B	ANK2	ACO2						PIK3C2B
ARF1	ADH6	SGSM3
SETD2	PAX6	ADSL
UBE3C	KCNC1	TNRC6B
ZEB1	UBR1	CACNG2
MRC1	HABP2	LARGE1
NXPH1	ZNF385B	BTBD11
RARB	OLA1	DGKI
CARMIL1	RALGPS2	DERA
TSHZ1	RABGAP1L	SOX5
PIEZO2	SWT1	ROBO1
YES1	FGGY	ROBO2
ZNF521	D2HGDH	JAM2
CHST9	FARP2	AGPAT3
MMP16	NRG4	GATD3A
SLC26A7	WDR61	ICOSLG
GDF6	ACSBG1	MAOA
SDC2	HERC1	NHS
RPS6KC1	GATM	GRPR
THADA	BTBD1	ZBED1
DAAM2	CDH5	MGAT4A
XPO5	FOXP1	NPAS2
MAP3K21	APBB3	VWA8
SENP6	CNOT8	DGKH
FILIP1	GRAPL	ENOX1
KHDRBS2	CACNA1H	LRCH1
ASAP2	RBBP6	FNDC3A
ATAD2B	FBXW8	THSD1
DACH2	DPM2	FOXO1
GABRE	MYH1F-MYH1A	ATP8A2
SPRY3	SHISA6-PIRT	SAP18-LATS2
RPL39L	STX8	NAALAD2
RXFP1	UTS2R	DHX30
FNIP2	TOM1L1	GUK1
CCSER1	FADS6	CCDC12
TENM3	COL26A1	NBEAL2
AGA	ACSS2	PDSS1
NEIL3	PEF1	VIM
GALNTL6	ETS1	AKAP9
MAPK10	OPCML	CDK6
HNRNPD	TAGLN	NPVF
WDR1		SKAP2
STX18		HOXA5
SORCS2		HOXA11
AFAP1		RBMS3
SH3BP2		CMTM7
SERGEF		TRIM71
CTTN		FYCO1
LRRC4C		YAE1
C11orf49		MCUR1
SLC35C1		CD83
CRY2		JARID2
MGA		BMP6
NUMB		LY86
PAPLN		VPS4B
DAAM1		RELCH
TA3		CDH20
PHYHIPL		GALNT1
IPMK		ZNF407
MYPN		CCDC102B
DNAJB12		CDH19
ASCC1		LDLRAD4
ANAPC16		ABHD3
SPOCK2		GATA6
SAR1A		TRIM55
PALD1		RDH10
ADAMTS14		PAG1
MTTPL		RUNX1T1
SGPL1		MTERF3
H2AFY2		CPQ
KCNMA1		COLEC10
DNTT		MAL2
ADGRA1		MRPL13
LCOR		SNTB1
LDB1		MTSS1
SH3PXD2A		NRXN1
GRK5		YPEL5
RGS10		WDPCP
PTPRE		MDH1
ICOS		AFTPH
UBE2E3		JAG1
SESTD1		FERMT1
MYO3B		SYNDIG1
TNN		TTBK1
FNBP1L		SLC8A1
HS6ST1		ATL2
GABPB1		HNRNPLL
ADCY7		DISP1
ZNF423		EPRS
ZNF536		TTC7A
CA5B		PLAGL1
ZC3H18		PHACTR2
TEX264		VNN1
FEZF2		PTPRK
CHL1		BCKDHB
ANKHD1		LCA5
PCDH12		DST
GABRB2		FBXO9
IL9		ARHGEF10
FNIP1		TPO
SSTR5		HPCAL1
XYLT1		ROCK2
PGAM5		GREB1
gga-mir-1671		VSNL1
BRAP		HS1BP3
RABL6		GDF7
ZNF618		LDAH
GPSM1		UBXN2A
gga-mir-1465		ZNF512
PHF19		HEPH
LHX2-NEK6		AGTR2
SPHK1		DCX
ARSG		TENM1
NPTX1		STAG2
CACNA1G		IL1RAPL2
VPS37D		STOX2
gga-mir-1587		PTPN13
NCOA3		ADGRL3
CTNNBL1		SDAD1
CDH22		PAICS
C20orf85		PDGFRA
TPRG1L		DHX15
KIF1B		PPARGC1A
PAX7		PTPRA
PPIH		AVP
SLC2A1		CEND1
HSPG2		SCT
EIF4G3		C15orf62
LUZP1		LUZP2
SNX19		SPON1
GRIK4		HIPK3
ZBTB32		PPFIBP2
SIK3		FAR1
CAMK1G		TEAD1
KCND3		TEAD1-PARVA
AP4B1		PARVA
C26H6orf106		USP47
BYSL		SWAP70
MED20		SOX6
		MUC6
		FADS2
		AKAP6
		NRXN3
		TC2N
		SETD3
		CDC42BPB
		FANCM
		TOGARAM1
		PHYHIPL-ENSGALG00000053726
		GPRIN2
		NCOA4
		GHITM
		PCDH15
		CTNNA3
		SORCS1
		ADD3
		MXI1
		ATRNL1
		FAM204A
		PRLHR
		INPP5F
		UNC80
		IKZF2
		SPP2-ARL4C
		SLC39A10
		CFLAR
		KLF7-CPO
		PARD3B
		NBEAL1
		CHRNA1
		GRB14
		FIGN
		ITGB6
		gga-mir-1553
		BIN1
		MRAS
		PTPN4
		RALB
		GLI2
		TFCP2L1
		ARHGAP15
		ARL5A
		RXRG
		RC3H1
		USP33
		ST6GALNAC5
		ST6GALNAC3
		ELOVL1
		IPO13
		SLC6A9
		POMGNT1
		BEND5
		DMRTA2
		FAF1
		RNF11
		BTF3L4
		TACSTD2
		5S_rRNA
		INPP5D
		DGKD
		YEATS2
		MAP3K13
		MASP1
		DIS3L2
		MCF2L2
		SPATA16
		GHSR
		UBL7
		TJP1-TARSL2
		FBN1
		SECISBP2L
		EFL1
		TMC3
		STARD5
		MESDC2
		CEMIP
		KIF7
		TICRR
		MRPL46
		SV2B
		SLCO3A1
		SLC7A9
		PEPD
		CHST8
		CRISPLD2
		HNF4beta
		ZDHHC7
		EMC8
		SNTB2
		NFAT5
		WWP2
		RFT1
		PRKCD
		DOCK3
		MON1A
		SEMA3G
		SEMA3B
		CENPP
		SLC6A11
		SLC6A11-SLC6A1
		VGLL4
		TAMM41
		TIMP4
		NUP210
		FBLN2
		PHF2
		NCKIPSD
		CNTN6
		CNTN4
		SUMF1
		KCNIP1
		RASGEF1C
		KLHL3
		SMAD5
		PITX1
		FSTL4
		SYT17
		USP7
		PGAP6
		WDR24
		MAPK8IP3
		ROGDI
		VPS35L
		UBB
		NCOR2
		CDK2AP1
		VPS37B
		ANAPC7
		IFT81
		RHOF
		CLIP1
		NAA25
		GIT2
		GRK3
		MYO18B
		TTC28
		DRG1
		LIMK2
		HNF1A
		ACADS
		TGFB1I1
		CIT
		CCDC60
		HSPB8
		HORMAD2
		ABCA2
		FBXW5
		EXD3
		ASTN2
		BRINP1
		MEGF9
		NUP188
		ABL1
		NUP214
		POMT1
		RAPGEF1
		MED27
		CFAP77
		DDX31
		GBGT1
		VAV2
		COL5A1
		OLFM1
		PPP1R26
		SNAPC4
		CAMSAP1
		KCNT1
		PSMD5
		CNTRL
		ADGRD2
		GAPVD1
		NRON
		MVB12B-ALC
		MAP2K4
		MYOCD
		METRNL
		B3GNTL1
		GALNT17
		CUX1
		SSC4D
		CRCP
		TMEM248
		ADORA2B
		SKA2
		PTPRT
		ID1
		WNT4
		YBX1
		XKR8
		KDM1A
		ZMPSTE24
		ZDHHC18
		POU3F1
		FHL3
		GRIK3-STK40
		STK40
		C1orf216
		CSMD2
		COL9A2
		SMAP2
		RBBP4
		MACF1
		MFSD2A
		ST3GAL4
		SORL1
		ARHGEF12
		MCAM
		CBL
		POU2AF1
		POU2AF1-TTC36
		UBE4A
		HTR3A
		CADM1
		PTPN7
		LGR6
		NAV1
		CEPT1
		AHCYL1
		KCNA3
		PLEKHA6
		ELK4
		NUCKS1
		PM20D1
		CTSE
		AVPR1B
		IKBKE
		DYRK3
		MAPKAPK2
		CD34
		PLXNA2
		MAGI3
		SIKE1
		BAK1
		PGC
		GPATCH8
		ARHGAP27
		ASIC2
		SH3GL1
		R3HDM4
		MED16
		SBNO2

## Sheet: VennDiagram_MM_MERI_MUG
[MM]	[MERI]	[MUG]	[MM] and [MUG]	[MERI] and [MUG]	[MM] and [MERI] and [MUG]	[MM] and [MERI]
NTS	SBF1	GRM3	MALRD1	VPS50	HMGA2	ERG
MAEL	ITIH2	MAGI2	ENPEP	AUTS2	CALCR	PDE10A
ILDR2	SRPK2	TBC1D30	CASP6		USH2A	JAKMIP1
AMMECR1	TAFA5	GRIP1	IGF1R		USH1C	TACC3
SGCZ	PTPRZ1	GRIP1-CAND1	MAD1L1		RGS6	ELP4
STX18-MSX1	CAPZA2	NAV3	TRAFD1		PDE8A	DPF3
ROM1	CNTN1	PPFIA2	GSG1L2		RRN3	FASTKD2
SIPA1L1-PCNX1	XPOT	ST13P5	GLP2R		STXBP4	SEMA5B
LEMD3	RASSF3	CACNA1C				CC2D1B
	WIF1	AEBP2				TENM2
	MSRB3	RHNO1				MYH11
	METTL25	SLC2A14				HELZ
	MYH9	AICDA				IFT22
	RBFOX2	EPHB6				SNX19-NTM
	RIC8B	SIM2				PEX11G
	TRIM24	PUDP
	PDE3A	HTR2A
	SLCO1A2	SLC36A4
	LSAMP	KCNH2
	IFT57	CASD1
	APP	UMAD1
	GRIK1	PTPN3
	SCAF4	ST18
	KCNJ6	DENND3
	CDKL5	ESRRG
	SYAP1	RD3
	FRMPD4	SMOC2
	CHST10	ARID1B
	RNASEH2B	RNF217
	ARF1	NKAIN2
	WNT3A	USP38
	SETD2	ANK2
	UBE3C	ADH6
	ZEB1	PAX6
	MRC1	KCNC1
	NXPH1	UBR1
	RARB	HABP2
	CARMIL1	ADAM23
	TSHZ1	ZNF385B
	PIEZO2	OLA1
	YES1	SCN3A
	ZNF521	RALGPS2
	CHST9	RABGAP1L
	MMP16	SWT1
	SLC26A7	FGGY
	GDF6	NFIA
	SDC2	D2HGDH
	RPS6KC1	FARP2
	THADA	NRG4
	DAAM2	WDR61
	XPO5	ACSBG1
	MAP3K21	HERC1
	SENP6	GATM
	FILIP1	BTBD1
	KHDRBS2	CDH5
	ASAP2	FOXP1
	ATAD2B	APBB3
	DACH2	CNOT8
	GABRE	GRAPL
	SPRY3	CACNA1H
	RPL39L	RBBP6
	RXFP1	FBXW8
	FNIP2	DPM2
	CCSER1	MYH1F-MYH1A
	TENM3	SHISA6-PIRT
	AGA	STX8
	NEIL3	UTS2R
	GALNTL6	TOM1L1
	MAPK10	FADS6
	HNRNPD	COL26A1
	WDR1	GOSR1
	STX18	ACSS2
	SORCS2	CDH4
	AFAP1	PEF1
	SH3BP2	KIRREL3
	CTNNA2	ETS1
	GALNT18	OPCML
	SBF2	TAGLN
	SERGEF
	CTTN
	LRRC4C
	C11orf49
	SLC35C1
	CRY2
	MGA
	NUMB
	PAPLN
	DAAM1
	TA3
	PHYHIPL
	GRID1
	IPMK
	MYPN
	DNAJB12
	ASCC1
	ANAPC16
	SPOCK2
	SAR1A
	PALD1
	ADAMTS14
	MTTPL
	SGPL1
	H2AFY2
	KCNMA1
	DNTT
	ADGRA1
	LCOR
	LDB1
	SH3PXD2A
	GRK5
	RGS10
	PTPRE
	AGAP1
	ICOS
	IDH1
	UBE2E3
	SESTD1
	MYO3B
	ADCY6
	TNN
	FNBP1L
	HS6ST1
	GABPB1
	ARNT2
	ADCY7
	ZNF423
	ZNF536
	CA5B
	ZC3H18
	TEX264
	PTPRG
	FEZF2
	CHL1
	ANKHD1
	PCDH12
	GABRB2
	IL9
	FNIP1
	SSTR5
	XYLT1
	PGAM5
	gga-mir-1671
	BRAP
	RABL6
	ZNF618
	RXRA
	SEC16A
	INPP5E
	GPSM1
	QSOX2
	LHX3
	NACC2
	C9orf69
	UBAC1
	gga-mir-1465
	PHF19
	C5
	DENND1A
	LHX2-NEK6
	SPHK1
	ARSG
	NPTX1
	CACNA1G
	VPS37D
	gga-mir-1587
	NCOA3
	CTNNBL1
	CDH22
	C20orf85
	TPRG1L
	KIF1B
	PAX7
	CDC42
	PPIH
	SLC2A1
	HSPG2
	EIF4G3
	LUZP1
	SNX19
	NTM
	GRIK4
	ZBTB32
	SIK3
	PIK3C2B
	CAMK1G
	KCND3
	AP4B1
	C26H6orf106
	BYSL
	MED20
